# Supplementary material for: Non-Adiabatic Excited-State Time-Dependent GW (TDGW) Molecular Dynamics Simulation of Nickel-Atom Aided Photolysis of Methane to Produce a Hydrogen Molecule
Source: Nanomaterials (Basel). 2024 Nov 5;14(22):1775. doi: 10.3390/nano14221775 (PMC11597270; doi:10.3390/nano14221775)
Supplement: Supplementary file 1 [file nanomaterials-14-01775-s001.zip]

Archive with 4 entries (4 files):
- .DS_Store
- away_from_Ni_MD.xyz
- nanomaterials-3262509-Supplementary.pdf
- towards_Ni_MD.xyz
