# Supplementary material for: Non-Adiabatic Excited-State Time-Dependent GW (TDGW) Molecular Dynamics Simulation of Nickel-Atom Aided Photolysis of Methane to Produce a Hydrogen Molecule
Source: Nanomaterials (Basel). 2024 Nov 5;14(22):1775. doi: 10.3390/nano14221775 (PMC11597270; doi:10.3390/nano14221775)
Supplement: Supplementary file 1 [file nanomaterials-14-01775-s001.zip › away_from_Ni_MD.xyz]

  6
          0.000000 (fs)
C       -0.0006430   -0.0006430    1.4730412
H        0.6473291    0.6473291    2.1210133
H       -0.6241813   -0.6241813    2.0965795
H        0.6228953   -0.6241813    0.8495029
H       -0.6241813    0.6228953    0.8495029
Ni      -0.0006430   -0.0006430   -0.5269588
  6
          0.000500 (fs)
C       -0.0006430   -0.0006430    1.4730412
H        0.6473291    0.6473291    2.1210133
H       -0.6241813   -0.6241813    2.0965795
H        0.6228953   -0.6241813    0.8495029
H       -0.6241813    0.6228953    0.8495029
Ni      -0.0006430   -0.0006430   -0.5269588
  6
          0.003500 (fs)
C       -0.0006430   -0.0006430    1.4730412
H        0.6473292    0.6473292    2.1210136
H       -0.6241814   -0.6241814    2.0965798
H        0.6228955   -0.6241814    0.8495028
H       -0.6241814    0.6228955    0.8495028
Ni      -0.0006430   -0.0006430   -0.5269588
  6
          0.007500 (fs)
C       -0.0006430   -0.0006430    1.4730411
H        0.6473294    0.6473294    2.1210144
H       -0.6241816   -0.6241816    2.0965807
H        0.6228959   -0.6241818    0.8495024
H       -0.6241818    0.6228959    0.8495024
Ni      -0.0006430   -0.0006430   -0.5269588
  6
          0.009000 (fs)
C       -0.0006430   -0.0006430    1.4730410
H        0.6473297    0.6473297    2.1210152
H       -0.6241819   -0.6241819    2.0965817
H        0.6228964   -0.6241821    0.8495019
H       -0.6241821    0.6228964    0.8495019
Ni      -0.0006430   -0.0006430   -0.5269588
  6
          0.014000 (fs)
C       -0.0006430   -0.0006430    1.4730408
H        0.6473302    0.6473302    2.1210169
H       -0.6241824   -0.6241824    2.0965836
H        0.6228973   -0.6241829    0.8495011
H       -0.6241829    0.6228973    0.8495011
Ni      -0.0006430   -0.0006430   -0.5269588
  6
          0.015500 (fs)
C       -0.0006431   -0.0006431    1.4730406
H        0.6473308    0.6473308    2.1210187
H       -0.6241829   -0.6241829    2.0965855
H        0.6228982   -0.6241836    0.8495003
H       -0.6241836    0.6228982    0.8495003
Ni      -0.0006430   -0.0006430   -0.5269588
  6
          0.020000 (fs)
C       -0.0006431   -0.0006431    1.4730403
H        0.6473316    0.6473316    2.1210211
H       -0.6241836   -0.6241836    2.0965882
H        0.6228995   -0.6241846    0.8494991
H       -0.6241846    0.6228995    0.8494991
Ni      -0.0006430   -0.0006430   -0.5269588
  6
          0.021500 (fs)
C       -0.0006431   -0.0006431    1.4730400
H        0.6473324    0.6473324    2.1210235
H       -0.6241843   -0.6241843    2.0965910
H        0.6229009   -0.6241857    0.8494979
H       -0.6241857    0.6229009    0.8494979
Ni      -0.0006430   -0.0006430   -0.5269588
  6
          0.024500 (fs)
C       -0.0006431   -0.0006431    1.4730396
H        0.6473332    0.6473332    2.1210263
H       -0.6241851   -0.6241851    2.0965940
H        0.6229024   -0.6241869    0.8494965
H       -0.6241869    0.6229024    0.8494965
Ni      -0.0006430   -0.0006430   -0.5269588
  6
          0.027500 (fs)
C       -0.0006432   -0.0006432    1.4730393
H        0.6473342    0.6473342    2.1210293
H       -0.6241860   -0.6241860    2.0965974
H        0.6229040   -0.6241882    0.8494950
H       -0.6241882    0.6229040    0.8494950
Ni      -0.0006430   -0.0006430   -0.5269588
  6
          0.029000 (fs)
C       -0.0006432   -0.0006432    1.4730389
H        0.6473352    0.6473352    2.1210324
H       -0.6241869   -0.6241869    2.0966009
H        0.6229057   -0.6241895    0.8494935
H       -0.6241895    0.6229057    0.8494935
Ni      -0.0006430   -0.0006430   -0.5269588
  6
          0.030500 (fs)
C       -0.0006433   -0.0006433    1.4730385
H        0.6473363    0.6473363    2.1210356
H       -0.6241879   -0.6241879    2.0966045
H        0.6229074   -0.6241909    0.8494919
H       -0.6241909    0.6229074    0.8494919
Ni      -0.0006430   -0.0006430   -0.5269587
  6
          0.033000 (fs)
C       -0.0006433   -0.0006433    1.4730381
H        0.6473373    0.6473373    2.1210390
H       -0.6241889   -0.6241889    2.0966082
H        0.6229093   -0.6241924    0.8494902
H       -0.6241924    0.6229093    0.8494902
Ni      -0.0006430   -0.0006430   -0.5269587
  6
          0.036000 (fs)
C       -0.0006433   -0.0006433    1.4730377
H        0.6473385    0.6473385    2.1210426
H       -0.6241899   -0.6241899    2.0966123
H        0.6229113   -0.6241939    0.8494884
H       -0.6241939    0.6229113    0.8494884
Ni      -0.0006430   -0.0006430   -0.5269587
  6
          0.037500 (fs)
C       -0.0006434   -0.0006434    1.4730372
H        0.6473397    0.6473397    2.1210463
H       -0.6241910   -0.6241910    2.0966165
H        0.6229133   -0.6241956    0.8494866
H       -0.6241956    0.6229133    0.8494866
Ni      -0.0006430   -0.0006430   -0.5269587
  6
          0.039000 (fs)
C       -0.0006434   -0.0006434    1.4730368
H        0.6473410    0.6473410    2.1210502
H       -0.6241922   -0.6241922    2.0966208
H        0.6229154   -0.6241972    0.8494847
H       -0.6241972    0.6229154    0.8494847
Ni      -0.0006430   -0.0006430   -0.5269587
  6
          0.041000 (fs)
C       -0.0006435   -0.0006435    1.4730363
H        0.6473422    0.6473422    2.1210541
H       -0.6241933   -0.6241933    2.0966251
H        0.6229175   -0.6241989    0.8494827
H       -0.6241989    0.6229175    0.8494827
Ni      -0.0006430   -0.0006430   -0.5269587
  6
          0.044000 (fs)
C       -0.0006435   -0.0006435    1.4730358
H        0.6473436    0.6473436    2.1210583
H       -0.6241946   -0.6241946    2.0966299
H        0.6229198   -0.6242007    0.8494806
H       -0.6242007    0.6229198    0.8494806
Ni      -0.0006430   -0.0006430   -0.5269587
  6
          0.045500 (fs)
C       -0.0006436   -0.0006436    1.4730353
H        0.6473450    0.6473450    2.1210626
H       -0.6241958   -0.6241958    2.0966347
H        0.6229221   -0.6242026    0.8494785
H       -0.6242026    0.6229221    0.8494785
Ni      -0.0006430   -0.0006430   -0.5269587
  6
          0.047500 (fs)
C       -0.0006436   -0.0006436    1.4730347
H        0.6473464    0.6473464    2.1210670
H       -0.6241971   -0.6241971    2.0966396
H        0.6229245   -0.6242045    0.8494763
H       -0.6242045    0.6229245    0.8494763
Ni      -0.0006430   -0.0006430   -0.5269587
  6
          0.050500 (fs)
C       -0.0006437   -0.0006437    1.4730342
H        0.6473479    0.6473479    2.1210717
H       -0.6241985   -0.6241985    2.0966449
H        0.6229271   -0.6242065    0.8494740
H       -0.6242065    0.6229271    0.8494740
Ni      -0.0006430   -0.0006430   -0.5269587
  6
          0.052000 (fs)
C       -0.0006437   -0.0006437    1.4730336
H        0.6473494    0.6473494    2.1210765
H       -0.6241999   -0.6241999    2.0966502
H        0.6229297   -0.6242086    0.8494716
H       -0.6242086    0.6229297    0.8494716
Ni      -0.0006430   -0.0006430   -0.5269587
  6
          0.053500 (fs)
C       -0.0006438   -0.0006438    1.4730330
H        0.6473510    0.6473510    2.1210813
H       -0.6242013   -0.6242013    2.0966556
H        0.6229323   -0.6242106    0.8494692
H       -0.6242106    0.6229323    0.8494692
Ni      -0.0006430   -0.0006430   -0.5269587
  6
          0.063500 (fs)
C       -0.0006439   -0.0006439    1.4730320
H        0.6473536    0.6473536    2.1210894
H       -0.6242037   -0.6242037    2.0966646
H        0.6229367   -0.6242141    0.8494653
H       -0.6242141    0.6229367    0.8494653
Ni      -0.0006430   -0.0006430   -0.5269587
  6
          0.068000 (fs)
C       -0.0006440   -0.0006440    1.4730310
H        0.6473564    0.6473564    2.1210981
H       -0.6242063   -0.6242063    2.0966743
H        0.6229414   -0.6242178    0.8494610
H       -0.6242178    0.6229414    0.8494610
Ni      -0.0006430   -0.0006430   -0.5269586
  6
          0.078000 (fs)
C       -0.0006441   -0.0006441    1.4730295
H        0.6473602    0.6473602    2.1211099
H       -0.6242098   -0.6242098    2.0966876
H        0.6229479   -0.6242230    0.8494551
H       -0.6242230    0.6229479    0.8494551
Ni      -0.0006430   -0.0006430   -0.5269586
  6
          0.088000 (fs)
C       -0.0006443   -0.0006443    1.4730277
H        0.6473651    0.6473651    2.1211249
H       -0.6242142   -0.6242142    2.0967044
H        0.6229560   -0.6242294    0.8494477
H       -0.6242294    0.6229560    0.8494477
Ni      -0.0006430   -0.0006430   -0.5269586
  6
          0.098000 (fs)
C       -0.0006445   -0.0006445    1.4730255
H        0.6473709    0.6473709    2.1211432
H       -0.6242195   -0.6242195    2.0967248
H        0.6229659   -0.6242373    0.8494386
H       -0.6242373    0.6229659    0.8494386
Ni      -0.0006430   -0.0006430   -0.5269586
  6
          0.108000 (fs)
C       -0.0006448   -0.0006448    1.4730229
H        0.6473778    0.6473778    2.1211646
H       -0.6242258   -0.6242258    2.0967487
H        0.6229776   -0.6242465    0.8494281
H       -0.6242465    0.6229776    0.8494281
Ni      -0.0006430   -0.0006430   -0.5269585
  6
          0.118000 (fs)
C       -0.0006451   -0.0006451    1.4730200
H        0.6473858    0.6473858    2.1211892
H       -0.6242331   -0.6242331    2.0967762
H        0.6229910   -0.6242571    0.8494159
H       -0.6242571    0.6229910    0.8494159
Ni      -0.0006430   -0.0006430   -0.5269585
  6
          0.119500 (fs)
C       -0.0006454   -0.0006454    1.4730170
H        0.6473937    0.6473937    2.1212138
H       -0.6242403   -0.6242403    2.0968037
H        0.6230044   -0.6242678    0.8494037
H       -0.6242678    0.6230044    0.8494037
Ni      -0.0006430   -0.0006430   -0.5269585
  6
          0.129500 (fs)
C       -0.0006457   -0.0006457    1.4730136
H        0.6474027    0.6474027    2.1212417
H       -0.6242485   -0.6242485    2.0968349
H        0.6230195   -0.6242798    0.8493899
H       -0.6242798    0.6230195    0.8493899
Ni      -0.0006430   -0.0006430   -0.5269584
  6
          0.139500 (fs)
C       -0.0006461   -0.0006461    1.4730099
H        0.6474127    0.6474127    2.1212727
H       -0.6242576   -0.6242576    2.0968695
H        0.6230364   -0.6242931    0.8493746
H       -0.6242931    0.6230364    0.8493746
Ni      -0.0006430   -0.0006430   -0.5269584
  6
          0.149500 (fs)
C       -0.0006465   -0.0006465    1.4730058
H        0.6474237    0.6474237    2.1213069
H       -0.6242677   -0.6242677    2.0969078
H        0.6230550   -0.6243079    0.8493577
H       -0.6243079    0.6230550    0.8493577
Ni      -0.0006430   -0.0006430   -0.5269583
  6
          0.159500 (fs)
C       -0.0006469   -0.0006469    1.4730012
H        0.6474357    0.6474357    2.1213443
H       -0.6242787   -0.6242787    2.0969495
H        0.6230753   -0.6243240    0.8493392
H       -0.6243240    0.6230753    0.8493392
Ni      -0.0006430   -0.0006430   -0.5269582
  6
          0.169500 (fs)
C       -0.0006474   -0.0006474    1.4729963
H        0.6474488    0.6474488    2.1213848
H       -0.6242906   -0.6242906    2.0969949
H        0.6230973   -0.6243415    0.8493191
H       -0.6243415    0.6230973    0.8493191
Ni      -0.0006430   -0.0006430   -0.5269582
  6
          0.179500 (fs)
C       -0.0006479   -0.0006479    1.4729911
H        0.6474629    0.6474629    2.1214285
H       -0.6243034   -0.6243034    2.0970438
H        0.6231211   -0.6243603    0.8492975
H       -0.6243603    0.6231211    0.8492975
Ni      -0.0006430   -0.0006430   -0.5269581
  6
          0.189500 (fs)
C       -0.0006485   -0.0006485    1.4729854
H        0.6474780    0.6474780    2.1214755
H       -0.6243172   -0.6243172    2.0970962
H        0.6231466   -0.6243805    0.8492743
H       -0.6243805    0.6231466    0.8492743
Ni      -0.0006430   -0.0006430   -0.5269580
  6
          0.199500 (fs)
C       -0.0006490   -0.0006490    1.4729793
H        0.6474941    0.6474941    2.1215255
H       -0.6243319   -0.6243319    2.0971522
H        0.6231738   -0.6244021    0.8492495
H       -0.6244021    0.6231738    0.8492495
Ni      -0.0006430   -0.0006430   -0.5269579
  6
          0.209500 (fs)
C       -0.0006497   -0.0006497    1.4729729
H        0.6475112    0.6475112    2.1215788
H       -0.6243475   -0.6243475    2.0972117
H        0.6232028   -0.6244250    0.8492232
H       -0.6244250    0.6232028    0.8492232
Ni      -0.0006430   -0.0006430   -0.5269579
  6
          0.219500 (fs)
C       -0.0006503   -0.0006503    1.4729661
H        0.6475294    0.6475294    2.1216352
H       -0.6243641   -0.6243641    2.0972748
H        0.6232335   -0.6244493    0.8491953
H       -0.6244493    0.6232335    0.8491953
Ni      -0.0006430   -0.0006430   -0.5269578
  6
          0.229500 (fs)
C       -0.0006511   -0.0006511    1.4729589
H        0.6475485    0.6475485    2.1216948
H       -0.6243816   -0.6243816    2.0973414
H        0.6232658   -0.6244750    0.8491658
H       -0.6244750    0.6232658    0.8491658
Ni      -0.0006430   -0.0006430   -0.5269577
  6
          0.239500 (fs)
C       -0.0006518   -0.0006518    1.4729513
H        0.6475687    0.6475687    2.1217576
H       -0.6244000   -0.6244000    2.0974115
H        0.6233000   -0.6245020    0.8491348
H       -0.6245020    0.6233000    0.8491348
Ni      -0.0006430   -0.0006430   -0.5269576
  6
          0.249500 (fs)
C       -0.0006526   -0.0006526    1.4729433
H        0.6475899    0.6475899    2.1218235
H       -0.6244193   -0.6244193    2.0974852
H        0.6233358   -0.6245304    0.8491022
H       -0.6245304    0.6233358    0.8491022
Ni      -0.0006430   -0.0006430   -0.5269575
  6
          0.259500 (fs)
C       -0.0006534   -0.0006534    1.4729350
H        0.6476121    0.6476121    2.1218926
H       -0.6244396   -0.6244396    2.0975625
H        0.6233734   -0.6245602    0.8490680
H       -0.6245602    0.6233734    0.8490680
Ni      -0.0006430   -0.0006430   -0.5269573
  6
          0.269500 (fs)
C       -0.0006543   -0.0006543    1.4729263
H        0.6476354    0.6476354    2.1219649
H       -0.6244607   -0.6244607    2.0976432
H        0.6234126   -0.6245913    0.8490323
H       -0.6245913    0.6234126    0.8490323
Ni      -0.0006430   -0.0006430   -0.5269572
  6
          0.279500 (fs)
C       -0.0006551   -0.0006551    1.4729171
H        0.6476596    0.6476596    2.1220403
H       -0.6244828   -0.6244828    2.0977275
H        0.6234536   -0.6246238    0.8489950
H       -0.6246238    0.6234536    0.8489950
Ni      -0.0006430   -0.0006430   -0.5269571
  6
          0.289500 (fs)
C       -0.0006561   -0.0006561    1.4729076
H        0.6476849    0.6476849    2.1221190
H       -0.6245058   -0.6245058    2.0978154
H        0.6234963   -0.6246576    0.8489562
H       -0.6246576    0.6234963    0.8489562
Ni      -0.0006430   -0.0006430   -0.5269570
  6
          0.299500 (fs)
C       -0.0006571   -0.0006571    1.4728978
H        0.6477111    0.6477111    2.1222007
H       -0.6245297   -0.6245297    2.0979067
H        0.6235407   -0.6246928    0.8489158
H       -0.6246928    0.6235407    0.8489158
Ni      -0.0006431   -0.0006431   -0.5269568
  6
          0.309500 (fs)
C       -0.0006581   -0.0006581    1.4728875
H        0.6477384    0.6477384    2.1222856
H       -0.6245545   -0.6245545    2.0980016
H        0.6235869   -0.6247294    0.8488738
H       -0.6247294    0.6235869    0.8488738
Ni      -0.0006431   -0.0006431   -0.5269567
  6
          0.319500 (fs)
C       -0.0006591   -0.0006591    1.4728768
H        0.6477666    0.6477666    2.1223737
H       -0.6245803   -0.6245803    2.0981001
H        0.6236347   -0.6247673    0.8488303
H       -0.6247673    0.6236347    0.8488303
Ni      -0.0006431   -0.0006431   -0.5269565
  6
          0.329500 (fs)
C       -0.0006602   -0.0006602    1.4728658
H        0.6477959    0.6477959    2.1224650
H       -0.6246069   -0.6246069    2.0982020
H        0.6236843   -0.6248065    0.8487853
H       -0.6248065    0.6236843    0.8487853
Ni      -0.0006431   -0.0006431   -0.5269564
  6
          0.339500 (fs)
C       -0.0006613   -0.0006613    1.4728544
H        0.6478262    0.6478262    2.1225594
H       -0.6246345   -0.6246345    2.0983075
H        0.6237355   -0.6248471    0.8487386
H       -0.6248471    0.6237355    0.8487386
Ni      -0.0006431   -0.0006431   -0.5269562
  6
          0.349500 (fs)
C       -0.0006625   -0.0006625    1.4728426
H        0.6478575    0.6478575    2.1226569
H       -0.6246629   -0.6246629    2.0984164
H        0.6237885   -0.6248891    0.8486905
H       -0.6248891    0.6237885    0.8486905
Ni      -0.0006431   -0.0006431   -0.5269561
  6
          0.359500 (fs)
C       -0.0006637   -0.0006637    1.4728304
H        0.6478897    0.6478897    2.1227576
H       -0.6246923   -0.6246923    2.0985289
H        0.6238431   -0.6249324    0.8486407
H       -0.6249324    0.6238431    0.8486407
Ni      -0.0006431   -0.0006431   -0.5269559
  6
          0.369500 (fs)
C       -0.0006649   -0.0006649    1.4728179
H        0.6479230    0.6479230    2.1228614
H       -0.6247226   -0.6247226    2.0986450
H        0.6238995   -0.6249771    0.8485895
H       -0.6249771    0.6238995    0.8485895
Ni      -0.0006431   -0.0006431   -0.5269557
  6
          0.379500 (fs)
C       -0.0006662   -0.0006662    1.4728049
H        0.6479573    0.6479573    2.1229684
H       -0.6247537   -0.6247537    2.0987645
H        0.6239576   -0.6250231    0.8485367
H       -0.6250231    0.6239576    0.8485367
Ni      -0.0006431   -0.0006431   -0.5269556
  6
          0.389500 (fs)
C       -0.0006675   -0.0006675    1.4727916
H        0.6479925    0.6479925    2.1230786
H       -0.6247858   -0.6247858    2.0988875
H        0.6240174   -0.6250704    0.8484823
H       -0.6250704    0.6240174    0.8484823
Ni      -0.0006431   -0.0006431   -0.5269554
  6
          0.399500 (fs)
C       -0.0006688   -0.0006688    1.4727779
H        0.6480288    0.6480288    2.1231919
H       -0.6248187   -0.6248187    2.0990140
H        0.6240788   -0.6251191    0.8484264
H       -0.6251191    0.6240788    0.8484264
Ni      -0.0006431   -0.0006431   -0.5269552
  6
          0.409500 (fs)
C       -0.0006702   -0.0006702    1.4727638
H        0.6480660    0.6480660    2.1233083
H       -0.6248526   -0.6248526    2.0991441
H        0.6241420   -0.6251691    0.8483689
H       -0.6251691    0.6241420    0.8483689
Ni      -0.0006431   -0.0006431   -0.5269550
  6
          0.419500 (fs)
C       -0.0006717   -0.0006717    1.4727493
H        0.6481043    0.6481043    2.1234279
H       -0.6248873   -0.6248873    2.0992776
H        0.6242069   -0.6252205    0.8483099
H       -0.6252205    0.6242069    0.8483099
Ni      -0.0006431   -0.0006431   -0.5269548
  6
          0.429500 (fs)
C       -0.0006731   -0.0006731    1.4727345
H        0.6481435    0.6481435    2.1235506
H       -0.6249229   -0.6249229    2.0994146
H        0.6242734   -0.6252732    0.8482494
H       -0.6252732    0.6242734    0.8482494
Ni      -0.0006431   -0.0006431   -0.5269546
  6
          0.439500 (fs)
C       -0.0006746   -0.0006746    1.4727192
H        0.6481837    0.6481837    2.1236764
H       -0.6249594   -0.6249594    2.0995552
H        0.6243417   -0.6253272    0.8481874
H       -0.6253272    0.6243417    0.8481874
Ni      -0.0006431   -0.0006431   -0.5269544
  6
          0.449500 (fs)
C       -0.0006762   -0.0006762    1.4727036
H        0.6482249    0.6482249    2.1238053
H       -0.6249968   -0.6249968    2.0996992
H        0.6244116   -0.6253826    0.8481238
H       -0.6253826    0.6244116    0.8481238
Ni      -0.0006431   -0.0006431   -0.5269542
  6
          0.459500 (fs)
C       -0.0006777   -0.0006777    1.4726876
H        0.6482670    0.6482670    2.1239374
H       -0.6250351   -0.6250351    2.0998467
H        0.6244832   -0.6254393    0.8480586
H       -0.6254393    0.6244832    0.8480586
Ni      -0.0006431   -0.0006431   -0.5269539
  6
          0.469500 (fs)
C       -0.0006793   -0.0006793    1.4726712
H        0.6483102    0.6483102    2.1240727
H       -0.6250742   -0.6250742    2.0999976
H        0.6245565   -0.6254973    0.8479920
H       -0.6254973    0.6245565    0.8479920
Ni      -0.0006431   -0.0006431   -0.5269537
  6
          0.479500 (fs)
C       -0.0006810   -0.0006810    1.4726545
H        0.6483543    0.6483543    2.1242110
H       -0.6251143   -0.6251143    2.1001521
H        0.6246315   -0.6255567    0.8479238
H       -0.6255567    0.6246315    0.8479238
Ni      -0.0006432   -0.0006432   -0.5269535
  6
          0.489500 (fs)
C       -0.0006827   -0.0006827    1.4726373
H        0.6483994    0.6483994    2.1243525
H       -0.6251551   -0.6251551    2.1003100
H        0.6247081   -0.6256174    0.8478541
H       -0.6256174    0.6247081    0.8478541
Ni      -0.0006432   -0.0006432   -0.5269533
  6
          0.499500 (fs)
C       -0.0006844   -0.0006844    1.4726198
H        0.6484454    0.6484454    2.1244970
H       -0.6251969   -0.6251969    2.1004714
H        0.6247865   -0.6256794    0.8477829
H       -0.6256794    0.6247865    0.8477829
Ni      -0.0006432   -0.0006432   -0.5269530
  6
          0.509500 (fs)
C       -0.0006862   -0.0006862    1.4726019
H        0.6484925    0.6484925    2.1246447
H       -0.6252395   -0.6252395    2.1006363
H        0.6248665   -0.6257428    0.8477101
H       -0.6257428    0.6248665    0.8477101
Ni      -0.0006432   -0.0006432   -0.5269528
  6
          0.519500 (fs)
C       -0.0006880   -0.0006880    1.4725836
H        0.6485405    0.6485405    2.1247955
H       -0.6252830   -0.6252830    2.1008046
H        0.6249481   -0.6258074    0.8476358
H       -0.6258074    0.6249481    0.8476358
Ni      -0.0006432   -0.0006432   -0.5269525
  6
          0.529500 (fs)
C       -0.0006898   -0.0006898    1.4725650
H        0.6485894    0.6485894    2.1249494
H       -0.6253274   -0.6253274    2.1009764
H        0.6250315   -0.6258734    0.8475600
H       -0.6258734    0.6250315    0.8475600
Ni      -0.0006432   -0.0006432   -0.5269523
  6
          0.539500 (fs)
C       -0.0006917   -0.0006917    1.4725459
H        0.6486393    0.6486393    2.1251065
H       -0.6253726   -0.6253726    2.1011517
H        0.6251165   -0.6259407    0.8474827
H       -0.6259407    0.6251165    0.8474827
Ni      -0.0006432   -0.0006432   -0.5269520
  6
          0.549500 (fs)
C       -0.0006936   -0.0006936    1.4725265
H        0.6486902    0.6486902    2.1252666
H       -0.6254186   -0.6254186    2.1013303
H        0.6252032   -0.6260093    0.8474039
H       -0.6260093    0.6252032    0.8474039
Ni      -0.0006432   -0.0006432   -0.5269517
  6
          0.559500 (fs)
C       -0.0006956   -0.0006956    1.4725067
H        0.6487420    0.6487420    2.1254298
H       -0.6254655   -0.6254655    2.1015125
H        0.6252915   -0.6260792    0.8473236
H       -0.6260792    0.6252915    0.8473236
Ni      -0.0006432   -0.0006432   -0.5269514
  6
          0.569500 (fs)
C       -0.0006976   -0.0006976    1.4724865
H        0.6487948    0.6487948    2.1255961
H       -0.6255133   -0.6255133    2.1016981
H        0.6253815   -0.6261504    0.8472418
H       -0.6261504    0.6253815    0.8472418
Ni      -0.0006432   -0.0006432   -0.5269512
  6
          0.579500 (fs)
C       -0.0006996   -0.0006996    1.4724659
H        0.6488486    0.6488486    2.1257655
H       -0.6255619   -0.6255619    2.1018871
H        0.6254731   -0.6262229    0.8471585
H       -0.6262229    0.6254731    0.8471585
Ni      -0.0006432   -0.0006432   -0.5269509
  6
          0.589500 (fs)
C       -0.0007017   -0.0007017    1.4724450
H        0.6489032    0.6489032    2.1259380
H       -0.6256113   -0.6256113    2.1020795
H        0.6255664   -0.6262968    0.8470736
H       -0.6262968    0.6255664    0.8470736
Ni      -0.0006432   -0.0006432   -0.5269506
  6
          0.599500 (fs)
C       -0.0007038   -0.0007038    1.4724237
H        0.6489589    0.6489589    2.1261136
H       -0.6256616   -0.6256616    2.1022754
H        0.6256614   -0.6263719    0.8469873
H       -0.6263719    0.6256614    0.8469873
Ni      -0.0006433   -0.0006433   -0.5269503
  6
          0.609500 (fs)
C       -0.0007060   -0.0007060    1.4724020
H        0.6490154    0.6490154    2.1262923
H       -0.6257127   -0.6257127    2.1024747
H        0.6257580   -0.6264483    0.8468995
H       -0.6264483    0.6257580    0.8468995
Ni      -0.0006433   -0.0006433   -0.5269500
  6
          0.619500 (fs)
C       -0.0007081   -0.0007081    1.4723799
H        0.6490729    0.6490729    2.1264740
H       -0.6257646   -0.6257646    2.1026774
H        0.6258562   -0.6265260    0.8468102
H       -0.6265260    0.6258562    0.8468102
Ni      -0.0006433   -0.0006433   -0.5269497
  6
          0.629500 (fs)
C       -0.0007104   -0.0007104    1.4723575
H        0.6491314    0.6491314    2.1266589
H       -0.6258174   -0.6258174    2.1028836
H        0.6259561   -0.6266051    0.8467194
H       -0.6266051    0.6259561    0.8467194
Ni      -0.0006433   -0.0006433   -0.5269494
  6
          0.639500 (fs)
C       -0.0007126   -0.0007126    1.4723346
H        0.6491908    0.6491908    2.1268468
H       -0.6258710   -0.6258710    2.1030931
H        0.6260576   -0.6266854    0.8466271
H       -0.6266854    0.6260576    0.8466271
Ni      -0.0006433   -0.0006433   -0.5269491
  6
          0.649500 (fs)
C       -0.0007149   -0.0007149    1.4723114
H        0.6492511    0.6492511    2.1270377
H       -0.6259254   -0.6259254    2.1033061
H        0.6261607   -0.6267670    0.8465333
H       -0.6267670    0.6261607    0.8465333
Ni      -0.0006433   -0.0006433   -0.5269487
  6
          0.659500 (fs)
C       -0.0007173   -0.0007173    1.4722878
H        0.6493123    0.6493123    2.1272318
H       -0.6259806   -0.6259806    2.1035224
H        0.6262655   -0.6268498    0.8464380
H       -0.6268498    0.6262655    0.8464380
Ni      -0.0006433   -0.0006433   -0.5269484
  6
          0.669500 (fs)
C       -0.0007196   -0.0007196    1.4722638
H        0.6493744    0.6493744    2.1274289
H       -0.6260366   -0.6260366    2.1037422
H        0.6263719   -0.6269340    0.8463413
H       -0.6269340    0.6263719    0.8463413
Ni      -0.0006433   -0.0006433   -0.5269481
  6
          0.679500 (fs)
C       -0.0007221   -0.0007221    1.4722395
H        0.6494375    0.6494375    2.1276290
H       -0.6260934   -0.6260934    2.1039653
H        0.6264799   -0.6270194    0.8462431
H       -0.6270194    0.6264799    0.8462431
Ni      -0.0006433   -0.0006433   -0.5269477
  6
          0.689500 (fs)
C       -0.0007245   -0.0007245    1.4722148
H        0.6495015    0.6495015    2.1278322
H       -0.6261510   -0.6261510    2.1041918
H        0.6265896   -0.6271062    0.8461434
H       -0.6271062    0.6265896    0.8461434
Ni      -0.0006433   -0.0006433   -0.5269474
  6
          0.699500 (fs)
C       -0.0007270   -0.0007270    1.4721897
H        0.6495664    0.6495664    2.1280385
H       -0.6262095   -0.6262095    2.1044217
H        0.6267009   -0.6271942    0.8460423
H       -0.6271942    0.6267009    0.8460423
Ni      -0.0006434   -0.0006434   -0.5269470
  6
          0.709500 (fs)
C       -0.0007295   -0.0007295    1.4721642
H        0.6496322    0.6496322    2.1282478
H       -0.6262687   -0.6262687    2.1046550
H        0.6268137   -0.6272834    0.8459396
H       -0.6272834    0.6268137    0.8459396
Ni      -0.0006434   -0.0006434   -0.5269467
  6
          0.719500 (fs)
C       -0.0007321   -0.0007321    1.4721383
H        0.6496990    0.6496990    2.1284601
H       -0.6263287   -0.6263287    2.1048917
H        0.6269282   -0.6273739    0.8458356
H       -0.6273739    0.6269282    0.8458356
Ni      -0.0006434   -0.0006434   -0.5269463
  6
          0.729500 (fs)
C       -0.0007347   -0.0007347    1.4721121
H        0.6497666    0.6497666    2.1286755
H       -0.6263895   -0.6263895    2.1051317
H        0.6270443   -0.6274657    0.8457300
H       -0.6274657    0.6270443    0.8457300
Ni      -0.0006434   -0.0006434   -0.5269459
  6
          0.739500 (fs)
C       -0.0007374   -0.0007374    1.4720855
H        0.6498351    0.6498351    2.1288939
H       -0.6264511   -0.6264511    2.1053750
H        0.6271621   -0.6275588    0.8456230
H       -0.6275588    0.6271621    0.8456230
Ni      -0.0006434   -0.0006434   -0.5269456
  6
          0.749500 (fs)
C       -0.0007401   -0.0007401    1.4720585
H        0.6499045    0.6499045    2.1291153
H       -0.6265134   -0.6265134    2.1056217
H        0.6272814   -0.6276531    0.8455146
H       -0.6276531    0.6272814    0.8455146
Ni      -0.0006434   -0.0006434   -0.5269452
  6
          0.759500 (fs)
C       -0.0007428   -0.0007428    1.4720312
H        0.6499749    0.6499749    2.1293398
H       -0.6265766   -0.6265766    2.1058718
H        0.6274023   -0.6277487    0.8454047
H       -0.6277487    0.6274023    0.8454047
Ni      -0.0006434   -0.0006434   -0.5269448
  6
          0.769500 (fs)
C       -0.0007456   -0.0007456    1.4720034
H        0.6500461    0.6500461    2.1295673
H       -0.6266405   -0.6266405    2.1061252
H        0.6275248   -0.6278455    0.8452934
H       -0.6278455    0.6275248    0.8452934
Ni      -0.0006434   -0.0006434   -0.5269444
  6
          0.779500 (fs)
C       -0.0007484   -0.0007484    1.4719753
H        0.6501182    0.6501182    2.1297978
H       -0.6267051   -0.6267051    2.1063819
H        0.6276489   -0.6279435    0.8451806
H       -0.6279435    0.6276489    0.8451806
Ni      -0.0006435   -0.0006435   -0.5269440
  6
          0.789500 (fs)
C       -0.0007512   -0.0007512    1.4719468
H        0.6501911    0.6501911    2.1300313
H       -0.6267706   -0.6267706    2.1066420
H        0.6277745   -0.6280429    0.8450664
H       -0.6280429    0.6277745    0.8450664
Ni      -0.0006435   -0.0006435   -0.5269436
  6
          0.799500 (fs)
C       -0.0007541   -0.0007541    1.4719180
H        0.6502650    0.6502650    2.1302678
H       -0.6268367   -0.6268367    2.1069054
H        0.6279018   -0.6281434    0.8449507
H       -0.6281434    0.6279018    0.8449507
Ni      -0.0006435   -0.0006435   -0.5269432
  6
          0.809500 (fs)
C       -0.0007570   -0.0007570    1.4718887
H        0.6503397    0.6503397    2.1305073
H       -0.6269037   -0.6269037    2.1071721
H        0.6280306   -0.6282452    0.8448337
H       -0.6282452    0.6280306    0.8448337
Ni      -0.0006435   -0.0006435   -0.5269428
  6
          0.819500 (fs)
C       -0.0007600   -0.0007600    1.4718591
H        0.6504153    0.6504153    2.1307498
H       -0.6269713   -0.6269713    2.1074421
H        0.6281610   -0.6283482    0.8447151
H       -0.6283482    0.6281610    0.8447151
Ni      -0.0006435   -0.0006435   -0.5269424
  6
          0.829500 (fs)
C       -0.0007630   -0.0007630    1.4718291
H        0.6504918    0.6504918    2.1309953
H       -0.6270397   -0.6270397    2.1077154
H        0.6282930   -0.6284525    0.8445952
H       -0.6284525    0.6282930    0.8445952
Ni      -0.0006435   -0.0006435   -0.5269419
  6
          0.839500 (fs)
C       -0.0007660   -0.0007660    1.4717988
H        0.6505691    0.6505691    2.1312438
H       -0.6271089   -0.6271089    2.1079920
H        0.6284266   -0.6285580    0.8444739
H       -0.6285580    0.6284266    0.8444739
Ni      -0.0006435   -0.0006435   -0.5269415
  6
          0.849500 (fs)
C       -0.0007691   -0.0007691    1.4717680
H        0.6506473    0.6506473    2.1314953
H       -0.6271788   -0.6271788    2.1082719
H        0.6285617   -0.6286647    0.8443511
H       -0.6286647    0.6285617    0.8443511
Ni      -0.0006435   -0.0006435   -0.5269411
  6
          0.859500 (fs)
C       -0.0007722   -0.0007722    1.4717369
H        0.6507264    0.6507264    2.1317498
H       -0.6272494   -0.6272494    2.1085550
H        0.6286983   -0.6287726    0.8442269
H       -0.6287726    0.6286983    0.8442269
Ni      -0.0006436   -0.0006436   -0.5269406
  6
          0.869500 (fs)
C       -0.0007753   -0.0007753    1.4717055
H        0.6508063    0.6508063    2.1320072
H       -0.6273207   -0.6273207    2.1088415
H        0.6288366   -0.6288817    0.8441013
H       -0.6288817    0.6288366    0.8441013
Ni      -0.0006436   -0.0006436   -0.5269402
  6
          0.879500 (fs)
C       -0.0007785   -0.0007785    1.4716736
H        0.6508870    0.6508870    2.1322676
H       -0.6273927   -0.6273927    2.1091312
H        0.6289763   -0.6289921    0.8439743
H       -0.6289921    0.6289763    0.8439743
Ni      -0.0006436   -0.0006436   -0.5269397
  6
          0.889500 (fs)
C       -0.0007818   -0.0007818    1.4716414
H        0.6509686    0.6509686    2.1325310
H       -0.6274655   -0.6274655    2.1094242
H        0.6291176   -0.6291037    0.8438459
H       -0.6291037    0.6291176    0.8438459
Ni      -0.0006436   -0.0006436   -0.5269392
  6
          0.899500 (fs)
C       -0.0007850   -0.0007850    1.4716088
H        0.6510511    0.6510511    2.1327973
H       -0.6275389   -0.6275389    2.1097204
H        0.6292605   -0.6292164    0.8437162
H       -0.6292164    0.6292605    0.8437162
Ni      -0.0006436   -0.0006436   -0.5269388
  6
          0.909500 (fs)
C       -0.0007884   -0.0007884    1.4715758
H        0.6511343    0.6511343    2.1330666
H       -0.6276131   -0.6276131    2.1100199
H        0.6294049   -0.6293304    0.8435850
H       -0.6293304    0.6294049    0.8435850
Ni      -0.0006436   -0.0006436   -0.5269383
  6
          0.919500 (fs)
C       -0.0007917   -0.0007917    1.4715425
H        0.6512184    0.6512184    2.1333388
H       -0.6276879   -0.6276879    2.1103227
H        0.6295508   -0.6294456    0.8434524
H       -0.6294456    0.6295508    0.8434524
Ni      -0.0006436   -0.0006436   -0.5269378
  6
          0.929500 (fs)
C       -0.0007951   -0.0007951    1.4715087
H        0.6513033    0.6513033    2.1336140
H       -0.6277635   -0.6277635    2.1106286
H        0.6296983   -0.6295620    0.8433184
H       -0.6295620    0.6296983    0.8433184
Ni      -0.0006437   -0.0006437   -0.5269373
  6
          0.939500 (fs)
C       -0.0007985   -0.0007985    1.4714747
H        0.6513891    0.6513891    2.1338921
H       -0.6278397   -0.6278397    2.1109378
H        0.6298473   -0.6296795    0.8431831
H       -0.6296795    0.6298473    0.8431831
Ni      -0.0006437   -0.0006437   -0.5269368
  6
          0.949500 (fs)
C       -0.0008020   -0.0008020    1.4714402
H        0.6514757    0.6514757    2.1341731
H       -0.6279166   -0.6279166    2.1112503
H        0.6299978   -0.6297983    0.8430464
H       -0.6297983    0.6299978    0.8430464
Ni      -0.0006437   -0.0006437   -0.5269363
  6
          0.959500 (fs)
C       -0.0008055   -0.0008055    1.4714054
H        0.6515630    0.6515630    2.1344571
H       -0.6279942   -0.6279942    2.1115659
H        0.6301498   -0.6299182    0.8429083
H       -0.6299182    0.6301498    0.8429083
Ni      -0.0006437   -0.0006437   -0.5269358
  6
          0.969500 (fs)
C       -0.0008090   -0.0008090    1.4713702
H        0.6516512    0.6516512    2.1347440
H       -0.6280725   -0.6280725    2.1118847
H        0.6303033   -0.6300393    0.8427689
H       -0.6300393    0.6303033    0.8427689
Ni      -0.0006437   -0.0006437   -0.5269353
  6
          0.979500 (fs)
C       -0.0008126   -0.0008126    1.4713346
H        0.6517402    0.6517402    2.1350338
H       -0.6281514   -0.6281514    2.1122068
H        0.6304583   -0.6301616    0.8426281
H       -0.6301616    0.6304583    0.8426281
Ni      -0.0006437   -0.0006437   -0.5269348
  6
          0.989500 (fs)
C       -0.0008163   -0.0008163    1.4712987
H        0.6518300    0.6518300    2.1353265
H       -0.6282310   -0.6282310    2.1125320
H        0.6306149   -0.6302851    0.8424859
H       -0.6302851    0.6306149    0.8424859
Ni      -0.0006438   -0.0006438   -0.5269343
  6
          0.999500 (fs)
C       -0.0008199   -0.0008199    1.4712624
H        0.6519206    0.6519206    2.1356221
H       -0.6283112   -0.6283112    2.1128605
H        0.6307729   -0.6304097    0.8423423
H       -0.6304097    0.6307729    0.8423423
Ni      -0.0006438   -0.0006438   -0.5269338
  6
          1.009500 (fs)
C       -0.0008236   -0.0008236    1.4712257
H        0.6520120    0.6520120    2.1359206
H       -0.6283921   -0.6283921    2.1131921
H        0.6309324   -0.6305355    0.8421975
H       -0.6305355    0.6309324    0.8421975
Ni      -0.0006438   -0.0006438   -0.5269332
  6
          1.019500 (fs)
C       -0.0008274   -0.0008274    1.4711886
H        0.6521042    0.6521042    2.1362221
H       -0.6284736   -0.6284736    2.1135268
H        0.6310935   -0.6306624    0.8420512
H       -0.6306624    0.6310935    0.8420512
Ni      -0.0006438   -0.0006438   -0.5269327
  6
          1.029500 (fs)
C       -0.0008311   -0.0008311    1.4711512
H        0.6521971    0.6521971    2.1365264
H       -0.6285557   -0.6285557    2.1138648
H        0.6312560   -0.6307905    0.8419037
H       -0.6307905    0.6312560    0.8419037
Ni      -0.0006438   -0.0006438   -0.5269321
  6
          1.039500 (fs)
C       -0.0008350   -0.0008350    1.4711134
H        0.6522908    0.6522908    2.1368335
H       -0.6286385   -0.6286385    2.1142059
H        0.6314199   -0.6309198    0.8417548
H       -0.6309198    0.6314199    0.8417548
Ni      -0.0006438   -0.0006438   -0.5269316
  6
          1.049500 (fs)
C       -0.0008388   -0.0008388    1.4710753
H        0.6523854    0.6523854    2.1371436
H       -0.6287219   -0.6287219    2.1145501
H        0.6315854   -0.6310502    0.8416045
H       -0.6310502    0.6315854    0.8416045
Ni      -0.0006439   -0.0006439   -0.5269310
  6
          1.059500 (fs)
C       -0.0008427   -0.0008427    1.4710368
H        0.6524806    0.6524806    2.1374566
H       -0.6288060   -0.6288060    2.1148975
H        0.6317523   -0.6311817    0.8414530
H       -0.6311817    0.6317523    0.8414530
Ni      -0.0006439   -0.0006439   -0.5269305
  6
          1.069500 (fs)
C       -0.0008467   -0.0008467    1.4709979
H        0.6525767    0.6525767    2.1377724
H       -0.6288906   -0.6288906    2.1152480
H        0.6319207   -0.6313144    0.8413001
H       -0.6313144    0.6319207    0.8413001
Ni      -0.0006439   -0.0006439   -0.5269299
  6
          1.079500 (fs)
C       -0.0008507   -0.0008507    1.4709586
H        0.6526735    0.6526735    2.1380910
H       -0.6289759   -0.6289759    2.1156017
H        0.6320905   -0.6314482    0.8411459
H       -0.6314482    0.6320905    0.8411459
Ni      -0.0006439   -0.0006439   -0.5269293
  6
          1.089500 (fs)
C       -0.0008547   -0.0008547    1.4709190
H        0.6527710    0.6527710    2.1384125
H       -0.6290617   -0.6290617    2.1159584
H        0.6322618   -0.6315832    0.8409903
H       -0.6315832    0.6322618    0.8409903
Ni      -0.0006439   -0.0006439   -0.5269287
  6
          1.099500 (fs)
C       -0.0008587   -0.0008587    1.4708790
H        0.6528693    0.6528693    2.1387369
H       -0.6291482   -0.6291482    2.1163183
H        0.6324346   -0.6317193    0.8408335
H       -0.6317193    0.6324346    0.8408335
Ni      -0.0006440   -0.0006440   -0.5269282
  6
          1.109500 (fs)
C       -0.0008628   -0.0008628    1.4708387
H        0.6529683    0.6529683    2.1390641
H       -0.6292352   -0.6292352    2.1166813
H        0.6326087   -0.6318565    0.8406754
H       -0.6318565    0.6326087    0.8406754
Ni      -0.0006440   -0.0006440   -0.5269276
  6
          1.119500 (fs)
C       -0.0008670   -0.0008670    1.4707979
H        0.6530681    0.6530681    2.1393942
H       -0.6293228   -0.6293228    2.1170473
H        0.6327844   -0.6319948    0.8405159
H       -0.6319948    0.6327844    0.8405159
Ni      -0.0006440   -0.0006440   -0.5269270
  6
          1.129500 (fs)
C       -0.0008712   -0.0008712    1.4707569
H        0.6531686    0.6531686    2.1397270
H       -0.6294110   -0.6294110    2.1174165
H        0.6329614   -0.6321342    0.8403552
H       -0.6321342    0.6329614    0.8403552
Ni      -0.0006440   -0.0006440   -0.5269263
  6
          1.139500 (fs)
C       -0.0008754   -0.0008754    1.4707154
H        0.6532699    0.6532699    2.1400627
H       -0.6294998   -0.6294998    2.1177887
H        0.6331399   -0.6322747    0.8401932
H       -0.6322747    0.6331399    0.8401932
Ni      -0.0006440   -0.0006440   -0.5269257
  6
          1.149500 (fs)
C       -0.0008796   -0.0008796    1.4706736
H        0.6533719    0.6533719    2.1404012
H       -0.6295892   -0.6295892    2.1181640
H        0.6333198   -0.6324164    0.8400299
H       -0.6324164    0.6333198    0.8400299
Ni      -0.0006441   -0.0006441   -0.5269251
  6
          1.159500 (fs)
C       -0.0008839   -0.0008839    1.4706314
H        0.6534746    0.6534746    2.1407426
H       -0.6296791   -0.6296791    2.1185424
H        0.6335012   -0.6325591    0.8398653
H       -0.6325591    0.6335012    0.8398653
Ni      -0.0006441   -0.0006441   -0.5269245
  6
          1.169500 (fs)
C       -0.0008883   -0.0008883    1.4705889
H        0.6535780    0.6535780    2.1410867
H       -0.6297695   -0.6297695    2.1189238
H        0.6336839   -0.6327029    0.8396994
H       -0.6327029    0.6336839    0.8396994
Ni      -0.0006441   -0.0006441   -0.5269238
  6
          1.179500 (fs)
C       -0.0008927   -0.0008927    1.4705460
H        0.6536821    0.6536821    2.1414336
H       -0.6298605   -0.6298605    2.1193082
H        0.6338681   -0.6328478    0.8395323
H       -0.6328478    0.6338681    0.8395323
Ni      -0.0006441   -0.0006441   -0.5269232
  6
          1.189500 (fs)
C       -0.0008971   -0.0008971    1.4705027
H        0.6537869    0.6537869    2.1417834
H       -0.6299521   -0.6299521    2.1196957
H        0.6340536   -0.6329938    0.8393639
H       -0.6329938    0.6340536    0.8393639
Ni      -0.0006441   -0.0006441   -0.5269226
  6
          1.199500 (fs)
C       -0.0009015   -0.0009015    1.4704590
H        0.6538924    0.6538924    2.1421359
H       -0.6300441   -0.6300441    2.1200862
H        0.6342406   -0.6331409    0.8391942
H       -0.6331409    0.6342406    0.8391942
Ni      -0.0006442   -0.0006442   -0.5269219
  6
          1.209500 (fs)
C       -0.0009060   -0.0009060    1.4704150
H        0.6539987    0.6539987    2.1424912
H       -0.6301368   -0.6301368    2.1204797
H        0.6344289   -0.6332891    0.8390233
H       -0.6332891    0.6344289    0.8390233
Ni      -0.0006442   -0.0006442   -0.5269212
  6
          1.219500 (fs)
C       -0.0009106   -0.0009106    1.4703707
H        0.6541056    0.6541056    2.1428492
H       -0.6302299   -0.6302299    2.1208763
H        0.6346187   -0.6334383    0.8388511
H       -0.6334383    0.6346187    0.8388511
Ni      -0.0006442   -0.0006442   -0.5269206
  6
          1.229500 (fs)
C       -0.0009152   -0.0009152    1.4703259
H        0.6542132    0.6542132    2.1432100
H       -0.6303235   -0.6303235    2.1212758
H        0.6348098   -0.6335886    0.8386777
H       -0.6335886    0.6348098    0.8386777
Ni      -0.0006442   -0.0006442   -0.5269199
  6
          1.239500 (fs)
C       -0.0009198   -0.0009198    1.4702809
H        0.6543215    0.6543215    2.1435736
H       -0.6304177   -0.6304177    2.1216783
H        0.6350023   -0.6337400    0.8385030
H       -0.6337400    0.6350023    0.8385030
Ni      -0.0006443   -0.0006443   -0.5269192
  6
          1.249500 (fs)
C       -0.0009244   -0.0009244    1.4702354
H        0.6544304    0.6544304    2.1439400
H       -0.6305124   -0.6305124    2.1220838
H        0.6351961   -0.6338924    0.8383271
H       -0.6338924    0.6351962    0.8383271
Ni      -0.0006443   -0.0006443   -0.5269185
  6
          1.259500 (fs)
C       -0.0009291   -0.0009291    1.4701896
H        0.6545400    0.6545400    2.1443091
H       -0.6306075   -0.6306075    2.1224923
H        0.6353914   -0.6340459    0.8381500
H       -0.6340459    0.6353914    0.8381500
Ni      -0.0006443   -0.0006443   -0.5269179
  6
          1.269500 (fs)
C       -0.0009339   -0.0009339    1.4701434
H        0.6546503    0.6546503    2.1446809
H       -0.6307032   -0.6307032    2.1229038
H        0.6355880   -0.6342004    0.8379716
H       -0.6342004    0.6355880    0.8379716
Ni      -0.0006443   -0.0006443   -0.5269172
  6
          1.279500 (fs)
C       -0.0009387   -0.0009387    1.4700969
H        0.6547613    0.6547613    2.1450555
H       -0.6307993   -0.6307993    2.1233182
H        0.6357859   -0.6343559    0.8377920
H       -0.6343559    0.6357859    0.8377920
Ni      -0.0006443   -0.0006443   -0.5269165
  6
          1.289500 (fs)
C       -0.0009435   -0.0009435    1.4700500
H        0.6548729    0.6548729    2.1454327
H       -0.6308959   -0.6308959    2.1237355
H        0.6359852   -0.6345125    0.8376112
H       -0.6345125    0.6359852    0.8376112
Ni      -0.0006444   -0.0006444   -0.5269157
  6
          1.299500 (fs)
C       -0.0009483   -0.0009483    1.4700028
H        0.6549851    0.6549851    2.1458128
H       -0.6309930   -0.6309930    2.1241558
H        0.6361859   -0.6346701    0.8374292
H       -0.6346701    0.6361859    0.8374292
Ni      -0.0006444   -0.0006444   -0.5269150
  6
          1.309500 (fs)
C       -0.0009533   -0.0009533    1.4699551
H        0.6550980    0.6550980    2.1461955
H       -0.6310906   -0.6310906    2.1245790
H        0.6363878   -0.6348288    0.8372460
H       -0.6348288    0.6363878    0.8372460
Ni      -0.0006444   -0.0006444   -0.5269143
  6
          1.319500 (fs)
C       -0.0009582   -0.0009582    1.4699072
H        0.6552115    0.6552115    2.1465809
H       -0.6311886   -0.6311886    2.1250051
H        0.6365911   -0.6349885    0.8370616
H       -0.6349885    0.6365911    0.8370616
Ni      -0.0006444   -0.0006444   -0.5269136
  6
          1.329500 (fs)
C       -0.0009632   -0.0009632    1.4698588
H        0.6553257    0.6553257    2.1469690
H       -0.6312870   -0.6312870    2.1254342
H        0.6367958   -0.6351492    0.8368760
H       -0.6351492    0.6367958    0.8368760
Ni      -0.0006445   -0.0006445   -0.5269128
  6
          1.339500 (fs)
C       -0.0009682   -0.0009682    1.4698101
H        0.6554405    0.6554405    2.1473599
H       -0.6313859   -0.6313859    2.1258661
H        0.6370017   -0.6353109    0.8366892
H       -0.6353109    0.6370017    0.8366892
Ni      -0.0006445   -0.0006445   -0.5269121
  6
          1.349500 (fs)
C       -0.0009733   -0.0009733    1.4697611
H        0.6555559    0.6555559    2.1477534
H       -0.6314853   -0.6314853    2.1263010
H        0.6372090   -0.6354736    0.8365012
H       -0.6354736    0.6372090    0.8365012
Ni      -0.0006445   -0.0006445   -0.5269113
  6
          1.359500 (fs)
C       -0.0009784   -0.0009784    1.4697117
H        0.6556720    0.6556720    2.1481496
H       -0.6315850   -0.6315850    2.1267387
H        0.6374176   -0.6356373    0.8363121
H       -0.6356373    0.6374176    0.8363121
Ni      -0.0006445   -0.0006445   -0.5269106
  6
          1.369500 (fs)
C       -0.0009835   -0.0009835    1.4696619
H        0.6557886    0.6557886    2.1485484
H       -0.6316852   -0.6316852    2.1271793
H        0.6376275   -0.6358020    0.8361217
H       -0.6358020    0.6376275    0.8361217
Ni      -0.0006446   -0.0006446   -0.5269098
  6
          1.379500 (fs)
C       -0.0009887   -0.0009887    1.4696118
H        0.6559059    0.6559059    2.1489499
H       -0.6317858   -0.6317858    2.1276227
H        0.6378387   -0.6359677    0.8359303
H       -0.6359677    0.6378387    0.8359303
Ni      -0.0006446   -0.0006446   -0.5269090
  6
          1.389500 (fs)
C       -0.0009940   -0.0009940    1.4695613
H        0.6560237    0.6560237    2.1493541
H       -0.6318869   -0.6318869    2.1280690
H        0.6380511   -0.6361344    0.8357376
H       -0.6361344    0.6380511    0.8357376
Ni      -0.0006446   -0.0006446   -0.5269083
  6
          1.399500 (fs)
C       -0.0009992   -0.0009992    1.4695105
H        0.6561422    0.6561422    2.1497610
H       -0.6319883   -0.6319883    2.1285182
H        0.6382649   -0.6363021    0.8355438
H       -0.6363021    0.6382649    0.8355438
Ni      -0.0006446   -0.0006446   -0.5269075
  6
          1.409500 (fs)
C       -0.0010045   -0.0010045    1.4694593
H        0.6562612    0.6562612    2.1501704
H       -0.6320901   -0.6320901    2.1289701
H        0.6384800   -0.6364707    0.8353488
H       -0.6364707    0.6384800    0.8353488
Ni      -0.0006447   -0.0006447   -0.5269067
  6
          1.419500 (fs)
C       -0.0010099   -0.0010099    1.4694078
H        0.6563809    0.6563809    2.1505826
H       -0.6321924   -0.6321924    2.1294250
H        0.6386963   -0.6366403    0.8351527
H       -0.6366403    0.6386963    0.8351527
Ni      -0.0006447   -0.0006447   -0.5269059
  6
          1.429500 (fs)
C       -0.0010153   -0.0010153    1.4693559
H        0.6565011    0.6565011    2.1509973
H       -0.6322950   -0.6322950    2.1298826
H        0.6389139   -0.6368109    0.8349554
H       -0.6368109    0.6389139    0.8349554
Ni      -0.0006447   -0.0006447   -0.5269051
  6
          1.439500 (fs)
C       -0.0010207   -0.0010207    1.4693036
H        0.6566219    0.6566219    2.1514147
H       -0.6323979   -0.6323979    2.1303430
H        0.6391327   -0.6369825    0.8347571
H       -0.6369825    0.6391327    0.8347571
Ni      -0.0006448   -0.0006448   -0.5269042
  6
          1.449500 (fs)
C       -0.0010262   -0.0010262    1.4692510
H        0.6567432    0.6567432    2.1518347
H       -0.6325013   -0.6325013    2.1308062
H        0.6393528   -0.6371550    0.8345575
H       -0.6371550    0.6393528    0.8345575
Ni      -0.0006448   -0.0006448   -0.5269034
  6
          1.459500 (fs)
C       -0.0010317   -0.0010317    1.4691981
H        0.6568651    0.6568651    2.1522573
H       -0.6326050   -0.6326050    2.1312722
H        0.6395742   -0.6373285    0.8343569
H       -0.6373285    0.6395742    0.8343569
Ni      -0.0006448   -0.0006448   -0.5269026
  6
          1.469500 (fs)
C       -0.0010373   -0.0010373    1.4691447
H        0.6569876    0.6569876    2.1526825
H       -0.6327091   -0.6327091    2.1317410
H        0.6397968   -0.6375029    0.8341551
H       -0.6375029    0.6397968    0.8341551
Ni      -0.0006448   -0.0006448   -0.5269018
  6
          1.479500 (fs)
C       -0.0010429   -0.0010429    1.4690911
H        0.6571106    0.6571106    2.1531102
H       -0.6328135   -0.6328135    2.1322126
H        0.6400206   -0.6376782    0.8339523
H       -0.6376782    0.6400206    0.8339523
Ni      -0.0006449   -0.0006449   -0.5269009
  6
          1.489500 (fs)
C       -0.0010485   -0.0010485    1.4690370
H        0.6572342    0.6572342    2.1535406
H       -0.6329183   -0.6329183    2.1326869
H        0.6402457   -0.6378545    0.8337483
H       -0.6378545    0.6402457    0.8337483
Ni      -0.0006449   -0.0006449   -0.5269001
  6
          1.499500 (fs)
C       -0.0010542   -0.0010542    1.4689827
H        0.6573583    0.6573583    2.1539736
H       -0.6330234   -0.6330234    2.1331640
H        0.6404720   -0.6380317    0.8335432
H       -0.6380317    0.6404720    0.8335432
Ni      -0.0006449   -0.0006449   -0.5268992
  6
          1.509500 (fs)
C       -0.0010600   -0.0010600    1.4689279
H        0.6574830    0.6574830    2.1544091
H       -0.6331288   -0.6331288    2.1336437
H        0.6406996   -0.6382098    0.8333371
H       -0.6382098    0.6406996    0.8333370
Ni      -0.0006450   -0.0006450   -0.5268984
  6
          1.519500 (fs)
C       -0.0010657   -0.0010657    1.4688729
H        0.6576082    0.6576082    2.1548472
H       -0.6332346   -0.6332346    2.1341263
H        0.6409283   -0.6383889    0.8331298
H       -0.6383889    0.6409283    0.8331298
Ni      -0.0006450   -0.0006450   -0.5268975
  6
          1.529500 (fs)
C       -0.0010715   -0.0010715    1.4688174
H        0.6577339    0.6577339    2.1552878
H       -0.6333406   -0.6333406    2.1346115
H        0.6411583   -0.6385689    0.8329214
H       -0.6385689    0.6411583    0.8329214
Ni      -0.0006450   -0.0006450   -0.5268966
  6
          1.539500 (fs)
C       -0.0010774   -0.0010774    1.4687617
H        0.6578601    0.6578601    2.1557310
H       -0.6334470   -0.6334470    2.1350995
H        0.6413894   -0.6387497    0.8327120
H       -0.6387497    0.6413894    0.8327120
Ni      -0.0006450   -0.0006450   -0.5268957
  6
          1.549500 (fs)
C       -0.0010833   -0.0010833    1.4687055
H        0.6579868    0.6579868    2.1561768
H       -0.6335537   -0.6335537    2.1355901
H        0.6416218   -0.6389315    0.8325015
H       -0.6389315    0.6416218    0.8325015
Ni      -0.0006451   -0.0006451   -0.5268948
  6
          1.559500 (fs)
C       -0.0010892   -0.0010892    1.4686491
H        0.6581141    0.6581141    2.1566251
H       -0.6336607   -0.6336607    2.1360834
H        0.6418553   -0.6391142    0.8322900
H       -0.6391142    0.6418553    0.8322899
Ni      -0.0006451   -0.0006451   -0.5268939
  6
          1.569500 (fs)
C       -0.0010952   -0.0010952    1.4685922
H        0.6582418    0.6582418    2.1570759
H       -0.6337679   -0.6337679    2.1365794
H        0.6420901   -0.6392978    0.8320773
H       -0.6392978    0.6420901    0.8320773
Ni      -0.0006451   -0.0006451   -0.5268930
  6
          1.579500 (fs)
C       -0.0011012   -0.0011012    1.4685350
H        0.6583701    0.6583701    2.1575292
H       -0.6338754   -0.6338754    2.1370781
H        0.6423260   -0.6394822    0.8318636
H       -0.6394822    0.6423260    0.8318636
Ni      -0.0006452   -0.0006452   -0.5268921
  6
          1.589500 (fs)
C       -0.0011073   -0.0011073    1.4684775
H        0.6584988    0.6584988    2.1579850
H       -0.6339833   -0.6339833    2.1375794
H        0.6425631   -0.6396676    0.8316489
H       -0.6396676    0.6425631    0.8316489
Ni      -0.0006452   -0.0006452   -0.5268912
  6
          1.599500 (fs)
C       -0.0011134   -0.0011134    1.4684196
H        0.6586281    0.6586281    2.1584434
H       -0.6340913   -0.6340913    2.1380834
H        0.6428013   -0.6398538    0.8314331
H       -0.6398538    0.6428013    0.8314331
Ni      -0.0006452   -0.0006452   -0.5268903
  6
          1.609500 (fs)
C       -0.0011196   -0.0011196    1.4683614
H        0.6587578    0.6587578    2.1589042
H       -0.6341997   -0.6341997    2.1385900
H        0.6430407   -0.6400409    0.8312163
H       -0.6400409    0.6430407    0.8312163
Ni      -0.0006453   -0.0006453   -0.5268893
  6
          1.619500 (fs)
C       -0.0011257   -0.0011257    1.4683028
H        0.6588880    0.6588880    2.1593676
H       -0.6343083   -0.6343083    2.1390992
H        0.6432813   -0.6402288    0.8309985
H       -0.6402288    0.6432813    0.8309985
Ni      -0.0006453   -0.0006453   -0.5268884
  6
          1.629500 (fs)
C       -0.0011320   -0.0011320    1.4682439
H        0.6590186    0.6590186    2.1598334
H       -0.6344171   -0.6344171    2.1396111
H        0.6435230   -0.6404176    0.8307796
H       -0.6404176    0.6435230    0.8307796
Ni      -0.0006453   -0.0006453   -0.5268874
  6
          1.639500 (fs)
C       -0.0011383   -0.0011383    1.4681847
H        0.6591497    0.6591497    2.1603017
H       -0.6345261   -0.6345261    2.1401255
H        0.6437659   -0.6406073    0.8305597
H       -0.6406073    0.6437659    0.8305597
Ni      -0.0006454   -0.0006454   -0.5268865
  6
          1.649500 (fs)
C       -0.0011446   -0.0011446    1.4681250
H        0.6592813    0.6592813    2.1607724
H       -0.6346354   -0.6346354    2.1406426
H        0.6440098   -0.6407978    0.8303388
H       -0.6407978    0.6440098    0.8303388
Ni      -0.0006454   -0.0006454   -0.5268855
  6
          1.659500 (fs)
C       -0.0011509   -0.0011509    1.4680651
H        0.6594133    0.6594133    2.1612456
H       -0.6347450   -0.6347450    2.1411622
H        0.6442550   -0.6409892    0.8301169
H       -0.6409892    0.6442550    0.8301169
Ni      -0.0006454   -0.0006454   -0.5268845
  6
          1.669500 (fs)
C       -0.0011573   -0.0011573    1.4680048
H        0.6595458    0.6595458    2.1617213
H       -0.6348547   -0.6348547    2.1416844
H        0.6445012   -0.6411813    0.8298940
H       -0.6411813    0.6445012    0.8298940
Ni      -0.0006455   -0.0006455   -0.5268836
  6
          1.679500 (fs)
C       -0.0011638   -0.0011638    1.4679441
H        0.6596787    0.6596787    2.1621994
H       -0.6349646   -0.6349646    2.1422091
H        0.6447486   -0.6413744    0.8296701
H       -0.6413744    0.6447486    0.8296701
Ni      -0.0006455   -0.0006455   -0.5268826
  6
          1.689500 (fs)
C       -0.0011703   -0.0011703    1.4678831
H        0.6598121    0.6598121    2.1626799
H       -0.6350748   -0.6350748    2.1427365
H        0.6449970   -0.6415682    0.8294452
H       -0.6415682    0.6449970    0.8294452
Ni      -0.0006455   -0.0006455   -0.5268816
  6
          1.699500 (fs)
C       -0.0011768   -0.0011768    1.4678218
H        0.6599458    0.6599458    2.1631629
H       -0.6351851   -0.6351851    2.1432663
H        0.6452466   -0.6417629    0.8292193
H       -0.6417629    0.6452466    0.8292193
Ni      -0.0006456   -0.0006456   -0.5268806
  6
          1.709500 (fs)
C       -0.0011834   -0.0011834    1.4677601
H        0.6600800    0.6600800    2.1636483
H       -0.6352956   -0.6352956    2.1437987
H        0.6454973   -0.6419584    0.8289924
H       -0.6419584    0.6454973    0.8289924
Ni      -0.0006456   -0.0006456   -0.5268796
  6
          1.719500 (fs)
C       -0.0011900   -0.0011900    1.4676981
H        0.6602147    0.6602147    2.1641361
H       -0.6354064   -0.6354064    2.1443336
H        0.6457490   -0.6421547    0.8287646
H       -0.6421547    0.6457490    0.8287646
Ni      -0.0006456   -0.0006456   -0.5268785
  6
          1.729500 (fs)
C       -0.0011967   -0.0011967    1.4676357
H        0.6603497    0.6603497    2.1646263
H       -0.6355172   -0.6355172    2.1448710
H        0.6460019   -0.6423518    0.8285357
H       -0.6423518    0.6460019    0.8285357
Ni      -0.0006457   -0.0006457   -0.5268775
  6
          1.739500 (fs)
C       -0.0012034   -0.0012034    1.4675730
H        0.6604851    0.6604851    2.1651189
H       -0.6356283   -0.6356283    2.1454109
H        0.6462558   -0.6425497    0.8283060
H       -0.6425497    0.6462558    0.8283060
Ni      -0.0006457   -0.0006457   -0.5268765
  6
          1.749500 (fs)
C       -0.0012101   -0.0012101    1.4675100
H        0.6606210    0.6606210    2.1656139
H       -0.6357395   -0.6357395    2.1459533
H        0.6465108   -0.6427484    0.8280753
H       -0.6427484    0.6465108    0.8280753
Ni      -0.0006458   -0.0006458   -0.5268754
  6
          1.759500 (fs)
C       -0.0012169   -0.0012169    1.4674466
H        0.6607572    0.6607572    2.1661113
H       -0.6358508   -0.6358508    2.1464982
H        0.6467669   -0.6429479    0.8278436
H       -0.6429479    0.6467669    0.8278436
Ni      -0.0006458   -0.0006458   -0.5268744
  6
          1.769500 (fs)
C       -0.0012237   -0.0012237    1.4673828
H        0.6608938    0.6608938    2.1666111
H       -0.6359623   -0.6359623    2.1470455
H        0.6470240   -0.6431481    0.8276110
H       -0.6431481    0.6470240    0.8276110
Ni      -0.0006458   -0.0006458   -0.5268733
  6
          1.779500 (fs)
C       -0.0012306   -0.0012306    1.4673188
H        0.6610309    0.6610309    2.1671132
H       -0.6360739   -0.6360740    2.1475953
H        0.6472822   -0.6433491    0.8273774
H       -0.6433491    0.6472822    0.8273774
Ni      -0.0006459   -0.0006459   -0.5268723
  6
          1.789500 (fs)
C       -0.0012375   -0.0012375    1.4672543
H        0.6611682    0.6611682    2.1676177
H       -0.6361857   -0.6361857    2.1481476
H        0.6475414   -0.6435510    0.8271429
H       -0.6435510    0.6475414    0.8271429
Ni      -0.0006459   -0.0006459   -0.5268712
  6
          1.799500 (fs)
C       -0.0012445   -0.0012445    1.4671896
H        0.6613060    0.6613060    2.1681245
H       -0.6362976   -0.6362976    2.1487023
H        0.6478017   -0.6437535    0.8269075
H       -0.6437535    0.6478017    0.8269075
Ni      -0.0006459   -0.0006459   -0.5268701
  6
          1.809500 (fs)
C       -0.0012515   -0.0012515    1.4671245
H        0.6614441    0.6614441    2.1686337
H       -0.6364096   -0.6364096    2.1492594
H        0.6480630   -0.6439569    0.8266712
H       -0.6439569    0.6480630    0.8266712
Ni      -0.0006460   -0.0006460   -0.5268690
  6
          1.819500 (fs)
C       -0.0012586   -0.0012586    1.4670591
H        0.6615826    0.6615826    2.1691452
H       -0.6365217   -0.6365217    2.1498189
H        0.6483253   -0.6441609    0.8264339
H       -0.6441609    0.6483253    0.8264339
Ni      -0.0006460   -0.0006460   -0.5268679
  6
          1.829500 (fs)
C       -0.0012657   -0.0012657    1.4669933
H        0.6617215    0.6617215    2.1696590
H       -0.6366339   -0.6366339    2.1503808
H        0.6485887   -0.6443658    0.8261958
H       -0.6443658    0.6485887    0.8261958
Ni      -0.0006461   -0.0006461   -0.5268668
  6
          1.839500 (fs)
C       -0.0012728   -0.0012728    1.4669272
H        0.6618607    0.6618607    2.1701751
H       -0.6367462   -0.6367462    2.1509451
H        0.6488530   -0.6445713    0.8259567
H       -0.6445713    0.6488530    0.8259567
Ni      -0.0006461   -0.0006461   -0.5268657
  6
          1.849500 (fs)
C       -0.0012800   -0.0012800    1.4668607
H        0.6620002    0.6620002    2.1706936
H       -0.6368586   -0.6368586    2.1515118
H        0.6491184   -0.6447776    0.8257168
H       -0.6447776    0.6491184    0.8257168
Ni      -0.0006461   -0.0006461   -0.5268646
  6
          1.859500 (fs)
C       -0.0012872   -0.0012872    1.4667939
H        0.6621401    0.6621401    2.1712143
H       -0.6369710   -0.6369710    2.1520808
H        0.6493848   -0.6449847    0.8254759
H       -0.6449847    0.6493848    0.8254759
Ni      -0.0006462   -0.0006462   -0.5268635
  6
          1.869500 (fs)
C       -0.0012945   -0.0012945    1.4667268
H        0.6622803    0.6622803    2.1717374
H       -0.6370836   -0.6370836    2.1526522
H        0.6496521   -0.6451924    0.8252342
H       -0.6451924    0.6496521    0.8252342
Ni      -0.0006462   -0.0006462   -0.5268623
  6
          1.879500 (fs)
C       -0.0013018   -0.0013018    1.4666594
H        0.6624208    0.6624208    2.1722627
H       -0.6371962   -0.6371962    2.1532260
H        0.6499205   -0.6454009    0.8249916
H       -0.6454009    0.6499205    0.8249916
Ni      -0.0006463   -0.0006463   -0.5268612
  6
          1.889500 (fs)
C       -0.0013091   -0.0013091    1.4665916
H        0.6625617    0.6625617    2.1727903
H       -0.6373088   -0.6373088    2.1538021
H        0.6501898   -0.6456101    0.8247482
H       -0.6456101    0.6501898    0.8247482
Ni      -0.0006463   -0.0006463   -0.5268600
  6
          1.899500 (fs)
C       -0.0013165   -0.0013165    1.4665234
H        0.6627029    0.6627029    2.1733202
H       -0.6374215   -0.6374215    2.1543805
H        0.6504602   -0.6458200    0.8245038
H       -0.6458200    0.6504602    0.8245038
Ni      -0.0006463   -0.0006463   -0.5268589
  6
          1.909500 (fs)
C       -0.0013240   -0.0013240    1.4664550
H        0.6628444    0.6628444    2.1738524
H       -0.6375343   -0.6375343    2.1549612
H        0.6507314   -0.6460306    0.8242587
H       -0.6460306    0.6507314    0.8242587
Ni      -0.0006464   -0.0006464   -0.5268577
  6
          1.919500 (fs)
C       -0.0013315   -0.0013315    1.4663862
H        0.6629862    0.6629862    2.1743868
H       -0.6376470   -0.6376470    2.1555443
H        0.6510037   -0.6462419    0.8240126
H       -0.6462419    0.6510037    0.8240126
Ni      -0.0006464   -0.0006464   -0.5268565
  6
          1.929500 (fs)
C       -0.0013390   -0.0013390    1.4663170
H        0.6631283    0.6631283    2.1749234
H       -0.6377599   -0.6377599    2.1561296
H        0.6512769   -0.6464539    0.8237657
H       -0.6464539    0.6512769    0.8237657
Ni      -0.0006465   -0.0006465   -0.5268553
  6
          1.939500 (fs)
C       -0.0013466   -0.0013466    1.4662476
H        0.6632707    0.6632707    2.1754623
H       -0.6378727   -0.6378727    2.1567172
H        0.6515511   -0.6466665    0.8235180
H       -0.6466665    0.6515511    0.8235180
Ni      -0.0006465   -0.0006465   -0.5268541
  6
          1.949500 (fs)
C       -0.0013542   -0.0013542    1.4661778
H        0.6634133    0.6634133    2.1760034
H       -0.6379855   -0.6379855    2.1573071
H        0.6518261   -0.6468799    0.8232694
H       -0.6468799    0.6518262    0.8232694
Ni      -0.0006466   -0.0006466   -0.5268529
  6
          1.959500 (fs)
C       -0.0013619   -0.0013619    1.4661076
H        0.6635563    0.6635563    2.1765467
H       -0.6380984   -0.6380984    2.1578992
H        0.6521022   -0.6470939    0.8230201
H       -0.6470939    0.6521022    0.8230200
Ni      -0.0006466   -0.0006466   -0.5268517
  6
          1.969500 (fs)
C       -0.0013696   -0.0013696    1.4660372
H        0.6636995    0.6636995    2.1770923
H       -0.6382112   -0.6382112    2.1584936
H        0.6523792   -0.6473086    0.8227698
H       -0.6473086    0.6523792    0.8227698
Ni      -0.0006466   -0.0006466   -0.5268505
  6
          1.979500 (fs)
C       -0.0013774   -0.0013774    1.4659664
H        0.6638430    0.6638430    2.1776400
H       -0.6383241   -0.6383241    2.1590902
H        0.6526570   -0.6475239    0.8225188
H       -0.6475239    0.6526570    0.8225188
Ni      -0.0006467   -0.0006467   -0.5268493
  6
          1.989500 (fs)
C       -0.0013852   -0.0013852    1.4658952
H        0.6639868    0.6639868    2.1781900
H       -0.6384369   -0.6384369    2.1596890
H        0.6529358   -0.6477400    0.8222670
H       -0.6477399    0.6529358    0.8222670
Ni      -0.0006467   -0.0006467   -0.5268480
  6
          1.999500 (fs)
C       -0.0013930   -0.0013930    1.4658238
H        0.6641308    0.6641308    2.1787421
H       -0.6385497   -0.6385497    2.1602901
H        0.6532156   -0.6479566    0.8220143
H       -0.6479566    0.6532156    0.8220143
Ni      -0.0006468   -0.0006468   -0.5268468
  6
          2.009500 (fs)
C       -0.0014009   -0.0014009    1.4657520
H        0.6642751    0.6642751    2.1792964
H       -0.6386625   -0.6386625    2.1608933
H        0.6534962   -0.6481739    0.8217609
H       -0.6481739    0.6534962    0.8217609
Ni      -0.0006468   -0.0006468   -0.5268455
  6
          2.019500 (fs)
C       -0.0014088   -0.0014088    1.4656799
H        0.6644197    0.6644197    2.1798529
H       -0.6387752   -0.6387752    2.1614988
H        0.6537777   -0.6483918    0.8215067
H       -0.6483918    0.6537777    0.8215067
Ni      -0.0006469   -0.0006469   -0.5268443
  6
          2.029500 (fs)
C       -0.0014168   -0.0014168    1.4656074
H        0.6645644    0.6645644    2.1804116
H       -0.6388879   -0.6388879    2.1621064
H        0.6540601   -0.6486104    0.8212517
H       -0.6486104    0.6540601    0.8212517
Ni      -0.0006469   -0.0006469   -0.5268430
  6
          2.039500 (fs)
C       -0.0014248   -0.0014248    1.4655347
H        0.6647094    0.6647094    2.1809724
H       -0.6390005   -0.6390005    2.1627162
H        0.6543434   -0.6488296    0.8209959
H       -0.6488296    0.6543434    0.8209959
Ni      -0.0006470   -0.0006470   -0.5268417
  6
          2.049500 (fs)
C       -0.0014329   -0.0014329    1.4654615
H        0.6648547    0.6648547    2.1815353
H       -0.6391131   -0.6391131    2.1633282
H        0.6546276   -0.6490494    0.8207393
H       -0.6490494    0.6546276    0.8207393
Ni      -0.0006470   -0.0006470   -0.5268404
  6
          2.059500 (fs)
C       -0.0014410   -0.0014410    1.4653881
H        0.6650002    0.6650002    2.1821004
H       -0.6392256   -0.6392256    2.1639423
H        0.6549126   -0.6492698    0.8204820
H       -0.6492698    0.6549126    0.8204820
Ni      -0.0006471   -0.0006471   -0.5268392
  6
          2.069500 (fs)
C       -0.0014492   -0.0014492    1.4653143
H        0.6651459    0.6651459    2.1826677
H       -0.6393381   -0.6393381    2.1645585
H        0.6551985   -0.6494909    0.8202239
H       -0.6494909    0.6551985    0.8202239
Ni      -0.0006471   -0.0006471   -0.5268378
  6
          2.079500 (fs)
C       -0.0014574   -0.0014574    1.4652403
H        0.6652918    0.6652918    2.1832370
H       -0.6394504   -0.6394504    2.1651768
H        0.6554853   -0.6497125    0.8199650
H       -0.6497125    0.6554853    0.8199650
Ni      -0.0006472   -0.0006472   -0.5268365
  6
          2.089500 (fs)
C       -0.0014656   -0.0014656    1.4651658
H        0.6654379    0.6654379    2.1838085
H       -0.6395627   -0.6395627    2.1657973
H        0.6557729   -0.6499347    0.8197054
H       -0.6499347    0.6557729    0.8197054
Ni      -0.0006472   -0.0006472   -0.5268352
  6
          2.099500 (fs)
C       -0.0014739   -0.0014739    1.4650911
H        0.6655842    0.6655842    2.1843821
H       -0.6396749   -0.6396749    2.1664199
H        0.6560614   -0.6501576    0.8194451
H       -0.6501576    0.6560614    0.8194451
Ni      -0.0006473   -0.0006473   -0.5268339
  6
          2.109500 (fs)
C       -0.0014823   -0.0014823    1.4650160
H        0.6657307    0.6657307    2.1849577
H       -0.6397870   -0.6397870    2.1670445
H        0.6563507   -0.6503810    0.8191840
H       -0.6503810    0.6563507    0.8191840
Ni      -0.0006473   -0.0006473   -0.5268325
  6
          2.119500 (fs)
C       -0.0014907   -0.0014907    1.4649406
H        0.6658774    0.6658774    2.1855355
H       -0.6398989   -0.6398989    2.1676713
H        0.6566408   -0.6506050    0.8189222
H       -0.6506050    0.6566408    0.8189222
Ni      -0.0006474   -0.0006474   -0.5268312
  6
          2.129500 (fs)
C       -0.0014991   -0.0014991    1.4648649
H        0.6660243    0.6660243    2.1861153
H       -0.6400108   -0.6400108    2.1683001
H        0.6569318   -0.6508295    0.8186597
H       -0.6508295    0.6569318    0.8186597
Ni      -0.0006474   -0.0006474   -0.5268298
  6
          2.139500 (fs)
C       -0.0015076   -0.0015076    1.4647889
H        0.6661714    0.6661714    2.1866973
H       -0.6401225   -0.6401225    2.1689310
H        0.6572236   -0.6510547    0.8183965
H       -0.6510547    0.6572236    0.8183965
Ni      -0.0006475   -0.0006475   -0.5268285
  6
          2.149500 (fs)
C       -0.0015161   -0.0015161    1.4647125
H        0.6663187    0.6663187    2.1872813
H       -0.6402341   -0.6402341    2.1695639
H        0.6575162   -0.6512804    0.8181325
H       -0.6512804    0.6575162    0.8181325
Ni      -0.0006475   -0.0006475   -0.5268271
  6
          2.159500 (fs)
C       -0.0015247   -0.0015247    1.4646358
H        0.6664661    0.6664661    2.1878673
H       -0.6403456   -0.6403456    2.1701988
H        0.6578096   -0.6515066    0.8178678
H       -0.6515066    0.6578096    0.8178678
Ni      -0.0006476   -0.0006476   -0.5268257
  6
          2.169500 (fs)
C       -0.0015333   -0.0015333    1.4645588
H        0.6666137    0.6666137    2.1884554
H       -0.6404569   -0.6404569    2.1708358
H        0.6581038   -0.6517334    0.8176025
H       -0.6517334    0.6581038    0.8176025
Ni      -0.0006476   -0.0006476   -0.5268243
  6
          2.179500 (fs)
C       -0.0015420   -0.0015420    1.4644815
H        0.6667615    0.6667615    2.1890455
H       -0.6405681   -0.6405681    2.1714747
H        0.6583988   -0.6519608    0.8173364
H       -0.6519608    0.6583988    0.8173364
Ni      -0.0006477   -0.0006477   -0.5268229
  6
          2.189500 (fs)
C       -0.0015507   -0.0015507    1.4644038
H        0.6669094    0.6669094    2.1896377
H       -0.6406791   -0.6406791    2.1721157
H        0.6586945   -0.6521887    0.8170697
H       -0.6521887    0.6586945    0.8170697
Ni      -0.0006477   -0.0006477   -0.5268215
  6
          2.199500 (fs)
C       -0.0015594   -0.0015594    1.4643258
H        0.6670575    0.6670575    2.1902319
H       -0.6407900   -0.6407900    2.1727587
H        0.6589911   -0.6524171    0.8168023
H       -0.6524171    0.6589911    0.8168022
Ni      -0.0006478   -0.0006478   -0.5268201
  6
          2.209500 (fs)
C       -0.0015682   -0.0015682    1.4642475
H        0.6672057    0.6672057    2.1908281
H       -0.6409006   -0.6409007    2.1734036
H        0.6592884   -0.6526461    0.8165342
H       -0.6526461    0.6592884    0.8165341
Ni      -0.0006478   -0.0006478   -0.5268187
  6
          2.219500 (fs)
C       -0.0015771   -0.0015771    1.4641689
H        0.6673540    0.6673540    2.1914263
H       -0.6410112   -0.6410112    2.1740505
H        0.6595865   -0.6528755    0.8162654
H       -0.6528755    0.6595865    0.8162654
Ni      -0.0006479   -0.0006479   -0.5268172
  6
          2.229500 (fs)
C       -0.0015860   -0.0015860    1.4640900
H        0.6675025    0.6675025    2.1920265
H       -0.6411215   -0.6411215    2.1746994
H        0.6598854   -0.6531055    0.8159960
H       -0.6531055    0.6598854    0.8159959
Ni      -0.0006479   -0.0006479   -0.5268158
  6
          2.239500 (fs)
C       -0.0015949   -0.0015949    1.4640107
H        0.6676511    0.6676511    2.1926288
H       -0.6412316   -0.6412316    2.1753502
H        0.6601850   -0.6533360    0.8157259
H       -0.6533360    0.6601850    0.8157259
Ni      -0.0006480   -0.0006480   -0.5268143
  6
          2.249500 (fs)
C       -0.0016039   -0.0016039    1.4639311
H        0.6677998    0.6677998    2.1932330
H       -0.6413415   -0.6413415    2.1760029
H        0.6604853   -0.6535670    0.8154551
H       -0.6535670    0.6604853    0.8154551
Ni      -0.0006480   -0.0006481   -0.5268129
  6
          2.259500 (fs)
C       -0.0016129   -0.0016129    1.4638512
H        0.6679487    0.6679487    2.1938391
H       -0.6414512   -0.6414512    2.1766576
H        0.6607864   -0.6537985    0.8151837
H       -0.6537985    0.6607864    0.8151837
Ni      -0.0006481   -0.0006481   -0.5268114
  6
          2.269500 (fs)
C       -0.0016220   -0.0016220    1.4637710
H        0.6680977    0.6680977    2.1944473
H       -0.6415607   -0.6415607    2.1773141
H        0.6610883   -0.6540305    0.8149117
H       -0.6540305    0.6610883    0.8149117
Ni      -0.0006482   -0.0006482   -0.5268099
  6
          2.279500 (fs)
C       -0.0016311   -0.0016311    1.4636905
H        0.6682467    0.6682467    2.1950574
H       -0.6416700   -0.6416700    2.1779726
H        0.6613908   -0.6542630    0.8146391
H       -0.6542630    0.6613908    0.8146391
Ni      -0.0006482   -0.0006482   -0.5268084
  6
          2.289500 (fs)
C       -0.0016403   -0.0016403    1.4636096
H        0.6683959    0.6683959    2.1956694
H       -0.6417791   -0.6417791    2.1786329
H        0.6616941   -0.6544960    0.8143658
H       -0.6544960    0.6616941    0.8143658
Ni      -0.0006483   -0.0006483   -0.5268069
  6
          2.299500 (fs)
C       -0.0016495   -0.0016495    1.4635285
H        0.6685452    0.6685452    2.1962834
H       -0.6418879   -0.6418879    2.1792951
H        0.6619981   -0.6547294    0.8140919
H       -0.6547294    0.6619981    0.8140919
Ni      -0.0006483   -0.0006483   -0.5268054
  6
          2.309500 (fs)
C       -0.0016588   -0.0016588    1.4634470
H        0.6686945    0.6686945    2.1968993
H       -0.6419965   -0.6419965    2.1799592
H        0.6623028   -0.6549633    0.8138174
H       -0.6549633    0.6623028    0.8138174
Ni      -0.0006484   -0.0006484   -0.5268039
  6
          2.319500 (fs)
C       -0.0016681   -0.0016681    1.4633652
H        0.6688440    0.6688440    2.1975172
H       -0.6421048   -0.6421048    2.1806251
H        0.6626082   -0.6551977    0.8135422
H       -0.6551977    0.6626082    0.8135422
Ni      -0.0006485   -0.0006485   -0.5268024
  6
          2.329500 (fs)
C       -0.0016774   -0.0016774    1.4632831
H        0.6689935    0.6689935    2.1981369
H       -0.6422129   -0.6422129    2.1812929
H        0.6629143   -0.6554325    0.8132665
H       -0.6554325    0.6629143    0.8132665
Ni      -0.0006485   -0.0006485   -0.5268008
  6
          2.339500 (fs)
C       -0.0016868   -0.0016868    1.4632007
H        0.6691431    0.6691431    2.1987586
H       -0.6423207   -0.6423207    2.1819625
H        0.6632211   -0.6556678    0.8129902
H       -0.6556678    0.6632211    0.8129902
Ni      -0.0006486   -0.0006486   -0.5267993
  6
          2.349500 (fs)
C       -0.0016963   -0.0016963    1.4631179
H        0.6692928    0.6692928    2.1993822
H       -0.6424283   -0.6424283    2.1826339
H        0.6635286   -0.6559035    0.8127133
H       -0.6559035    0.6635286    0.8127133
Ni      -0.0006486   -0.0006486   -0.5267977
  6
          2.359500 (fs)
C       -0.0017058   -0.0017058    1.4630349
H        0.6694425    0.6694425    2.2000077
H       -0.6425355   -0.6425355    2.1833071
H        0.6638367   -0.6561397    0.8124358
H       -0.6561397    0.6638367    0.8124358
Ni      -0.0006487   -0.0006487   -0.5267962
  6
          2.369500 (fs)
C       -0.0017153   -0.0017153    1.4629515
H        0.6695923    0.6695923    2.2006350
H       -0.6426425   -0.6426425    2.1839821
H        0.6641456   -0.6563763    0.8121577
H       -0.6563763    0.6641456    0.8121577
Ni      -0.0006488   -0.0006488   -0.5267946
  6
          2.379500 (fs)
C       -0.0017249   -0.0017249    1.4628678
H        0.6697422    0.6697422    2.2012643
H       -0.6427492   -0.6427492    2.1846589
H        0.6644550   -0.6566134    0.8118790
H       -0.6566134    0.6644550    0.8118790
Ni      -0.0006488   -0.0006488   -0.5267930
  6
          2.389500 (fs)
C       -0.0017346   -0.0017346    1.4627838
H        0.6698921    0.6698921    2.2018954
H       -0.6428556   -0.6428556    2.1853375
H        0.6647652   -0.6568508    0.8115998
H       -0.6568508    0.6647652    0.8115998
Ni      -0.0006489   -0.0006489   -0.5267914
  6
          2.399500 (fs)
C       -0.0017443   -0.0017443    1.4626995
H        0.6700420    0.6700420    2.2025283
H       -0.6429617   -0.6429617    2.1860178
H        0.6650760   -0.6570887    0.8113200
H       -0.6570887    0.6650760    0.8113200
Ni      -0.0006489   -0.0006489   -0.5267898
  6
          2.409500 (fs)
C       -0.0017540   -0.0017540    1.4626149
H        0.6701920    0.6701920    2.2031632
H       -0.6430675   -0.6430675    2.1866999
H        0.6653874   -0.6573270    0.8110397
H       -0.6573270    0.6653874    0.8110397
Ni      -0.0006490   -0.0006490   -0.5267882
  6
          2.419500 (fs)
C       -0.0017638   -0.0017638    1.4625300
H        0.6703420    0.6703420    2.2037998
H       -0.6431730   -0.6431730    2.1873837
H        0.6656995   -0.6575657    0.8107588
H       -0.6575657    0.6656995    0.8107588
Ni      -0.0006491   -0.0006491   -0.5267866
  6
          2.429500 (fs)
C       -0.0017736   -0.0017736    1.4624447
H        0.6704921    0.6704921    2.2044383
H       -0.6432782   -0.6432782    2.1880692
H        0.6660122   -0.6578048    0.8104774
H       -0.6578048    0.6660122    0.8104774
Ni      -0.0006491   -0.0006491   -0.5267849
  6
          2.439500 (fs)
C       -0.0017835   -0.0017835    1.4623592
H        0.6706422    0.6706422    2.2050787
H       -0.6433830   -0.6433830    2.1887565
H        0.6663255   -0.6580443    0.8101955
H       -0.6580443    0.6663255    0.8101955
Ni      -0.0006492   -0.0006492   -0.5267833
  6
          2.449500 (fs)
C       -0.0017934   -0.0017934    1.4622733
H        0.6707923    0.6707923    2.2057208
H       -0.6434875   -0.6434875    2.1894454
H        0.6666395   -0.6582842    0.8099130
H       -0.6582842    0.6666395    0.8099130
Ni      -0.0006493   -0.0006493   -0.5267816
  6
          2.459500 (fs)
C       -0.0018034   -0.0018034    1.4621872
H        0.6709424    0.6709424    2.2063648
H       -0.6435916   -0.6435916    2.1901361
H        0.6669540   -0.6585245    0.8096300
H       -0.6585245    0.6669540    0.8096300
Ni      -0.0006493   -0.0006493   -0.5267800
  6
          2.469500 (fs)
C       -0.0018134   -0.0018134    1.4621007
H        0.6710925    0.6710925    2.2070106
H       -0.6436954   -0.6436954    2.1908284
H        0.6672692   -0.6587651    0.8093464
H       -0.6587651    0.6672692    0.8093464
Ni      -0.0006494   -0.0006494   -0.5267783
  6
          2.479500 (fs)
C       -0.0018235   -0.0018235    1.4620139
H        0.6712426    0.6712426    2.2076581
H       -0.6437989   -0.6437989    2.1915224
H        0.6675849   -0.6590062    0.8090624
H       -0.6590062    0.6675849    0.8090624
Ni      -0.0006495   -0.0006495   -0.5267766
  6
          2.489500 (fs)
C       -0.0018336   -0.0018336    1.4619268
H        0.6713928    0.6713928    2.2083075
H       -0.6439020   -0.6439020    2.1922180
H        0.6679013   -0.6592476    0.8087779
H       -0.6592476    0.6679013    0.8087778
Ni      -0.0006495   -0.0006495   -0.5267749
  6
          2.499500 (fs)
C       -0.0018438   -0.0018438    1.4618394
H        0.6715429    0.6715429    2.2089586
H       -0.6440047   -0.6440047    2.1929153
H        0.6682182   -0.6594893    0.8084928
H       -0.6594893    0.6682182    0.8084928
Ni      -0.0006496   -0.0006496   -0.5267732
  6
          2.509500 (fs)
C       -0.0018540   -0.0018540    1.4617517
H        0.6716930    0.6716930    2.2096115
H       -0.6441070   -0.6441070    2.1936142
H        0.6685357   -0.6597314    0.8082073
H       -0.6597314    0.6685357    0.8082073
Ni      -0.0006497   -0.0006497   -0.5267715
  6
          2.519500 (fs)
C       -0.0018643   -0.0018643    1.4616637
H        0.6718431    0.6718431    2.2102662
H       -0.6442090   -0.6442090    2.1943148
H        0.6688538   -0.6599739    0.8079212
H       -0.6599739    0.6688538    0.8079212
Ni      -0.0006497   -0.0006497   -0.5267698
  6
          2.529500 (fs)
C       -0.0018746   -0.0018746    1.4615754
H        0.6719932    0.6719932    2.2109226
H       -0.6443106   -0.6443106    2.1950169
H        0.6691725   -0.6602167    0.8076347
H       -0.6602167    0.6691725    0.8076347
Ni      -0.0006498   -0.0006498   -0.5267681
  6
          2.539500 (fs)
C       -0.0018849   -0.0018849    1.4614868
H        0.6721432    0.6721432    2.2115808
H       -0.6444118   -0.6444118    2.1957207
H        0.6694917   -0.6604599    0.8073477
H       -0.6604599    0.6694917    0.8073477
Ni      -0.0006499   -0.0006499   -0.5267663
  6
          2.549500 (fs)
C       -0.0018953   -0.0018953    1.4613979
H        0.6722933    0.6722933    2.2122407
H       -0.6445125   -0.6445125    2.1964260
H        0.6698115   -0.6607034    0.8070603
H       -0.6607034    0.6698115    0.8070603
Ni      -0.0006499   -0.0006499   -0.5267646
  6
          2.559500 (fs)
C       -0.0019058   -0.0019058    1.4613086
H        0.6724432    0.6724432    2.2129024
H       -0.6446129   -0.6446129    2.1971330
H        0.6701318   -0.6609472    0.8067723
H       -0.6609472    0.6701318    0.8067723
Ni      -0.0006500   -0.0006500   -0.5267628
  6
          2.569500 (fs)
C       -0.0019163   -0.0019163    1.4612191
H        0.6725932    0.6725932    2.2135657
H       -0.6447129   -0.6447129    2.1978415
H        0.6704527   -0.6611913    0.8064839
H       -0.6611913    0.6704527    0.8064839
Ni      -0.0006501   -0.0006501   -0.5267611
  6
          2.579500 (fs)
C       -0.0019268   -0.0019268    1.4611293
H        0.6727431    0.6727431    2.2142308
H       -0.6448124   -0.6448124    2.1985515
H        0.6707741   -0.6614358    0.8061951
H       -0.6614358    0.6707741    0.8061951
Ni      -0.0006501   -0.0006501   -0.5267593
  6
          2.589500 (fs)
C       -0.0019375   -0.0019375    1.4610391
H        0.6728930    0.6728930    2.2148976
H       -0.6449115   -0.6449115    2.1992631
H        0.6710960   -0.6616805    0.8059058
H       -0.6616805    0.6710960    0.8059058
Ni      -0.0006502   -0.0006502   -0.5267575
  6
          2.599500 (fs)
C       -0.0019481   -0.0019481    1.4609487
H        0.6730428    0.6730428    2.2155661
H       -0.6450102   -0.6450102    2.1999762
H        0.6714185   -0.6619256    0.8056161
H       -0.6619256    0.6714185    0.8056161
Ni      -0.0006503   -0.0006503   -0.5267557
  6
          2.609500 (fs)
C       -0.0019588   -0.0019588    1.4608580
H        0.6731925    0.6731925    2.2162363
H       -0.6451084   -0.6451084    2.2006908
H        0.6717415   -0.6621710    0.8053259
H       -0.6621710    0.6717415    0.8053259
Ni      -0.0006504   -0.0006504   -0.5267539
  6
          2.619500 (fs)
C       -0.0019695   -0.0019696    1.4607669
H        0.6733422    0.6733422    2.2169082
H       -0.6452062   -0.6452062    2.2014070
H        0.6720649   -0.6624166    0.8050353
H       -0.6624166    0.6720649    0.8050353
Ni      -0.0006504   -0.0006504   -0.5267521
  6
          2.629500 (fs)
C       -0.0019803   -0.0019803    1.4606756
H        0.6734918    0.6734918    2.2175817
H       -0.6453036   -0.6453036    2.2021246
H        0.6723889   -0.6626626    0.8047443
H       -0.6626626    0.6723889    0.8047443
Ni      -0.0006505   -0.0006505   -0.5267502
  6
          2.639500 (fs)
C       -0.0019912   -0.0019912    1.4605839
H        0.6736414    0.6736414    2.2182569
H       -0.6454005   -0.6454005    2.2028438
H        0.6727134   -0.6629088    0.8044528
H       -0.6629088    0.6727134    0.8044528
Ni      -0.0006506   -0.0006506   -0.5267484
  6
          2.649500 (fs)
C       -0.0020021   -0.0020021    1.4604920
H        0.6737908    0.6737908    2.2189338
H       -0.6454969   -0.6454969    2.2035644
H        0.6730384   -0.6631554    0.8041610
H       -0.6631554    0.6730384    0.8041610
Ni      -0.0006507   -0.0006507   -0.5267465
  6
          2.659500 (fs)
C       -0.0020130   -0.0020130    1.4603998
H        0.6739402    0.6739402    2.2196123
H       -0.6455928   -0.6455928    2.2042864
H        0.6733639   -0.6634022    0.8038687
H       -0.6634022    0.6733639    0.8038687
Ni      -0.0006507   -0.0006507   -0.5267447
  6
          2.669500 (fs)
C       -0.0020240   -0.0020240    1.4603072
H        0.6740895    0.6740895    2.2202925
H       -0.6456883   -0.6456883    2.2050100
H        0.6736898   -0.6636492    0.8035761
H       -0.6636492    0.6736898    0.8035760
Ni      -0.0006508   -0.0006508   -0.5267428
  6
          2.679500 (fs)
C       -0.0020351   -0.0020351    1.4602144
H        0.6742387    0.6742387    2.2209743
H       -0.6457833   -0.6457833    2.2057349
H        0.6740162   -0.6638966    0.8032830
H       -0.6638966    0.6740162    0.8032830
Ni      -0.0006509   -0.0006509   -0.5267409
  6
          2.689500 (fs)
C       -0.0020462   -0.0020462    1.4601213
H        0.6743878    0.6743878    2.2216578
H       -0.6458778   -0.6458778    2.2064613
H        0.6743431   -0.6641441    0.8029895
H       -0.6641441    0.6743431    0.8029895
Ni      -0.0006510   -0.0006510   -0.5267390
  6
          2.699500 (fs)
C       -0.0020573   -0.0020573    1.4600278
H        0.6745369    0.6745369    2.2223428
H       -0.6459718   -0.6459718    2.2071892
H        0.6746705   -0.6643920    0.8026957
H       -0.6643920    0.6746705    0.8026957
Ni      -0.0006510   -0.0006510   -0.5267371
  6
          2.709500 (fs)
C       -0.0020685   -0.0020685    1.4599341
H        0.6746858    0.6746858    2.2230295
H       -0.6460653   -0.6460653    2.2079184
H        0.6749983   -0.6646401    0.8024015
H       -0.6646401    0.6749983    0.8024015
Ni      -0.0006511   -0.0006511   -0.5267352
  6
          2.719500 (fs)
C       -0.0020797   -0.0020797    1.4598401
H        0.6748346    0.6748346    2.2237178
H       -0.6461584   -0.6461584    2.2086490
H        0.6753265   -0.6648884    0.8021069
H       -0.6648884    0.6753265    0.8021069
Ni      -0.0006512   -0.0006512   -0.5267333
  6
          2.729500 (fs)
C       -0.0020910   -0.0020910    1.4597458
H        0.6749833    0.6749833    2.2244077
H       -0.6462508   -0.6462508    2.2093810
H        0.6756552   -0.6651369    0.8018119
H       -0.6651369    0.6756552    0.8018119
Ni      -0.0006513   -0.0006513   -0.5267313
  6
          2.739500 (fs)
C       -0.0021024   -0.0021024    1.4596512
H        0.6751319    0.6751319    2.2250991
H       -0.6463428   -0.6463428    2.2101144
H        0.6759844   -0.6653857    0.8015166
H       -0.6653857    0.6759844    0.8015166
Ni      -0.0006513   -0.0006513   -0.5267294
  6
          2.749500 (fs)
C       -0.0021138   -0.0021138    1.4595563
H        0.6752803    0.6752803    2.2257922
H       -0.6464343   -0.6464343    2.2108491
H        0.6763139   -0.6656348    0.8012209
H       -0.6656347    0.6763139    0.8012209
Ni      -0.0006514   -0.0006514   -0.5267274
  6
          2.759500 (fs)
C       -0.0021252   -0.0021252    1.4594611
H        0.6754287    0.6754287    2.2264868
H       -0.6465252   -0.6465252    2.2115852
H        0.6766439   -0.6658840    0.8009249
H       -0.6658840    0.6766439    0.8009249
Ni      -0.0006515   -0.0006515   -0.5267255
  6
          2.769500 (fs)
C       -0.0021367   -0.0021367    1.4593656
H        0.6755769    0.6755769    2.2271830
H       -0.6466156   -0.6466156    2.2123227
H        0.6769743   -0.6661334    0.8006285
H       -0.6661334    0.6769743    0.8006285
Ni      -0.0006516   -0.0006516   -0.5267235
  6
          2.779500 (fs)
C       -0.0021482   -0.0021482    1.4592698
H        0.6757249    0.6757249    2.2278808
H       -0.6467054   -0.6467054    2.2130614
H        0.6773052   -0.6663831    0.8003318
H       -0.6663831    0.6773052    0.8003318
Ni      -0.0006517   -0.0006517   -0.5267215
  6
          2.789500 (fs)
C       -0.0021598   -0.0021598    1.4591737
H        0.6758729    0.6758729    2.2285801
H       -0.6467947   -0.6467947    2.2138015
H        0.6776364   -0.6666330    0.8000347
H       -0.6666330    0.6776364    0.8000347
Ni      -0.0006518   -0.0006518   -0.5267195
  6
          2.799500 (fs)
C       -0.0021715   -0.0021715    1.4590774
H        0.6760207    0.6760207    2.2292809
H       -0.6468834   -0.6468834    2.2145429
H        0.6779680   -0.6668830    0.7997373
H       -0.6668830    0.6779680    0.7997373
Ni      -0.0006518   -0.0006518   -0.5267175
  6
          2.809500 (fs)
C       -0.0021832   -0.0021832    1.4589807
H        0.6761683    0.6761683    2.2299833
H       -0.6469716   -0.6469716    2.2152856
H        0.6783001   -0.6671333    0.7994396
H       -0.6671333    0.6783001    0.7994396
Ni      -0.0006519   -0.0006519   -0.5267155
  6
          2.819500 (fs)
C       -0.0021949   -0.0021949    1.4588837
H        0.6763158    0.6763158    2.2306873
H       -0.6470592   -0.6470592    2.2160295
H        0.6786325   -0.6673837    0.7991416
H       -0.6673837    0.6786325    0.7991416
Ni      -0.0006520   -0.0006520   -0.5267134
  6
          2.829500 (fs)
C       -0.0022067   -0.0022067    1.4587865
H        0.6764631    0.6764631    2.2313927
H       -0.6471462   -0.6471462    2.2167748
H        0.6789653   -0.6676343    0.7988433
H       -0.6676343    0.6789653    0.7988433
Ni      -0.0006521   -0.0006521   -0.5267114
  6
          2.839500 (fs)
C       -0.0022185   -0.0022185    1.4586890
H        0.6766103    0.6766103    2.2320996
H       -0.6472327   -0.6472327    2.2175213
H        0.6792984   -0.6678851    0.7985446
H       -0.6678851    0.6792984    0.7985446
Ni      -0.0006522   -0.0006522   -0.5267093
  6
          2.849500 (fs)
C       -0.0022304   -0.0022304    1.4585912
H        0.6767573    0.6767573    2.2328081
H       -0.6473185   -0.6473185    2.2182690
H        0.6796320   -0.6681361    0.7982457
H       -0.6681361    0.6796320    0.7982457
Ni      -0.0006523   -0.0006523   -0.5267073
  6
          2.859500 (fs)
C       -0.0022424   -0.0022424    1.4584931
H        0.6769042    0.6769042    2.2335181
H       -0.6474038   -0.6474038    2.2190180
H        0.6799659   -0.6683872    0.7979464
H       -0.6683872    0.6799659    0.7979464
Ni      -0.0006523   -0.0006523   -0.5267052
  6
          2.869500 (fs)
C       -0.0022544   -0.0022544    1.4583947
H        0.6770509    0.6770509    2.2342295
H       -0.6474885   -0.6474885    2.2197683
H        0.6803002   -0.6686385    0.7976469
H       -0.6686385    0.6803002    0.7976469
Ni      -0.0006524   -0.0006524   -0.5267031
  6
          2.879500 (fs)
C       -0.0022664   -0.0022664    1.4582960
H        0.6771974    0.6771974    2.2349425
H       -0.6475726   -0.6475726    2.2205197
H        0.6806348   -0.6688900    0.7973471
H       -0.6688900    0.6806348    0.7973471
Ni      -0.0006525   -0.0006525   -0.5267010
  6
          2.889500 (fs)
C       -0.0022785   -0.0022785    1.4581970
H        0.6773437    0.6773437    2.2356569
H       -0.6476561   -0.6476561    2.2212723
H        0.6809698   -0.6691416    0.7970470
H       -0.6691416    0.6809698    0.7970470
Ni      -0.0006526   -0.0006526   -0.5266989
  6
          2.899500 (fs)
C       -0.0022907   -0.0022907    1.4580977
H        0.6774898    0.6774898    2.2363727
H       -0.6477389   -0.6477389    2.2220262
H        0.6813051   -0.6693934    0.7967466
H       -0.6693934    0.6813051    0.7967466
Ni      -0.0006527   -0.0006527   -0.5266968
  6
          2.909500 (fs)
C       -0.0023029   -0.0023029    1.4579982
H        0.6776358    0.6776358    2.2370901
H       -0.6478212   -0.6478212    2.2227812
H        0.6816407   -0.6696452    0.7964460
H       -0.6696452    0.6816407    0.7964460
Ni      -0.0006528   -0.0006528   -0.5266947
  6
          2.919500 (fs)
C       -0.0023151   -0.0023151    1.4578984
H        0.6777815    0.6777815    2.2378089
H       -0.6479028   -0.6479028    2.2235374
H        0.6819767   -0.6698973    0.7961451
H       -0.6698973    0.6819767    0.7961451
Ni      -0.0006529   -0.0006529   -0.5266925
  6
          2.929500 (fs)
C       -0.0023274   -0.0023274    1.4577982
H        0.6779271    0.6779271    2.2385291
H       -0.6479838   -0.6479838    2.2242948
H        0.6823130   -0.6701494    0.7958439
H       -0.6701494    0.6823130    0.7958439
Ni      -0.0006530   -0.0006530   -0.5266904
  6
          2.939500 (fs)
C       -0.0023398   -0.0023398    1.4576978
H        0.6780724    0.6780725    2.2392508
H       -0.6480642   -0.6480642    2.2250533
H        0.6826497   -0.6704017    0.7955425
H       -0.6704017    0.6826497    0.7955425
Ni      -0.0006531   -0.0006531   -0.5266882
  6
          2.949500 (fs)
C       -0.0023522   -0.0023522    1.4575972
H        0.6782176    0.6782176    2.2399739
H       -0.6481439   -0.6481439    2.2258130
H        0.6829866   -0.6706541    0.7952408
H       -0.6706541    0.6829866    0.7952408
Ni      -0.0006532   -0.0006532   -0.5266860
  6
          2.959500 (fs)
C       -0.0023646   -0.0023646    1.4574962
H        0.6783626    0.6783626    2.2406984
H       -0.6482229   -0.6482229    2.2265738
H        0.6833238   -0.6709066    0.7949389
H       -0.6709066    0.6833238    0.7949389
Ni      -0.0006532   -0.0006532   -0.5266838
  6
          2.969500 (fs)
C       -0.0023771   -0.0023771    1.4573949
H        0.6785073    0.6785073    2.2414244
H       -0.6483014   -0.6483014    2.2273357
H        0.6836614   -0.6711593    0.7946367
H       -0.6711593    0.6836614    0.7946367
Ni      -0.0006533   -0.0006533   -0.5266816
  6
          2.979500 (fs)
C       -0.0023897   -0.0023897    1.4572934
H        0.6786518    0.6786518    2.2421518
H       -0.6483791   -0.6483791    2.2280987
H        0.6839992   -0.6714120    0.7943344
H       -0.6714120    0.6839992    0.7943344
Ni      -0.0006534   -0.0006534   -0.5266794
  6
          2.989500 (fs)
C       -0.0024023   -0.0024023    1.4571916
H        0.6787961    0.6787961    2.2428805
H       -0.6484562   -0.6484562    2.2288628
H        0.6843374   -0.6716649    0.7940318
H       -0.6716648    0.6843374    0.7940317
Ni      -0.0006535   -0.0006535   -0.5266772
  6
          2.999500 (fs)
C       -0.0024150   -0.0024150    1.4570895
H        0.6789402    0.6789402    2.2436107
H       -0.6485327   -0.6485327    2.2296280
H        0.6846758   -0.6719178    0.7937289
H       -0.6719178    0.6846758    0.7937289
Ni      -0.0006536   -0.0006536   -0.5266750
  6
          3.009500 (fs)
C       -0.0024277   -0.0024277    1.4569871
H        0.6790841    0.6790841    2.2443422
H       -0.6486084   -0.6486084    2.2303943
H        0.6850145   -0.6721708    0.7934259
H       -0.6721708    0.6850145    0.7934259
Ni      -0.0006537   -0.0006537   -0.5266727
  6
          3.019500 (fs)
C       -0.0024404   -0.0024404    1.4568844
H        0.6792277    0.6792277    2.2450752
H       -0.6486835   -0.6486835    2.2311616
H        0.6853534   -0.6724239    0.7931226
H       -0.6724239    0.6853534    0.7931226
Ni      -0.0006538   -0.0006538   -0.5266705
  6
          3.029500 (fs)
C       -0.0024532   -0.0024532    1.4567815
H        0.6793711    0.6793711    2.2458094
H       -0.6487579   -0.6487579    2.2319300
H        0.6856927   -0.6726771    0.7928192
H       -0.6726771    0.6856927    0.7928192
Ni      -0.0006539   -0.0006539   -0.5266682
  6
          3.039500 (fs)
C       -0.0024661   -0.0024661    1.4566783
H        0.6795143    0.6795143    2.2465451
H       -0.6488316   -0.6488316    2.2326994
H        0.6860322   -0.6729304    0.7925155
H       -0.6729304    0.6860322    0.7925155
Ni      -0.0006540   -0.0006540   -0.5266659
  6
          3.049500 (fs)
C       -0.0024790   -0.0024790    1.4565748
H        0.6796572    0.6796572    2.2472821
H       -0.6489046   -0.6489046    2.2334699
H        0.6863719   -0.6731837    0.7922116
H       -0.6731837    0.6863719    0.7922116
Ni      -0.0006541   -0.0006541   -0.5266637
  6
          3.059500 (fs)
C       -0.0024920   -0.0024920    1.4564710
H        0.6797999    0.6797999    2.2480205
H       -0.6489769   -0.6489769    2.2342414
H        0.6867119   -0.6734371    0.7919076
H       -0.6734371    0.6867119    0.7919076
Ni      -0.0006542   -0.0006542   -0.5266614
  6
          3.069500 (fs)
C       -0.0025050   -0.0025050    1.4563669
H        0.6799423    0.6799423    2.2487602
H       -0.6490485   -0.6490485    2.2350139
H        0.6870522   -0.6736905    0.7916033
H       -0.6736905    0.6870522    0.7916033
Ni      -0.0006543   -0.0006543   -0.5266590
  6
          3.079500 (fs)
C       -0.0025181   -0.0025181    1.4562626
H        0.6800845    0.6800845    2.2495013
H       -0.6491194   -0.6491194    2.2357874
H        0.6873926   -0.6739441    0.7912989
H       -0.6739441    0.6873926    0.7912989
Ni      -0.0006544   -0.0006544   -0.5266567
  6
          3.089500 (fs)
C       -0.0025312   -0.0025312    1.4561580
H        0.6802264    0.6802264    2.2502437
H       -0.6491896   -0.6491896    2.2365619
H        0.6877334   -0.6741976    0.7909943
H       -0.6741976    0.6877334    0.7909943
Ni      -0.0006545   -0.0006545   -0.5266544
  6
          3.099500 (fs)
C       -0.0025444   -0.0025444    1.4560531
H        0.6803680    0.6803680    2.2509874
H       -0.6492591   -0.6492591    2.2373373
H        0.6880743   -0.6744512    0.7906896
H       -0.6744512    0.6880743    0.7906896
Ni      -0.0006546   -0.0006546   -0.5266520
  6
          3.109500 (fs)
C       -0.0025576   -0.0025576    1.4559479
H        0.6805094    0.6805094    2.2517324
H       -0.6493278   -0.6493278    2.2381138
H        0.6884155   -0.6747049    0.7903846
H       -0.6747049    0.6884155    0.7903846
Ni      -0.0006547   -0.0006547   -0.5266497
  6
          3.119500 (fs)
C       -0.0025709   -0.0025709    1.4558425
H        0.6806506    0.6806506    2.2524787
H       -0.6493958   -0.6493958    2.2388912
H        0.6887569   -0.6749586    0.7900796
H       -0.6749586    0.6887569    0.7900795
Ni      -0.0006548   -0.0006548   -0.5266473
  6
          3.129500 (fs)
C       -0.0025843   -0.0025843    1.4557368
H        0.6807914    0.6807914    2.2532263
H       -0.6494631   -0.6494631    2.2396695
H        0.6890984   -0.6752123    0.7897743
H       -0.6752123    0.6890984    0.7897743
Ni      -0.0006549   -0.0006549   -0.5266449
  6
          3.139500 (fs)
C       -0.0025977   -0.0025977    1.4556308
H        0.6809320    0.6809320    2.2539753
H       -0.6495296   -0.6495296    2.2404488
H        0.6894402   -0.6754660    0.7894689
H       -0.6754660    0.6894402    0.7894689
Ni      -0.0006550   -0.0006550   -0.5266425
  6
          3.149500 (fs)
C       -0.0026111   -0.0026111    1.4555245
H        0.6810723    0.6810723    2.2547255
H       -0.6495954   -0.6495954    2.2412290
H        0.6897822   -0.6757198    0.7891634
H       -0.6757198    0.6897822    0.7891634
Ni      -0.0006551   -0.0006551   -0.5266401
  6
          3.159500 (fs)
C       -0.0026246   -0.0026246    1.4554180
H        0.6812123    0.6812123    2.2554770
H       -0.6496604   -0.6496604    2.2420101
H        0.6901244   -0.6759736    0.7888577
H       -0.6759736    0.6901244    0.7888577
Ni      -0.0006552   -0.0006552   -0.5266377
  6
          3.169500 (fs)
C       -0.0026381   -0.0026381    1.4553112
H        0.6813521    0.6813521    2.2562297
H       -0.6497247   -0.6497247    2.2427921
H        0.6904668   -0.6762274    0.7885519
H       -0.6762274    0.6904668    0.7885519
Ni      -0.0006553   -0.0006553   -0.5266353
  6
          3.179500 (fs)
C       -0.0026517   -0.0026517    1.4552041
H        0.6814915    0.6814915    2.2569838
H       -0.6497882   -0.6497882    2.2435750
H        0.6908094   -0.6764812    0.7882459
H       -0.6764812    0.6908094    0.7882459
Ni      -0.0006554   -0.0006555   -0.5266328
  6
          3.189500 (fs)
C       -0.0026654   -0.0026654    1.4550967
H        0.6816307    0.6816307    2.2577391
H       -0.6498510   -0.6498510    2.2443588
H        0.6911521   -0.6767350    0.7879399
H       -0.6767350    0.6911521    0.7879399
Ni      -0.0006556   -0.0006556   -0.5266304
  6
          3.199500 (fs)
C       -0.0026791   -0.0026791    1.4549891
H        0.6817696    0.6817696    2.2584956
H       -0.6499129   -0.6499129    2.2451434
H        0.6914950   -0.6769888    0.7876337
H       -0.6769888    0.6914950    0.7876337
Ni      -0.0006557   -0.0006557   -0.5266279
  6
          3.209500 (fs)
C       -0.0026929   -0.0026929    1.4548812
H        0.6819081    0.6819082    2.2592534
H       -0.6499741   -0.6499741    2.2459289
H        0.6918381   -0.6772426    0.7873274
H       -0.6772426    0.6918381    0.7873274
Ni      -0.0006558   -0.0006558   -0.5266255
  6
          3.219500 (fs)
C       -0.0027067   -0.0027067    1.4547730
H        0.6820464    0.6820464    2.2600124
H       -0.6500345   -0.6500346    2.2467153
H        0.6921814   -0.6774964    0.7870210
H       -0.6774964    0.6921814    0.7870210
Ni      -0.0006559   -0.0006559   -0.5266230
  6
          3.229500 (fs)
C       -0.0027205   -0.0027205    1.4546646
H        0.6821844    0.6821844    2.2607727
H       -0.6500942   -0.6500942    2.2475025
H        0.6925247   -0.6777502    0.7867144
H       -0.6777502    0.6925247    0.7867144
Ni      -0.0006560   -0.0006560   -0.5266205
  6
          3.239500 (fs)
C       -0.0027345   -0.0027345    1.4545558
H        0.6823221    0.6823221    2.2615341
H       -0.6501530   -0.6501530    2.2482906
H        0.6928683   -0.6780039    0.7864078
H       -0.6780039    0.6928683    0.7864078
Ni      -0.0006561   -0.0006561   -0.5266179
  6
          3.249500 (fs)
C       -0.0027484   -0.0027484    1.4544469
H        0.6824594    0.6824594    2.2622968
H       -0.6502111   -0.6502111    2.2490794
H        0.6932120   -0.6782577    0.7861011
H       -0.6782576    0.6932120    0.7861011
Ni      -0.0006562   -0.0006562   -0.5266154
  6
          3.259500 (fs)
C       -0.0027625   -0.0027625    1.4543376
H        0.6825965    0.6825965    2.2630607
H       -0.6502683   -0.6502683    2.2498691
H        0.6935558   -0.6785114    0.7857943
H       -0.6785113    0.6935558    0.7857943
Ni      -0.0006563   -0.0006563   -0.5266129
  6
          3.269500 (fs)
C       -0.0027765   -0.0027765    1.4542281
H        0.6827332    0.6827332    2.2638258
H       -0.6503248   -0.6503248    2.2506595
H        0.6938998   -0.6787650    0.7854874
H       -0.6787650    0.6938998    0.7854874
Ni      -0.0006564   -0.0006564   -0.5266103
  6
          3.279500 (fs)
C       -0.0027907   -0.0027907    1.4541183
H        0.6828696    0.6828696    2.2645921
H       -0.6503804   -0.6503804    2.2514508
H        0.6942439   -0.6790186    0.7851804
H       -0.6790186    0.6942439    0.7851804
Ni      -0.0006566   -0.0006566   -0.5266078
  6
          3.289500 (fs)
C       -0.0028049   -0.0028049    1.4540082
H        0.6830057    0.6830057    2.2653596
H       -0.6504352   -0.6504352    2.2522428
H        0.6945881   -0.6792722    0.7848734
H       -0.6792722    0.6945881    0.7848733
Ni      -0.0006567   -0.0006567   -0.5266052
  6
          3.299500 (fs)
C       -0.0028191   -0.0028191    1.4538979
H        0.6831414    0.6831414    2.2661283
H       -0.6504892   -0.6504892    2.2530356
H        0.6949325   -0.6795258    0.7845662
H       -0.6795258    0.6949325    0.7845662
Ni      -0.0006568   -0.0006568   -0.5266026
  6
          3.309500 (fs)
C       -0.0028334   -0.0028334    1.4537873
H        0.6832769    0.6832769    2.2668982
H       -0.6505424   -0.6505424    2.2538292
H        0.6952769   -0.6797792    0.7842590
H       -0.6797792    0.6952769    0.7842590
Ni      -0.0006569   -0.0006569   -0.5266000
  6
          3.319500 (fs)
C       -0.0028477   -0.0028477    1.4536764
H        0.6834120    0.6834120    2.2676692
H       -0.6505948   -0.6505948    2.2546235
H        0.6956215   -0.6800327    0.7839518
H       -0.6800327    0.6956215    0.7839518
Ni      -0.0006570   -0.0006570   -0.5265974
  6
          3.329500 (fs)
C       -0.0028621   -0.0028621    1.4535653
H        0.6835467    0.6835467    2.2684414
H       -0.6506463   -0.6506463    2.2554185
H        0.6959662   -0.6802860    0.7836444
H       -0.6802860    0.6959662    0.7836444
Ni      -0.0006571   -0.0006571   -0.5265948
  6
          3.339500 (fs)
C       -0.0028766   -0.0028766    1.4534539
H        0.6836812    0.6836812    2.2692148
H       -0.6506970   -0.6506970    2.2562143
H        0.6963109   -0.6805393    0.7833371
H       -0.6805393    0.6963109    0.7833371
Ni      -0.0006573   -0.0006573   -0.5265921
  6
          3.349500 (fs)
C       -0.0028911   -0.0028911    1.4533423
H        0.6838152    0.6838152    2.2699892
H       -0.6507468   -0.6507468    2.2570107
H        0.6966558   -0.6807926    0.7830296
H       -0.6807926    0.6966558    0.7830296
Ni      -0.0006574   -0.0006574   -0.5265895
  6
          3.359500 (fs)
C       -0.0029057   -0.0029057    1.4532304
H        0.6839490    0.6839490    2.2707649
H       -0.6507958   -0.6507958    2.2578079
H        0.6970008   -0.6810457    0.7827222
H       -0.6810457    0.6970008    0.7827222
Ni      -0.0006575   -0.0006575   -0.5265868
  6
          3.369500 (fs)
C       -0.0029203   -0.0029203    1.4531182
H        0.6840824    0.6840824    2.2715417
H       -0.6508440   -0.6508440    2.2586058
H        0.6973458   -0.6812988    0.7824147
H       -0.6812988    0.6973458    0.7824147
Ni      -0.0006576   -0.0006576   -0.5265842
  6
          3.379500 (fs)
C       -0.0029350   -0.0029350    1.4530057
H        0.6842154    0.6842154    2.2723196
H       -0.6508913   -0.6508913    2.2594043
H        0.6976909   -0.6815518    0.7821071
H       -0.6815518    0.6976909    0.7821071
Ni      -0.0006578   -0.0006578   -0.5265815
  6
          3.389500 (fs)
C       -0.0029497   -0.0029497    1.4528930
H        0.6843481    0.6843481    2.2730986
H       -0.6509377   -0.6509377    2.2602035
H        0.6980361   -0.6818047    0.7817996
H       -0.6818047    0.6980361    0.7817995
Ni      -0.0006579   -0.0006579   -0.5265788
  6
          3.399500 (fs)
C       -0.0029645   -0.0029645    1.4527801
H        0.6844805    0.6844805    2.2738788
H       -0.6509833   -0.6509833    2.2610034
H        0.6983814   -0.6820575    0.7814920
H       -0.6820575    0.6983814    0.7814919
Ni      -0.0006580   -0.0006580   -0.5265761
  6
          3.409500 (fs)
C       -0.0029793   -0.0029793    1.4526668
H        0.6846124    0.6846124    2.2746600
H       -0.6510280   -0.6510280    2.2618040
H        0.6987267   -0.6823102    0.7811843
H       -0.6823102    0.6987267    0.7811843
Ni      -0.0006581   -0.0006581   -0.5265733
  6
          3.419500 (fs)
C       -0.0029942   -0.0029942    1.4525533
H        0.6847441    0.6847441    2.2754424
H       -0.6510718   -0.6510718    2.2626052
H        0.6990721   -0.6825628    0.7808767
H       -0.6825628    0.6990721    0.7808767
Ni      -0.0006582   -0.0006582   -0.5265706
  6
          3.429500 (fs)
C       -0.0030091   -0.0030091    1.4524396
H        0.6848753    0.6848753    2.2762259
H       -0.6511147   -0.6511148    2.2634070
H        0.6994175   -0.6828153    0.7805690
H       -0.6828153    0.6994175    0.7805690
Ni      -0.0006584   -0.0006584   -0.5265679
  6
          3.439500 (fs)
C       -0.0030241   -0.0030241    1.4523256
H        0.6850062    0.6850062    2.2770104
H       -0.6511568   -0.6511568    2.2642094
H        0.6997630   -0.6830677    0.7802614
H       -0.6830677    0.6997630    0.7802614
Ni      -0.0006585   -0.0006585   -0.5265651
  6
          3.449500 (fs)
C       -0.0030392   -0.0030392    1.4522113
H        0.6851368    0.6851368    2.2777961
H       -0.6511980   -0.6511980    2.2650125
H        0.7001085   -0.6833200    0.7799537
H       -0.6833200    0.7001085    0.7799537
Ni      -0.0006586   -0.0006586   -0.5265623
  6
          3.459500 (fs)
C       -0.0030543   -0.0030543    1.4520968
H        0.6852669    0.6852669    2.2785828
H       -0.6512383   -0.6512383    2.2658161
H        0.7004541   -0.6835722    0.7796461
H       -0.6835722    0.7004541    0.7796460
Ni      -0.0006588   -0.0006588   -0.5265595
  6
          3.469500 (fs)
C       -0.0030695   -0.0030695    1.4519820
H        0.6853967    0.6853967    2.2793706
H       -0.6512777   -0.6512777    2.2666204
H        0.7007997   -0.6838242    0.7793384
H       -0.6838242    0.7007997    0.7793384
Ni      -0.0006589   -0.0006589   -0.5265567
  6
          3.479500 (fs)
C       -0.0030847   -0.0030847    1.4518669
H        0.6855261    0.6855261    2.2801594
H       -0.6513162   -0.6513162    2.2674252
H        0.7011453   -0.6840761    0.7790307
H       -0.6840761    0.7011453    0.7790307
Ni      -0.0006590   -0.0006590   -0.5265539
  6
          3.489500 (fs)
C       -0.0030999   -0.0030999    1.4517516
H        0.6856551    0.6856551    2.2809494
H       -0.6513538   -0.6513538    2.2682306
H        0.7014910   -0.6843279    0.7787231
H       -0.6843279    0.7014910    0.7787231
Ni      -0.0006591   -0.0006591   -0.5265511
  6
          3.499500 (fs)
C       -0.0031153   -0.0031153    1.4516360
H        0.6857838    0.6857838    2.2817403
H       -0.6513905   -0.6513905    2.2690366
H        0.7018366   -0.6845796    0.7784155
H       -0.6845796    0.7018366    0.7784155
Ni      -0.0006593   -0.0006593   -0.5265483
  6
          3.509500 (fs)
C       -0.0031307   -0.0031307    1.4515202
H        0.6859120    0.6859120    2.2825324
H       -0.6514263   -0.6514263    2.2698431
H        0.7021823   -0.6848311    0.7781079
H       -0.6848311    0.7021823    0.7781079
Ni      -0.0006594   -0.0006594   -0.5265454
  6
          3.519500 (fs)
C       -0.0031461   -0.0031461    1.4514041
H        0.6860399    0.6860399    2.2833254
H       -0.6514612   -0.6514612    2.2706502
H        0.7025280   -0.6850824    0.7778003
H       -0.6850824    0.7025280    0.7778003
Ni      -0.0006595   -0.0006595   -0.5265426
  6
          3.529500 (fs)
C       -0.0031616   -0.0031616    1.4512878
H        0.6861674    0.6861674    2.2841195
H       -0.6514951   -0.6514951    2.2714577
H        0.7028737   -0.6853336    0.7774928
H       -0.6853336    0.7028737    0.7774928
Ni      -0.0006597   -0.0006597   -0.5265397
  6
          3.539500 (fs)
C       -0.0031771   -0.0031771    1.4511712
H        0.6862945    0.6862945    2.2849147
H       -0.6515281   -0.6515281    2.2722659
H        0.7032194   -0.6855847    0.7771853
H       -0.6855847    0.7032194    0.7771853
Ni      -0.0006598   -0.0006598   -0.5265368
  6
          3.549500 (fs)
C       -0.0031927   -0.0031927    1.4510544
H        0.6864212    0.6864212    2.2857108
H       -0.6515602   -0.6515602    2.2730745
H        0.7035651   -0.6858356    0.7768778
H       -0.6858356    0.7035651    0.7768778
Ni      -0.0006599   -0.0006600   -0.5265339
  6
          3.559500 (fs)
C       -0.0032084   -0.0032084    1.4509373
H        0.6865475    0.6865475    2.2865080
H       -0.6515914   -0.6515914    2.2738836
H        0.7039108   -0.6860864    0.7765704
H       -0.6860864    0.7039108    0.7765704
Ni      -0.0006601   -0.0006601   -0.5265310
  6
          3.569500 (fs)
C       -0.0032241   -0.0032241    1.4508199
H        0.6866734    0.6866734    2.2873062
H       -0.6516217   -0.6516217    2.2746932
H        0.7042565   -0.6863369    0.7762630
H       -0.6863369    0.7042565    0.7762630
Ni      -0.0006602   -0.0006602   -0.5265280
  6
          3.579500 (fs)
C       -0.0032399   -0.0032399    1.4507023
H        0.6867989    0.6867989    2.2881054
H       -0.6516509   -0.6516510    2.2755033
H        0.7046022   -0.6865874    0.7759557
H       -0.6865874    0.7046022    0.7759557
Ni      -0.0006604   -0.0006604   -0.5265251
  6
          3.589500 (fs)
C       -0.0032557   -0.0032557    1.4505845
H        0.6869240    0.6869240    2.2889056
H       -0.6516793   -0.6516793    2.2763139
H        0.7049478   -0.6868376    0.7756485
H       -0.6868376    0.7049478    0.7756484
Ni      -0.0006605   -0.0006605   -0.5265221
  6
          3.599500 (fs)
C       -0.0032716   -0.0032716    1.4504663
H        0.6870487    0.6870487    2.2897067
H       -0.6517067   -0.6517067    2.2771249
H        0.7052934   -0.6870877    0.7753413
H       -0.6870877    0.7052934    0.7753412
Ni      -0.0006606   -0.0006606   -0.5265192
  6
          3.609500 (fs)
C       -0.0032875   -0.0032875    1.4503480
H        0.6871730    0.6871730    2.2905089
H       -0.6517332   -0.6517332    2.2779364
H        0.7056390   -0.6873375    0.7750341
H       -0.6873375    0.7056390    0.7750341
Ni      -0.0006608   -0.0006608   -0.5265162
  6
          3.619500 (fs)
C       -0.0033035   -0.0033035    1.4502294
H        0.6872969    0.6872969    2.2913121
H       -0.6517587   -0.6517587    2.2787483
H        0.7059845   -0.6875872    0.7747271
H       -0.6875872    0.7059845    0.7747270
Ni      -0.0006609   -0.0006609   -0.5265132
  6
          3.629500 (fs)
C       -0.0033195   -0.0033195    1.4501105
H        0.6874203    0.6874203    2.2921162
H       -0.6517832   -0.6517832    2.2795607
H        0.7063300   -0.6878368    0.7744201
H       -0.6878367    0.7063300    0.7744201
Ni      -0.0006611   -0.0006611   -0.5265102
  6
          3.639500 (fs)
C       -0.0033356   -0.0033357    1.4499914
H        0.6875434    0.6875434    2.2929213
H       -0.6518068   -0.6518068    2.2803735
H        0.7066754   -0.6880861    0.7741132
H       -0.6880861    0.7066754    0.7741131
Ni      -0.0006612   -0.0006612   -0.5265072
  6
          3.649500 (fs)
C       -0.0033518   -0.0033518    1.4498720
H        0.6876660    0.6876660    2.2937274
H       -0.6518294   -0.6518294    2.2811867
H        0.7070208   -0.6883352    0.7738063
H       -0.6883352    0.7070208    0.7738063
Ni      -0.0006614   -0.0006614   -0.5265041
  6
          3.659500 (fs)
C       -0.0033680   -0.0033680    1.4497524
H        0.6877882    0.6877882    2.2945344
H       -0.6518510   -0.6518510    2.2820003
H        0.7073662   -0.6885841    0.7734996
H       -0.6885841    0.7073662    0.7734996
Ni      -0.0006615   -0.0006615   -0.5265011
  6
          3.669500 (fs)
C       -0.0033843   -0.0033843    1.4496325
H        0.6879100    0.6879100    2.2953424
H       -0.6518717   -0.6518717    2.2828143
H        0.7077114   -0.6888328    0.7731929
H       -0.6888328    0.7077114    0.7731929
Ni      -0.0006616   -0.0006616   -0.5264980
  6
          3.679500 (fs)
C       -0.0034006   -0.0034006    1.4495124
H        0.6880314    0.6880314    2.2961513
H       -0.6518914   -0.6518914    2.2836286
H        0.7080566   -0.6890813    0.7728864
H       -0.6890813    0.7080566    0.7728863
Ni      -0.0006618   -0.0006618   -0.5264950
  6
          3.689500 (fs)
C       -0.0034170   -0.0034170    1.4493920
H        0.6881523    0.6881523    2.2969611
H       -0.6519101   -0.6519101    2.2844434
H        0.7084018   -0.6893296    0.7725799
H       -0.6893296    0.7084018    0.7725799
Ni      -0.0006619   -0.0006619   -0.5264919
  6
          3.699500 (fs)
C       -0.0034334   -0.0034334    1.4492714
H        0.6882729    0.6882729    2.2977719
H       -0.6519278   -0.6519278    2.2852585
H        0.7087468   -0.6895776    0.7722735
H       -0.6895776    0.7087468    0.7722735
Ni      -0.0006621   -0.0006621   -0.5264888
  6
          3.709500 (fs)
C       -0.0034499   -0.0034499    1.4491505
H        0.6883929    0.6883929    2.2985837
H       -0.6519446   -0.6519446    2.2860740
H        0.7090918   -0.6898255    0.7719673
H       -0.6898255    0.7090918    0.7719673
Ni      -0.0006622   -0.0006622   -0.5264857
  6
          3.719500 (fs)
C       -0.0034665   -0.0034665    1.4490294
H        0.6885126    0.6885126    2.2993963
H       -0.6519603   -0.6519603    2.2868898
H        0.7094367   -0.6900731    0.7716611
H       -0.6900731    0.7094367    0.7716611
Ni      -0.0006624   -0.0006624   -0.5264825
  6
          3.729500 (fs)
C       -0.0034831   -0.0034831    1.4489081
H        0.6886318    0.6886318    2.3002099
H       -0.6519751   -0.6519751    2.2877059
H        0.7097816   -0.6903205    0.7713551
H       -0.6903205    0.7097816    0.7713551
Ni      -0.0006625   -0.0006625   -0.5264794
  6
          3.739500 (fs)
C       -0.0034998   -0.0034998    1.4487865
H        0.6887506    0.6887506    2.3010244
H       -0.6519888   -0.6519888    2.2885224
H        0.7101263   -0.6905677    0.7710492
H       -0.6905677    0.7101263    0.7710492
Ni      -0.0006627   -0.0006627   -0.5264762
  6
          3.749500 (fs)
C       -0.0035165   -0.0035165    1.4486646
H        0.6888689    0.6888689    2.3018398
H       -0.6520016   -0.6520016    2.2893392
H        0.7104709   -0.6908146    0.7707434
H       -0.6908146    0.7104709    0.7707434
Ni      -0.0006629   -0.0006629   -0.5264731
  6
          3.759500 (fs)
C       -0.0035333   -0.0035333    1.4485425
H        0.6889868    0.6889868    2.3026561
H       -0.6520133   -0.6520133    2.2901563
H        0.7108154   -0.6910613    0.7704377
H       -0.6910613    0.7108154    0.7704377
Ni      -0.0006630   -0.0006630   -0.5264699
  6
          3.769500 (fs)
C       -0.0035501   -0.0035501    1.4484202
H        0.6891043    0.6891043    2.3034732
H       -0.6520240   -0.6520240    2.2909737
H        0.7111599   -0.6913077    0.7701322
H       -0.6913077    0.7111599    0.7701322
Ni      -0.0006632   -0.0006632   -0.5264667
  6
          3.779500 (fs)
C       -0.0035670   -0.0035670    1.4482976
H        0.6892213    0.6892213    2.3042913
H       -0.6520337   -0.6520337    2.2917914
H        0.7115042   -0.6915539    0.7698268
H       -0.6915539    0.7115042    0.7698268
Ni      -0.0006633   -0.0006633   -0.5264635
  6
          3.789500 (fs)
C       -0.0035839   -0.0035839    1.4481748
H        0.6893379    0.6893379    2.3051103
H       -0.6520424   -0.6520424    2.2926093
H        0.7118484   -0.6917998    0.7695215
H       -0.6917998    0.7118484    0.7695215
Ni      -0.0006635   -0.0006635   -0.5264602
  6
          3.799500 (fs)
C       -0.0036009   -0.0036009    1.4480517
H        0.6894540    0.6894540    2.3059301
H       -0.6520501   -0.6520501    2.2934276
H        0.7121924   -0.6920455    0.7692164
H       -0.6920455    0.7121924    0.7692164
Ni      -0.0006636   -0.0006636   -0.5264570
  6
          3.809500 (fs)
C       -0.0036180   -0.0036180    1.4479284
H        0.6895697    0.6895697    2.3067509
H       -0.6520568   -0.6520568    2.2942460
H        0.7125364   -0.6922909    0.7689114
H       -0.6922909    0.7125364    0.7689114
Ni      -0.0006638   -0.0006638   -0.5264538
  6
          3.819500 (fs)
C       -0.0036351   -0.0036351    1.4478048
H        0.6896849    0.6896849    2.3075724
H       -0.6520624   -0.6520624    2.2950648
H        0.7128802   -0.6925361    0.7686066
H       -0.6925361    0.7128802    0.7686066
Ni      -0.0006640   -0.0006640   -0.5264505
  6
          3.829500 (fs)
C       -0.0036523   -0.0036523    1.4476810
H        0.6897996    0.6897996    2.3083949
H       -0.6520670   -0.6520670    2.2958838
H        0.7132239   -0.6927810    0.7683019
H       -0.6927810    0.7132239    0.7683019
Ni      -0.0006641   -0.0006641   -0.5264472
  6
          3.839500 (fs)
C       -0.0036695   -0.0036695    1.4475570
H        0.6899140    0.6899140    2.3092182
H       -0.6520705   -0.6520706    2.2967030
H        0.7135675   -0.6930256    0.7679974
H       -0.6930256    0.7135675    0.7679974
Ni      -0.0006643   -0.0006643   -0.5264439
  6
          3.849500 (fs)
C       -0.0036868   -0.0036868    1.4474327
H        0.6900278    0.6900278    2.3100424
H       -0.6520731   -0.6520731    2.2975224
H        0.7139109   -0.6932699    0.7676930
H       -0.6932699    0.7139109    0.7676930
Ni      -0.0006644   -0.0006644   -0.5264406
  6
          3.859500 (fs)
C       -0.0037042   -0.0037042    1.4473081
H        0.6901412    0.6901412    2.3108674
H       -0.6520745   -0.6520746    2.2983420
H        0.7142542   -0.6935140    0.7673888
H       -0.6935140    0.7142542    0.7673888
Ni      -0.0006646   -0.0006646   -0.5264373
  6
          3.869500 (fs)
C       -0.0037216   -0.0037216    1.4471834
H        0.6902541    0.6902541    2.3116933
H       -0.6520750   -0.6520750    2.2991619
H        0.7145973   -0.6937578    0.7670848
H       -0.6937578    0.7145973    0.7670848
Ni      -0.0006648   -0.0006648   -0.5264340
  6
          3.879500 (fs)
C       -0.0037391   -0.0037391    1.4470584
H        0.6903666    0.6903666    2.3125199
H       -0.6520744   -0.6520744    2.2999819
H        0.7149403   -0.6940013    0.7667810
H       -0.6940013    0.7149403    0.7667809
Ni      -0.0006649   -0.0006649   -0.5264306
  6
          3.889500 (fs)
C       -0.0037566   -0.0037566    1.4469331
H        0.6904786    0.6904786    2.3133475
H       -0.6520727   -0.6520727    2.3008021
H        0.7152831   -0.6942445    0.7664773
H       -0.6942445    0.7152831    0.7664773
Ni      -0.0006651   -0.0006651   -0.5264272
  6
          3.899500 (fs)
C       -0.0037742   -0.0037742    1.4468076
H        0.6905902    0.6905902    2.3141758
H       -0.6520700   -0.6520700    2.3016225
H        0.7156258   -0.6944874    0.7661738
H       -0.6944874    0.7156258    0.7661738
Ni      -0.0006653   -0.0006653   -0.5264239
  6
          3.909500 (fs)
C       -0.0037918   -0.0037918    1.4466819
H        0.6907012    0.6907013    2.3150050
H       -0.6520662   -0.6520662    2.3024430
H        0.7159683   -0.6947301    0.7658704
H       -0.6947301    0.7159683    0.7658704
Ni      -0.0006654   -0.0006654   -0.5264205
  6
          3.919500 (fs)
C       -0.0038095   -0.0038095    1.4465560
H        0.6908119    0.6908119    2.3158350
H       -0.6520614   -0.6520614    2.3032637
H        0.7163106   -0.6949724    0.7655673
H       -0.6949724    0.7163106    0.7655673
Ni      -0.0006656   -0.0006656   -0.5264171
  6
          3.929500 (fs)
C       -0.0038272   -0.0038272    1.4464298
H        0.6909220    0.6909220    2.3166658
H       -0.6520555   -0.6520555    2.3040846
H        0.7166528   -0.6952144    0.7652644
H       -0.6952144    0.7166528    0.7652643
Ni      -0.0006658   -0.0006658   -0.5264137
  6
          3.939500 (fs)
C       -0.0038450   -0.0038450    1.4463033
H        0.6910317    0.6910317    2.3174974
H       -0.6520485   -0.6520485    2.3049056
H        0.7169948   -0.6954562    0.7649616
H       -0.6954561    0.7169948    0.7649616
Ni      -0.0006660   -0.0006660   -0.5264102
  6
          3.949500 (fs)
C       -0.0038629   -0.0038629    1.4461766
H        0.6911409    0.6911409    2.3183297
H       -0.6520405   -0.6520405    2.3057267
H        0.7173366   -0.6956976    0.7646591
H       -0.6956976    0.7173366    0.7646590
Ni      -0.0006661   -0.0006661   -0.5264068
  6
          3.959500 (fs)
C       -0.0038808   -0.0038808    1.4460497
H        0.6912496    0.6912496    2.3191629
H       -0.6520313   -0.6520313    2.3065479
H        0.7176782   -0.6959387    0.7643567
H       -0.6959387    0.7176782    0.7643567
Ni      -0.0006663   -0.0006663   -0.5264033
  6
          3.969500 (fs)
C       -0.0038988   -0.0038988    1.4459226
H        0.6913578    0.6913578    2.3199969
H       -0.6520211   -0.6520212    2.3073693
H        0.7180196   -0.6961795    0.7640545
H       -0.6961795    0.7180196    0.7640545
Ni      -0.0006665   -0.0006665   -0.5263998
  6
          3.979500 (fs)
C       -0.0039169   -0.0039169    1.4457952
H        0.6914656    0.6914656    2.3208317
H       -0.6520099   -0.6520099    2.3081907
H        0.7183608   -0.6964199    0.7637526
H       -0.6964199    0.7183608    0.7637526
Ni      -0.0006666   -0.0006666   -0.5263964
  6
          3.989500 (fs)
C       -0.0039350   -0.0039350    1.4456676
H        0.6915729    0.6915729    2.3216672
H       -0.6519975   -0.6519975    2.3090123
H        0.7187019   -0.6966601    0.7634509
H       -0.6966601    0.7187019    0.7634509
Ni      -0.0006668   -0.0006668   -0.5263928
  6
          3.999500 (fs)
C       -0.0039531   -0.0039531    1.4455397
H        0.6916797    0.6916797    2.3225035
H       -0.6519841   -0.6519841    2.3098339
H        0.7190427   -0.6968999    0.7631494
H       -0.6968999    0.7190427    0.7631493
Ni      -0.0006670   -0.0006670   -0.5263893
  6
          4.009500 (fs)
C       -0.0039713   -0.0039713    1.4454116
H        0.6917860    0.6917860    2.3233406
H       -0.6519696   -0.6519696    2.3106556
H        0.7193833   -0.6971394    0.7628481
H       -0.6971394    0.7193833    0.7628480
Ni      -0.0006672   -0.0006672   -0.5263858
  6
          4.019500 (fs)
C       -0.0039896   -0.0039896    1.4452833
H        0.6918919    0.6918919    2.3241785
H       -0.6519539   -0.6519539    2.3114773
H        0.7197237   -0.6973785    0.7625470
H       -0.6973785    0.7197237    0.7625470
Ni      -0.0006674   -0.0006674   -0.5263822
  6
          4.029500 (fs)
C       -0.0040080   -0.0040080    1.4451548
H        0.6919972    0.6919972    2.3250171
H       -0.6519372   -0.6519372    2.3122991
H        0.7200639   -0.6976173    0.7622461
H       -0.6976173    0.7200639    0.7622461
Ni      -0.0006675   -0.0006675   -0.5263787
  6
          4.039500 (fs)
C       -0.0040263   -0.0040263    1.4450260
H        0.6921021    0.6921021    2.3258565
H       -0.6519194   -0.6519194    2.3131210
H        0.7204039   -0.6978558    0.7619455
H       -0.6978558    0.7204039    0.7619455
Ni      -0.0006677   -0.0006677   -0.5263751
  6
          4.049500 (fs)
C       -0.0040448   -0.0040448    1.4448970
H        0.6922065    0.6922065    2.3266966
H       -0.6519005   -0.6519005    2.3139429
H        0.7207437   -0.6980940    0.7616451
H       -0.6980940    0.7207437    0.7616451
Ni      -0.0006679   -0.0006679   -0.5263715
  6
          4.059500 (fs)
C       -0.0040633   -0.0040633    1.4447677
H        0.6923104    0.6923104    2.3275374
H       -0.6518805   -0.6518805    2.3147648
H        0.7210833   -0.6983318    0.7613449
H       -0.6983317    0.7210833    0.7613449
Ni      -0.0006681   -0.0006681   -0.5263679
  6
          4.069500 (fs)
C       -0.0040819   -0.0040819    1.4446382
H        0.6924138    0.6924138    2.3283790
H       -0.6518594   -0.6518594    2.3155867
H        0.7214226   -0.6985692    0.7610450
H       -0.6985692    0.7214226    0.7610450
Ni      -0.0006683   -0.0006683   -0.5263643
  6
          4.079500 (fs)
C       -0.0041005   -0.0041005    1.4445085
H        0.6925167    0.6925167    2.3292214
H       -0.6518371   -0.6518371    2.3164087
H        0.7217617   -0.6988063    0.7607454
H       -0.6988063    0.7217617    0.7607453
Ni      -0.0006685   -0.0006685   -0.5263607
  6
          4.089500 (fs)
C       -0.0041192   -0.0041192    1.4443786
H        0.6926192    0.6926192    2.3300644
H       -0.6518138   -0.6518138    2.3172306
H        0.7221005   -0.6990430    0.7604459
H       -0.6990430    0.7221005    0.7604459
Ni      -0.0006687   -0.0006687   -0.5263570
  6
          4.099500 (fs)
C       -0.0041379   -0.0041379    1.4442484
H        0.6927211    0.6927211    2.3309082
H       -0.6517893   -0.6517893    2.3180525
H        0.7224391   -0.6992794    0.7601467
H       -0.6992794    0.7224391    0.7601467
Ni      -0.0006688   -0.0006688   -0.5263533
  6
          4.109500 (fs)
C       -0.0041567   -0.0041567    1.4441180
H        0.6928225    0.6928226    2.3317527
H       -0.6517637   -0.6517637    2.3188744
H        0.7227775   -0.6995154    0.7598478
H       -0.6995154    0.7227775    0.7598478
Ni      -0.0006690   -0.0006690   -0.5263497
  6
          4.119500 (fs)
C       -0.0041756   -0.0041756    1.4439873
H        0.6929235    0.6929235    2.3325980
H       -0.6517370   -0.6517370    2.3196963
H        0.7231156   -0.6997511    0.7595491
H       -0.6997510    0.7231156    0.7595491
Ni      -0.0006692   -0.0006692   -0.5263460
  6
          4.129500 (fs)
C       -0.0041945   -0.0041945    1.4438565
H        0.6930240    0.6930240    2.3334439
H       -0.6517092   -0.6517092    2.3205182
H        0.7234535   -0.6999863    0.7592507
H       -0.6999863    0.7234535    0.7592507
Ni      -0.0006694   -0.0006694   -0.5263423
  6
          4.139500 (fs)
C       -0.0042135   -0.0042135    1.4437254
H        0.6931239    0.6931239    2.3342906
H       -0.6516802   -0.6516802    2.3213400
H        0.7237911   -0.7002212    0.7589526
H       -0.7002212    0.7237911    0.7589525
Ni      -0.0006696   -0.0006696   -0.5263385
  6
          4.149500 (fs)
C       -0.0042326   -0.0042326    1.4435940
H        0.6932234    0.6932234    2.3351379
H       -0.6516502   -0.6516502    2.3221617
H        0.7241284   -0.7004558    0.7586547
H       -0.7004558    0.7241284    0.7586547
Ni      -0.0006698   -0.0006698   -0.5263348
  6
          4.159500 (fs)
C       -0.0042517   -0.0042517    1.4434625
H        0.6933223    0.6933223    2.3359860
H       -0.6516189   -0.6516189    2.3229834
H        0.7244655   -0.7006899    0.7583570
H       -0.7006899    0.7244655    0.7583570
Ni      -0.0006700   -0.0006700   -0.5263311
  6
          4.169500 (fs)
C       -0.0042708   -0.0042708    1.4433307
H        0.6934208    0.6934208    2.3368347
H       -0.6515866   -0.6515866    2.3238050
H        0.7248024   -0.7009237    0.7580597
H       -0.7009237    0.7248024    0.7580597
Ni      -0.0006702   -0.0006702   -0.5263273
  6
          4.179500 (fs)
C       -0.0042900   -0.0042900    1.4431987
H        0.6935187    0.6935187    2.3376842
H       -0.6515531   -0.6515531    2.3246265
H        0.7251389   -0.7011571    0.7577626
H       -0.7011571    0.7251389    0.7577626
Ni      -0.0006704   -0.0006704   -0.5263235
  6
          4.189500 (fs)
C       -0.0043093   -0.0043093    1.4430664
H        0.6936162    0.6936162    2.3385343
H       -0.6515185   -0.6515185    2.3254480
H        0.7254752   -0.7013901    0.7574658
H       -0.7013901    0.7254752    0.7574658
Ni      -0.0006706   -0.0006706   -0.5263197
  6
          4.199500 (fs)
C       -0.0043287   -0.0043287    1.4429340
H        0.6937131    0.6937131    2.3393851
H       -0.6514827   -0.6514827    2.3262693
H        0.7258112   -0.7016227    0.7571693
H       -0.7016227    0.7258112    0.7571693
Ni      -0.0006708   -0.0006708   -0.5263159
  6
          4.209500 (fs)
C       -0.0043481   -0.0043481    1.4428013
H        0.6938096    0.6938096    2.3402366
H       -0.6514458   -0.6514458    2.3270905
H        0.7261469   -0.7018549    0.7568731
H       -0.7018549    0.7261469    0.7568731
Ni      -0.0006710   -0.0006710   -0.5263121
  6
          4.219500 (fs)
C       -0.0043675   -0.0043675    1.4426684
H        0.6939055    0.6939055    2.3410888
H       -0.6514077   -0.6514077    2.3279116
H        0.7264824   -0.7020867    0.7565771
H       -0.7020867    0.7264824    0.7565771
Ni      -0.0006712   -0.0006712   -0.5263082
  6
          4.229500 (fs)
C       -0.0043870   -0.0043870    1.4425352
H        0.6940010    0.6940010    2.3419416
H       -0.6513685   -0.6513685    2.3287326
H        0.7268175   -0.7023182    0.7562815
H       -0.7023181    0.7268175    0.7562815
Ni      -0.0006714   -0.0006714   -0.5263044
  6
          4.239500 (fs)
C       -0.0044066   -0.0044066    1.4424018
H        0.6940959    0.6940959    2.3427951
H       -0.6513281   -0.6513281    2.3295535
H        0.7271524   -0.7025492    0.7559861
H       -0.7025492    0.7271524    0.7559861
Ni      -0.0006716   -0.0006716   -0.5263005
  6
          4.249500 (fs)
C       -0.0044263   -0.0044263    1.4422682
H        0.6941903    0.6941903    2.3436492
H       -0.6512866   -0.6512866    2.3303742
H        0.7274870   -0.7027798    0.7556911
H       -0.7027798    0.7274870    0.7556911
Ni      -0.0006718   -0.0006718   -0.5262966
  6
          4.259500 (fs)
C       -0.0044460   -0.0044460    1.4421344
H        0.6942842    0.6942843    2.3445041
H       -0.6512439   -0.6512439    2.3311948
H        0.7278212   -0.7030100    0.7553963
H       -0.7030100    0.7278212    0.7553963
Ni      -0.0006720   -0.0006720   -0.5262927
  6
          4.269500 (fs)
C       -0.0044657   -0.0044657    1.4420004
H        0.6943777    0.6943777    2.3453595
H       -0.6512001   -0.6512001    2.3320152
H        0.7281552   -0.7032398    0.7551019
H       -0.7032398    0.7281552    0.7551018
Ni      -0.0006722   -0.0006722   -0.5262888
  6
          4.279500 (fs)
C       -0.0044855   -0.0044855    1.4418661
H        0.6944706    0.6944706    2.3462156
H       -0.6511551   -0.6511551    2.3328354
H        0.7284889   -0.7034692    0.7548077
H       -0.7034692    0.7284889    0.7548077
Ni      -0.0006724   -0.0006724   -0.5262849
  6
          4.289500 (fs)
C       -0.0045054   -0.0045054    1.4417316
H        0.6945629    0.6945629    2.3470724
H       -0.6511089   -0.6511089    2.3336555
H        0.7288222   -0.7036981    0.7545139
H       -0.7036981    0.7288222    0.7545139
Ni      -0.0006726   -0.0006726   -0.5262809
  6
          4.299500 (fs)
C       -0.0045254   -0.0045254    1.4415969
H        0.6946548    0.6946548    2.3479298
H       -0.6510616   -0.6510616    2.3344753
H        0.7291553   -0.7039267    0.7542203
H       -0.7039267    0.7291553    0.7542203
Ni      -0.0006729   -0.0006729   -0.5262769
  6
          4.309500 (fs)
C       -0.0045454   -0.0045454    1.4414620
H        0.6947462    0.6947462    2.3487878
H       -0.6510130   -0.6510131    2.3352950
H        0.7294880   -0.7041548    0.7539271
H       -0.7041548    0.7294880    0.7539271
Ni      -0.0006731   -0.0006731   -0.5262730
  6
          4.319500 (fs)
C       -0.0045654   -0.0045654    1.4413268
H        0.6948370    0.6948370    2.3496464
H       -0.6509634   -0.6509634    2.3361145
H        0.7298204   -0.7043825    0.7536342
H       -0.7043825    0.7298204    0.7536342
Ni      -0.0006733   -0.0006733   -0.5262690
  6
          4.329500 (fs)
C       -0.0045855   -0.0045855    1.4411914
H        0.6949274    0.6949274    2.3505057
H       -0.6509125   -0.6509125    2.3369338
H        0.7301525   -0.7046097    0.7533417
H       -0.7046097    0.7301525    0.7533417
Ni      -0.0006735   -0.0006735   -0.5262650
  6
          4.339500 (fs)
C       -0.0046057   -0.0046057    1.4410558
H        0.6950172    0.6950172    2.3513656
H       -0.6508605   -0.6508605    2.3377528
H        0.7304842   -0.7048366    0.7530494
H       -0.7048366    0.7304842    0.7530494
Ni      -0.0006737   -0.0006737   -0.5262609
  6
          4.349500 (fs)
C       -0.0046260   -0.0046260    1.4409200
H        0.6951065    0.6951065    2.3522262
H       -0.6508072   -0.6508072    2.3385716
H        0.7308157   -0.7050630    0.7527575
H       -0.7050630    0.7308157    0.7527575
Ni      -0.0006739   -0.0006739   -0.5262569
  6
          4.359500 (fs)
C       -0.0046463   -0.0046463    1.4407840
H        0.6951953    0.6951953    2.3530873
H       -0.6507528   -0.6507528    2.3393902
H        0.7311468   -0.7052889    0.7524659
H       -0.7052889    0.7311468    0.7524659
Ni      -0.0006741   -0.0006741   -0.5262528
  6
          4.369500 (fs)
C       -0.0046667   -0.0046667    1.4406477
H        0.6952836    0.6952836    2.3539491
H       -0.6506972   -0.6506972    2.3402085
H        0.7314775   -0.7055144    0.7521747
H       -0.7055144    0.7314775    0.7521746
Ni      -0.0006744   -0.0006744   -0.5262488
  6
          4.379500 (fs)
C       -0.0046871   -0.0046871    1.4405112
H        0.6953713    0.6953713    2.3548114
H       -0.6506405   -0.6506405    2.3410266
H        0.7318079   -0.7057395    0.7518837
H       -0.7057395    0.7318079    0.7518837
Ni      -0.0006746   -0.0006746   -0.5262447
  6
          4.389500 (fs)
C       -0.0047076   -0.0047076    1.4403745
H        0.6954586    0.6954586    2.3556744
H       -0.6505825   -0.6505825    2.3418444
H        0.7321380   -0.7059642    0.7515932
H       -0.7059641    0.7321380    0.7515931
Ni      -0.0006748   -0.0006748   -0.5262406
  6
          4.399500 (fs)
C       -0.0047281   -0.0047281    1.4402376
H        0.6955453    0.6955453    2.3565379
H       -0.6505233   -0.6505233    2.3426620
H        0.7324677   -0.7061883    0.7513029
H       -0.7061883    0.7324677    0.7513029
Ni      -0.0006750   -0.0006750   -0.5262365
  6
          4.409500 (fs)
C       -0.0047487   -0.0047487    1.4401004
H        0.6956315    0.6956315    2.3574021
H       -0.6504630   -0.6504630    2.3434792
H        0.7327971   -0.7064121    0.7510130
H       -0.7064121    0.7327971    0.7510130
Ni      -0.0006753   -0.0006753   -0.5262323
  6
          4.419500 (fs)
C       -0.0047694   -0.0047694    1.4399631
H        0.6957172    0.6957172    2.3582669
H       -0.6504014   -0.6504014    2.3442962
H        0.7331261   -0.7066353    0.7507235
H       -0.7066353    0.7331261    0.7507235
Ni      -0.0006755   -0.0006755   -0.5262282
  6
          4.429500 (fs)
C       -0.0047901   -0.0047901    1.4398255
H        0.6958024    0.6958024    2.3591322
H       -0.6503387   -0.6503387    2.3451129
H        0.7334548   -0.7068582    0.7504343
H       -0.7068582    0.7334548    0.7504343
Ni      -0.0006757   -0.0006757   -0.5262240
  6
          4.439500 (fs)
C       -0.0048109   -0.0048109    1.4396877
H        0.6958871    0.6958871    2.3599981
H       -0.6502747   -0.6502747    2.3459293
H        0.7337831   -0.7070805    0.7501454
H       -0.7070805    0.7337831    0.7501454
Ni      -0.0006759   -0.0006759   -0.5262198
  6
          4.449500 (fs)
C       -0.0048318   -0.0048318    1.4395497
H        0.6959712    0.6959712    2.3608646
H       -0.6502095   -0.6502095    2.3467453
H        0.7341111   -0.7073024    0.7498569
H       -0.7073024    0.7341111    0.7498569
Ni      -0.0006762   -0.0006762   -0.5262156
  6
          4.459500 (fs)
C       -0.0048527   -0.0048527    1.4394115
H        0.6960548    0.6960548    2.3617317
H       -0.6501432   -0.6501432    2.3475610
H        0.7344386   -0.7075239    0.7495688
H       -0.7075239    0.7344386    0.7495688
Ni      -0.0006764   -0.0006764   -0.5262114
  6
          4.469500 (fs)
C       -0.0048737   -0.0048737    1.4392730
H        0.6961379    0.6961379    2.3625994
H       -0.6500756   -0.6500756    2.3483765
H        0.7347659   -0.7077448    0.7492811
H       -0.7077448    0.7347659    0.7492810
Ni      -0.0006766   -0.0006766   -0.5262072
  6
          4.479500 (fs)
C       -0.0048948   -0.0048948    1.4391343
H        0.6962205    0.6962205    2.3634676
H       -0.6500068   -0.6500068    2.3491915
H        0.7350927   -0.7079653    0.7489937
H       -0.7079653    0.7350927    0.7489936
Ni      -0.0006769   -0.0006769   -0.5262029
  6
          4.489500 (fs)
C       -0.0049159   -0.0049159    1.4389955
H        0.6963025    0.6963025    2.3643364
H       -0.6499368   -0.6499368    2.3500062
H        0.7354192   -0.7081853    0.7487066
H       -0.7081853    0.7354192    0.7487066
Ni      -0.0006771   -0.0006771   -0.5261987
  6
          4.499500 (fs)
C       -0.0049370   -0.0049370    1.4388564
H        0.6963841    0.6963841    2.3652058
H       -0.6498656   -0.6498656    2.3508206
H        0.7357452   -0.7084049    0.7484200
H       -0.7084049    0.7357452    0.7484200
Ni      -0.0006773   -0.0006773   -0.5261944
  6
          4.509500 (fs)
C       -0.0049583   -0.0049583    1.4387170
H        0.6964651    0.6964651    2.3660757
H       -0.6497932   -0.6497932    2.3516346
H        0.7360709   -0.7086240    0.7481337
H       -0.7086240    0.7360709    0.7481337
Ni      -0.0006776   -0.0006776   -0.5261901
  6
          4.519500 (fs)
C       -0.0049796   -0.0049796    1.4385775
H        0.6965456    0.6965456    2.3669462
H       -0.6497195   -0.6497195    2.3524482
H        0.7363963   -0.7088426    0.7478478
H       -0.7088425    0.7363963    0.7478478
Ni      -0.0006778   -0.0006778   -0.5261858
  6
          4.529500 (fs)
C       -0.0050009   -0.0050009    1.4384378
H        0.6966256    0.6966256    2.3678172
H       -0.6496447   -0.6496447    2.3532615
H        0.7367212   -0.7090607    0.7475622
H       -0.7090606    0.7367212    0.7475622
Ni      -0.0006780   -0.0006780   -0.5261815
  6
          4.539500 (fs)
C       -0.0050223   -0.0050223    1.4382978
H        0.6967050    0.6967050    2.3686888
H       -0.6495686   -0.6495686    2.3540743
H        0.7370457   -0.7092783    0.7472771
H       -0.7092783    0.7370457    0.7472771
Ni      -0.0006783   -0.0006783   -0.5261771
  6
          4.549500 (fs)
C       -0.0050438   -0.0050438    1.4381576
H        0.6967839    0.6967839    2.3695609
H       -0.6494912   -0.6494913    2.3548868
H        0.7373699   -0.7094954    0.7469923
H       -0.7094954    0.7373699    0.7469923
Ni      -0.0006785   -0.0006785   -0.5261728
  6
          4.559500 (fs)
C       -0.0050654   -0.0050654    1.4380172
H        0.6968624    0.6968624    2.3704336
H       -0.6494127   -0.6494127    2.3556988
H        0.7376936   -0.7097120    0.7467080
H       -0.7097120    0.7376936    0.7467079
Ni      -0.0006788   -0.0006788   -0.5261684
  6
          4.569500 (fs)
C       -0.0050870   -0.0050870    1.4378766
H        0.6969402    0.6969402    2.3713068
H       -0.6493329   -0.6493329    2.3565105
H        0.7380169   -0.7099282    0.7464240
H       -0.7099282    0.7380169    0.7464239
Ni      -0.0006790   -0.0006790   -0.5261640
  6
          4.579500 (fs)
C       -0.0051086   -0.0051086    1.4377358
H        0.6970176    0.6970176    2.3721806
H       -0.6492519   -0.6492519    2.3573217
H        0.7383399   -0.7101438    0.7461404
H       -0.7101438    0.7383399    0.7461403
Ni      -0.0006793   -0.0006793   -0.5261596
  6
          4.589500 (fs)
C       -0.0051304   -0.0051304    1.4375948
H        0.6970944    0.6970944    2.3730549
H       -0.6491697   -0.6491697    2.3581325
H        0.7386624   -0.7103590    0.7458572
H       -0.7103590    0.7386624    0.7458571
Ni      -0.0006795   -0.0006795   -0.5261552
  6
          4.599500 (fs)
C       -0.0051522   -0.0051522    1.4374536
H        0.6971708    0.6971708    2.3739297
H       -0.6490862   -0.6490862    2.3589428
H        0.7389845   -0.7105736    0.7455744
H       -0.7105736    0.7389845    0.7455743
Ni      -0.0006798   -0.0006798   -0.5261507
  6
          4.609500 (fs)
C       -0.0051740   -0.0051740    1.4373121
H        0.6972465    0.6972466    2.3748050
H       -0.6490015   -0.6490015    2.3597527
H        0.7393062   -0.7107878    0.7452920
H       -0.7107878    0.7393062    0.7452919
Ni      -0.0006800   -0.0006800   -0.5261463
  6
          4.619500 (fs)
C       -0.0051960   -0.0051960    1.4371704
H        0.6973218    0.6973218    2.3756809
H       -0.6489155   -0.6489155    2.3605622
H        0.7396275   -0.7110014    0.7450100
H       -0.7110014    0.7396275    0.7450099
Ni      -0.0006803   -0.0006803   -0.5261418
  6
          4.629500 (fs)
C       -0.0052179   -0.0052179    1.4370286
H        0.6973966    0.6973966    2.3765573
H       -0.6488283   -0.6488283    2.3613712
H        0.7399484   -0.7112146    0.7447284
H       -0.7112145    0.7399484    0.7447283
Ni      -0.0006805   -0.0006805   -0.5261373
  6
          4.639500 (fs)
C       -0.0052400   -0.0052400    1.4368865
H        0.6974708    0.6974708    2.3774342
H       -0.6487399   -0.6487399    2.3621797
H        0.7402689   -0.7114272    0.7444472
H       -0.7114272    0.7402689    0.7444471
Ni      -0.0006808   -0.0006808   -0.5261328
  6
          4.649500 (fs)
C       -0.0052621   -0.0052621    1.4367442
H        0.6975445    0.6975445    2.3783116
H       -0.6486502   -0.6486502    2.3629877
H        0.7405889   -0.7116393    0.7441664
H       -0.7116393    0.7405889    0.7441664
Ni      -0.0006810   -0.0006810   -0.5261283
  6
          4.659500 (fs)
C       -0.0052843   -0.0052843    1.4366017
H        0.6976177    0.6976177    2.3791895
H       -0.6485593   -0.6485593    2.3637952
H        0.7409085   -0.7118509    0.7438860
H       -0.7118509    0.7409085    0.7438860
Ni      -0.0006813   -0.0006813   -0.5261238
  6
          4.669500 (fs)
C       -0.0053065   -0.0053065    1.4364589
H        0.6976903    0.6976903    2.3800680
H       -0.6484671   -0.6484671    2.3646023
H        0.7412277   -0.7120619    0.7436061
H       -0.7120619    0.7412277    0.7436060
Ni      -0.0006815   -0.0006815   -0.5261192
  6
          4.679500 (fs)
C       -0.0053288   -0.0053288    1.4363160
H        0.6977625    0.6977625    2.3809469
H       -0.6483737   -0.6483737    2.3654088
H        0.7415464   -0.7122725    0.7433265
H       -0.7122725    0.7415464    0.7433265
Ni      -0.0006818   -0.0006818   -0.5261147
  6
          4.689500 (fs)
C       -0.0053512   -0.0053512    1.4361729
H        0.6978341    0.6978341    2.3818264
H       -0.6482790   -0.6482790    2.3662149
H        0.7418647   -0.7124825    0.7430474
H       -0.7124825    0.7418647    0.7430474
Ni      -0.0006821   -0.0006821   -0.5261101
  6
          4.699500 (fs)
C       -0.0053736   -0.0053736    1.4360295
H        0.6979052    0.6979052    2.3827063
H       -0.6481830   -0.6481830    2.3670204
H        0.7421826   -0.7126920    0.7427687
H       -0.7126920    0.7421826    0.7427687
Ni      -0.0006823   -0.0006823   -0.5261055
  6
          4.709500 (fs)
C       -0.0053961   -0.0053961    1.4358860
H        0.6979757    0.6979757    2.3835868
H       -0.6480858   -0.6480858    2.3678254
H        0.7425000   -0.7129010    0.7424904
H       -0.7129010    0.7425000    0.7424904
Ni      -0.0006826   -0.0006826   -0.5261009
  6
          4.719500 (fs)
C       -0.0054187   -0.0054187    1.4357422
H        0.6980458    0.6980458    2.3844677
H       -0.6479874   -0.6479874    2.3686298
H        0.7428169   -0.7131095    0.7422126
H       -0.7131095    0.7428169    0.7422126
Ni      -0.0006828   -0.0006828   -0.5260962
  6
          4.729500 (fs)
C       -0.0054413   -0.0054413    1.4355982
H        0.6981153    0.6981153    2.3853492
H       -0.6478876   -0.6478877    2.3694337
H        0.7431335   -0.7133174    0.7419352
H       -0.7133174    0.7431335    0.7419352
Ni      -0.0006831   -0.0006831   -0.5260916
  6
          4.739500 (fs)
C       -0.0054640   -0.0054640    1.4354540
H        0.6981843    0.6981843    2.3862311
H       -0.6477867   -0.6477867    2.3702371
H        0.7434495   -0.7135248    0.7416582
H       -0.7135247    0.7434495    0.7416582
Ni      -0.0006834   -0.0006834   -0.5260869
  6
          4.749500 (fs)
C       -0.0054868   -0.0054868    1.4353096
H        0.6982528    0.6982528    2.3871135
H       -0.6476844   -0.6476844    2.3710398
H        0.7437652   -0.7137316    0.7413817
H       -0.7137316    0.7437652    0.7413817
Ni      -0.0006836   -0.0006836   -0.5260822
  6
          4.759500 (fs)
C       -0.0055096   -0.0055096    1.4351650
H        0.6983207    0.6983207    2.3879964
H       -0.6475809   -0.6475809    2.3718421
H        0.7440803   -0.7139379    0.7411056
H       -0.7139379    0.7440803    0.7411055
Ni      -0.0006839   -0.0006839   -0.5260776
  6
          4.769500 (fs)
C       -0.0055325   -0.0055325    1.4350202
H        0.6983881    0.6983881    2.3888797
H       -0.6474761   -0.6474761    2.3726437
H        0.7443950   -0.7141437    0.7408299
H       -0.7141437    0.7443950    0.7408299
Ni      -0.0006842   -0.0006842   -0.5260728
  6
          4.779500 (fs)
C       -0.0055554   -0.0055554    1.4348752
H        0.6984550    0.6984550    2.3897636
H       -0.6473701   -0.6473701    2.3734448
H        0.7447093   -0.7143489    0.7405547
H       -0.7143489    0.7447093    0.7405547
Ni      -0.0006845   -0.0006845   -0.5260681
  6
          4.789500 (fs)
C       -0.0055784   -0.0055784    1.4347300
H        0.6985214    0.6985214    2.3906479
H       -0.6472627   -0.6472628    2.3742452
H        0.7450231   -0.7145536    0.7402799
H       -0.7145536    0.7450230    0.7402799
Ni      -0.0006847   -0.0006847   -0.5260634
  6
          4.799500 (fs)
C       -0.0056015   -0.0056015    1.4345846
H        0.6985873    0.6985873    2.3915327
H       -0.6471541   -0.6471542    2.3750451
H        0.7453364   -0.7147577    0.7400056
H       -0.7147577    0.7453364    0.7400055
Ni      -0.0006850   -0.0006850   -0.5260586
  6
          4.809500 (fs)
C       -0.0056247   -0.0056247    1.4344389
H        0.6986526    0.6986526    2.3924180
H       -0.6470443   -0.6470443    2.3758444
H        0.7456492   -0.7149613    0.7397317
H       -0.7149613    0.7456492    0.7397317
Ni      -0.0006853   -0.0006853   -0.5260538
  6
          4.819500 (fs)
C       -0.0056479   -0.0056479    1.4342931
H        0.6987174    0.6987174    2.3933037
H       -0.6469331   -0.6469331    2.3766430
H        0.7459616   -0.7151643    0.7394582
H       -0.7151643    0.7459616    0.7394582
Ni      -0.0006856   -0.0006856   -0.5260490
  6
          4.829500 (fs)
C       -0.0056712   -0.0056712    1.4341471
H        0.6987817    0.6987817    2.3941899
H       -0.6468207   -0.6468207    2.3774410
H        0.7462735   -0.7153668    0.7391853
H       -0.7153668    0.7462735    0.7391853
Ni      -0.0006858   -0.0006859   -0.5260442
  6
          4.839500 (fs)
C       -0.0056945   -0.0056945    1.4340008
H        0.6988455    0.6988455    2.3950765
H       -0.6467070   -0.6467070    2.3782384
H        0.7465849   -0.7155687    0.7389128
H       -0.7155687    0.7465849    0.7389127
Ni      -0.0006861   -0.0006861   -0.5260394
  6
          4.849500 (fs)
C       -0.0057179   -0.0057179    1.4338544
H        0.6989088    0.6989088    2.3959636
H       -0.6465920   -0.6465920    2.3790351
H        0.7468958   -0.7157700    0.7386407
H       -0.7157700    0.7468958    0.7386407
Ni      -0.0006864   -0.0006864   -0.5260345
  6
          4.859500 (fs)
C       -0.0057414   -0.0057414    1.4337077
H        0.6989715    0.6989715    2.3968512
H       -0.6464757   -0.6464757    2.3798312
H        0.7472062   -0.7159708    0.7383691
H       -0.7159708    0.7472062    0.7383691
Ni      -0.0006867   -0.0006867   -0.5260297
  6
          4.869500 (fs)
C       -0.0057649   -0.0057649    1.4335608
H        0.6990337    0.6990337    2.3977392
H       -0.6463582   -0.6463582    2.3806267
H        0.7475162   -0.7161711    0.7380979
H       -0.7161710    0.7475162    0.7380979
Ni      -0.0006870   -0.0006870   -0.5260248
  6
          4.879500 (fs)
C       -0.0057885   -0.0057885    1.4334138
H        0.6990954    0.6990954    2.3986277
H       -0.6462393   -0.6462393    2.3814215
H        0.7478257   -0.7163707    0.7378273
H       -0.7163707    0.7478257    0.7378272
Ni      -0.0006873   -0.0006873   -0.5260199
  6
          4.889500 (fs)
C       -0.0058122   -0.0058122    1.4332665
H        0.6991566    0.6991566    2.3995166
H       -0.6461192   -0.6461192    2.3822156
H        0.7481347   -0.7165698    0.7375571
H       -0.7165698    0.7481347    0.7375570
Ni      -0.0006876   -0.0006876   -0.5260150
  6
          4.899500 (fs)
C       -0.0058359   -0.0058359    1.4331190
H        0.6992172    0.6992172    2.4004060
H       -0.6459978   -0.6459978    2.3830090
H        0.7484431   -0.7167683    0.7372873
H       -0.7167683    0.7484431    0.7372873
Ni      -0.0006879   -0.0006879   -0.5260101
  6
          4.909500 (fs)
C       -0.0058597   -0.0058597    1.4329714
H        0.6992774    0.6992774    2.4012958
H       -0.6458750   -0.6458751    2.3838017
H        0.7487511   -0.7169663    0.7370181
H       -0.7169663    0.7487511    0.7370180
Ni      -0.0006881   -0.0006881   -0.5260051
  6
          4.919500 (fs)
C       -0.0058836   -0.0058836    1.4328235
H        0.6993370    0.6993370    2.4021860
H       -0.6457510   -0.6457510    2.3845938
H        0.7490586   -0.7171637    0.7367493
H       -0.7171637    0.7490586    0.7367492
Ni      -0.0006884   -0.0006884   -0.5260002
  6
          4.929500 (fs)
C       -0.0059075   -0.0059075    1.4326754
H        0.6993961    0.6993961    2.4030767
H       -0.6456257   -0.6456257    2.3853851
H        0.7493656   -0.7173605    0.7364809
H       -0.7173605    0.7493656    0.7364809
Ni      -0.0006887   -0.0006887   -0.5259952
  6
          4.939500 (fs)
C       -0.0059315   -0.0059315    1.4325271
H        0.6994546    0.6994547    2.4039678
H       -0.6454991   -0.6454991    2.3861757
H        0.7496721   -0.7175567    0.7362131
H       -0.7175567    0.7496721    0.7362131
Ni      -0.0006890   -0.0006890   -0.5259902
  6
          4.949500 (fs)
C       -0.0059556   -0.0059556    1.4323786
H        0.6995127    0.6995127    2.4048594
H       -0.6453712   -0.6453712    2.3869656
H        0.7499781   -0.7177524    0.7359457
H       -0.7177524    0.7499781    0.7359457
Ni      -0.0006893   -0.0006893   -0.5259852
  6
          4.959500 (fs)
C       -0.0059797   -0.0059797    1.4322300
H        0.6995703    0.6995703    2.4057514
H       -0.6452420   -0.6452420    2.3877548
H        0.7502835   -0.7179474    0.7356789
H       -0.7179474    0.7502835    0.7356789
Ni      -0.0006896   -0.0006896   -0.5259801
  6
          4.969500 (fs)
C       -0.0060039   -0.0060039    1.4320811
H        0.6996273    0.6996273    2.4066438
H       -0.6451115   -0.6451115    2.3885433
H        0.7505885   -0.7181419    0.7354125
H       -0.7181419    0.7505885    0.7354125
Ni      -0.0006899   -0.0006899   -0.5259751
  6
          4.979500 (fs)
C       -0.0060282   -0.0060282    1.4319320
H        0.6996838    0.6996838    2.4075366
H       -0.6449797   -0.6449797    2.3893310
H        0.7508929   -0.7183358    0.7351466
H       -0.7183358    0.7508929    0.7351466
Ni      -0.0006902   -0.0006902   -0.5259700
  6
          4.989500 (fs)
C       -0.0060525   -0.0060525    1.4317827
H        0.6997398    0.6997398    2.4084299
H       -0.6448466   -0.6448466    2.3901179
H        0.7511969   -0.7185291    0.7348812
H       -0.7185291    0.7511969    0.7348811
Ni      -0.0006905   -0.0006905   -0.5259649
  6
          4.999500 (fs)
C       -0.0060769   -0.0060769    1.4316332
H        0.6997953    0.6997953    2.4093236
H       -0.6447122   -0.6447122    2.3909041
H        0.7515003   -0.7187219    0.7346162
H       -0.7187219    0.7515003    0.7346162
Ni      -0.0006908   -0.0006908   -0.5259598
  6
          5.009500 (fs)
C       -0.0061014   -0.0061014    1.4314835
H        0.6998502    0.6998502    2.4102177
H       -0.6445765   -0.6445765    2.3916896
H        0.7518031   -0.7189140    0.7343518
H       -0.7189140    0.7518031    0.7343518
Ni      -0.0006912   -0.0006912   -0.5259547
  6
          5.019500 (fs)
C       -0.0061259   -0.0061259    1.4313336
H        0.6999047    0.6999047    2.4111122
H       -0.6444395   -0.6444395    2.3924742
H        0.7521055   -0.7191055    0.7340879
H       -0.7191055    0.7521055    0.7340879
Ni      -0.0006915   -0.0006915   -0.5259496
  6
          5.029500 (fs)
C       -0.0061505   -0.0061505    1.4311836
H        0.6999586    0.6999586    2.4120071
H       -0.6443011   -0.6443011    2.3932581
H        0.7524073   -0.7192965    0.7338245
H       -0.7192965    0.7524073    0.7338244
Ni      -0.0006918   -0.0006918   -0.5259444
  6
          5.039500 (fs)
C       -0.0061752   -0.0061752    1.4310333
H        0.7000121    0.7000121    2.4129025
H       -0.6441615   -0.6441615    2.3940412
H        0.7527086   -0.7194868    0.7335615
H       -0.7194868    0.7527086    0.7335615
Ni      -0.0006921   -0.0006921   -0.5259393
  6
          5.049500 (fs)
C       -0.0062000   -0.0062000    1.4308828
H        0.7000650    0.7000650    2.4137982
H       -0.6440205   -0.6440205    2.3948235
H        0.7530094   -0.7196766    0.7332991
H       -0.7196766    0.7530094    0.7332991
Ni      -0.0006924   -0.0006924   -0.5259341
  6
          5.059500 (fs)
C       -0.0062248   -0.0062248    1.4307321
H        0.7001174    0.7001174    2.4146944
H       -0.6438782   -0.6438782    2.3956050
H        0.7533096   -0.7198657    0.7330372
H       -0.7198657    0.7533096    0.7330371
Ni      -0.0006927   -0.0006927   -0.5259289
  6
          5.069500 (fs)
C       -0.0062496   -0.0062496    1.4305812
H        0.7001693    0.7001693    2.4155910
H       -0.6437346   -0.6437347    2.3963857
H        0.7536093   -0.7200543    0.7327757
H       -0.7200542    0.7536093    0.7327757
Ni      -0.0006930   -0.0006930   -0.5259237
  6
          5.079500 (fs)
C       -0.0062746   -0.0062746    1.4304302
H        0.7002206    0.7002206    2.4164880
H       -0.6435897   -0.6435897    2.3971655
H        0.7539085   -0.7202422    0.7325148
H       -0.7202422    0.7539085    0.7325148
Ni      -0.0006933   -0.0006933   -0.5259184
  6
          5.089500 (fs)
C       -0.0062996   -0.0062996    1.4302789
H        0.7002715    0.7002715    2.4173854
H       -0.6434435   -0.6434435    2.3979446
H        0.7542071   -0.7204295    0.7322544
H       -0.7204295    0.7542071    0.7322544
Ni      -0.0006937   -0.0006937   -0.5259132
  6
          5.099500 (fs)
C       -0.0063247   -0.0063247    1.4301274
H        0.7003219    0.7003219    2.4182831
H       -0.6432960   -0.6432960    2.3987228
H        0.7545052   -0.7206162    0.7319945
H       -0.7206162    0.7545052    0.7319945
Ni      -0.0006940   -0.0006940   -0.5259079
  6
          5.109500 (fs)
C       -0.0063498   -0.0063498    1.4299757
H        0.7003717    0.7003717    2.4191813
H       -0.6431471   -0.6431471    2.3995001
H        0.7548027   -0.7208023    0.7317352
H       -0.7208023    0.7548027    0.7317352
Ni      -0.0006943   -0.0006943   -0.5259026
  6
          5.119500 (fs)
C       -0.0063750   -0.0063750    1.4298239
H        0.7004210    0.7004210    2.4200799
H       -0.6429969   -0.6429969    2.4002766
H        0.7550997   -0.7209878    0.7314763
H       -0.7209878    0.7550997    0.7314763
Ni      -0.0006946   -0.0006946   -0.5258973
  6
          5.129500 (fs)
C       -0.0064003   -0.0064003    1.4296718
H        0.7004699    0.7004699    2.4209789
H       -0.6428454   -0.6428454    2.4010523
H        0.7553961   -0.7211727    0.7312180
H       -0.7211727    0.7553961    0.7312180
Ni      -0.0006950   -0.0006950   -0.5258920
  6
          5.139500 (fs)
C       -0.0064257   -0.0064257    1.4295196
H        0.7005182    0.7005182    2.4218783
H       -0.6426926   -0.6426926    2.4018271
H        0.7556920   -0.7213570    0.7309602
H       -0.7213570    0.7556920    0.7309601
Ni      -0.0006953   -0.0006953   -0.5258867
  6
          5.149500 (fs)
C       -0.0064511   -0.0064511    1.4293671
H        0.7005660    0.7005660    2.4227780
H       -0.6425384   -0.6425384    2.4026010
H        0.7559873   -0.7215406    0.7307029
H       -0.7215406    0.7559873    0.7307028
Ni      -0.0006956   -0.0006956   -0.5258813
  6
          5.159500 (fs)
C       -0.0064766   -0.0064766    1.4292145
H        0.7006133    0.7006133    2.4236782
H       -0.6423829   -0.6423829    2.4033740
H        0.7562820   -0.7217237    0.7304461
H       -0.7217237    0.7562820    0.7304461
Ni      -0.0006960   -0.0006960   -0.5258759
  6
          5.169500 (fs)
C       -0.0065021   -0.0065021    1.4290616
H        0.7006601    0.7006602    2.4245787
H       -0.6422261   -0.6422261    2.4041461
H        0.7565762   -0.7219061    0.7301898
H       -0.7219061    0.7565762    0.7301898
Ni      -0.0006963   -0.0006963   -0.5258705
  6
          5.179500 (fs)
C       -0.0065278   -0.0065278    1.4289086
H        0.7007065    0.7007065    2.4254796
H       -0.6420679   -0.6420679    2.4049174
H        0.7568699   -0.7220879    0.7299341
H       -0.7220879    0.7568699    0.7299341
Ni      -0.0006966   -0.0006966   -0.5258651
  6
          5.189500 (fs)
C       -0.0065534   -0.0065534    1.4287553
H        0.7007523    0.7007523    2.4263809
H       -0.6419084   -0.6419084    2.4056877
H        0.7571630   -0.7222690    0.7296789
H       -0.7222690    0.7571629    0.7296789
Ni      -0.0006970   -0.0006970   -0.5258597
  6
          5.199500 (fs)
C       -0.0065792   -0.0065792    1.4286019
H        0.7007976    0.7007976    2.4272826
H       -0.6417476   -0.6417476    2.4064572
H        0.7574555   -0.7224496    0.7294243
H       -0.7224495    0.7574555    0.7294243
Ni      -0.0006973   -0.0006973   -0.5258542
  6
          5.209500 (fs)
C       -0.0066050   -0.0066050    1.4284483
H        0.7008424    0.7008424    2.4281847
H       -0.6415855   -0.6415855    2.4072257
H        0.7577474   -0.7226295    0.7291702
H       -0.7226295    0.7577474    0.7291702
Ni      -0.0006976   -0.0006976   -0.5258488
  6
          5.219500 (fs)
C       -0.0066309   -0.0066309    1.4282945
H        0.7008866    0.7008867    2.4290871
H       -0.6414220   -0.6414220    2.4079933
H        0.7580388   -0.7228087    0.7289166
H       -0.7228087    0.7580388    0.7289166
Ni      -0.0006980   -0.0006980   -0.5258433
  6
          5.229500 (fs)
C       -0.0066569   -0.0066569    1.4281405
H        0.7009304    0.7009304    2.4299899
H       -0.6412572   -0.6412572    2.4087599
H        0.7583295   -0.7229874    0.7286635
H       -0.7229874    0.7583295    0.7286635
Ni      -0.0006983   -0.0006983   -0.5258378
  6
          5.239500 (fs)
C       -0.0066830   -0.0066830    1.4279863
H        0.7009737    0.7009737    2.4308931
H       -0.6410910   -0.6410910    2.4095256
H        0.7586198   -0.7231654    0.7284110
H       -0.7231654    0.7586198    0.7284110
Ni      -0.0006987   -0.0006987   -0.5258323
  6
          5.249500 (fs)
C       -0.0067091   -0.0067091    1.4278319
H        0.7010165    0.7010165    2.4317967
H       -0.6409235   -0.6409235    2.4102904
H        0.7589094   -0.7233428    0.7281591
H       -0.7233428    0.7589094    0.7281591
Ni      -0.0006990   -0.0006990   -0.5258268
  6
          5.259500 (fs)
C       -0.0067353   -0.0067353    1.4276773
H        0.7010588    0.7010588    2.4327006
H       -0.6407547   -0.6407547    2.4110542
H        0.7591985   -0.7235195    0.7279077
H       -0.7235195    0.7591985    0.7279076
Ni      -0.0006994   -0.0006994   -0.5258212
  6
          5.269500 (fs)
C       -0.0067615   -0.0067615    1.4275226
H        0.7011006    0.7011006    2.4336049
H       -0.6405845   -0.6405845    2.4118171
H        0.7594869   -0.7236956    0.7276568
H       -0.7236956    0.7594869    0.7276568
Ni      -0.0006997   -0.0006997   -0.5258156
  6
          5.279500 (fs)
C       -0.0067878   -0.0067878    1.4273676
H        0.7011419    0.7011419    2.4345096
H       -0.6404130   -0.6404130    2.4125789
H        0.7597748   -0.7238711    0.7274065
H       -0.7238711    0.7597748    0.7274064
Ni      -0.0007001   -0.0007001   -0.5258101
  6
          5.289500 (fs)
C       -0.0068142   -0.0068142    1.4272124
H        0.7011827    0.7011827    2.4354146
H       -0.6402401   -0.6402401    2.4133398
H        0.7600621   -0.7240459    0.7271567
H       -0.7240459    0.7600621    0.7271567
Ni      -0.0007004   -0.0007004   -0.5258045
  6
          5.299500 (fs)
C       -0.0068407   -0.0068407    1.4270571
H        0.7012231    0.7012231    2.4363200
H       -0.6400659   -0.6400659    2.4140997
H        0.7603489   -0.7242201    0.7269075
H       -0.7242201    0.7603489    0.7269074
Ni      -0.0007008   -0.0007008   -0.5257988
  6
          5.309500 (fs)
C       -0.0068672   -0.0068672    1.4269016
H        0.7012629    0.7012629    2.4372258
H       -0.6398904   -0.6398904    2.4148587
H        0.7606350   -0.7243936    0.7266588
H       -0.7243936    0.7606350    0.7266588
Ni      -0.0007011   -0.0007011   -0.5257932
  6
          5.319500 (fs)
C       -0.0068938   -0.0068938    1.4267458
H        0.7013022    0.7013022    2.4381319
H       -0.6397135   -0.6397135    2.4156166
H        0.7609205   -0.7245665    0.7264107
H       -0.7245665    0.7609205    0.7264107
Ni      -0.0007015   -0.0007015   -0.5257875
  6
          5.329500 (fs)
C       -0.0069205   -0.0069205    1.4265899
H        0.7013410    0.7013410    2.4390384
H       -0.6395352   -0.6395353    2.4163735
H        0.7612055   -0.7247387    0.7261631
H       -0.7247387    0.7612055    0.7261631
Ni      -0.0007019   -0.0007019   -0.5257819
  6
          5.339500 (fs)
C       -0.0069472   -0.0069472    1.4264338
H        0.7013794    0.7013794    2.4399452
H       -0.6393557   -0.6393557    2.4171294
H        0.7614898   -0.7249103    0.7259161
H       -0.7249103    0.7614898    0.7259161
Ni      -0.0007022   -0.0007022   -0.5257762
  6
          5.349500 (fs)
C       -0.0069741   -0.0069741    1.4262775
H        0.7014172    0.7014172    2.4408524
H       -0.6391747   -0.6391747    2.4178842
H        0.7617735   -0.7250813    0.7256697
H       -0.7250813    0.7617735    0.7256697
Ni      -0.0007026   -0.0007026   -0.5257705
  6
          5.359500 (fs)
C       -0.0070009   -0.0070009    1.4261211
H        0.7014546    0.7014546    2.4417599
H       -0.6389924   -0.6389924    2.4186381
H        0.7620567   -0.7252516    0.7254238
H       -0.7252516    0.7620567    0.7254238
Ni      -0.0007030   -0.0007030   -0.5257647
  6
          5.369500 (fs)
C       -0.0070279   -0.0070279    1.4259644
H        0.7014914    0.7014914    2.4426678
H       -0.6388088   -0.6388088    2.4193909
H        0.7623392   -0.7254212    0.7251785
H       -0.7254212    0.7623392    0.7251785
Ni      -0.0007033   -0.0007033   -0.5257590
  6
          5.379500 (fs)
C       -0.0070549   -0.0070549    1.4258075
H        0.7015278    0.7015278    2.4435760
H       -0.6386238   -0.6386238    2.4201426
H        0.7626212   -0.7255902    0.7249338
H       -0.7255902    0.7626212    0.7249337
Ni      -0.0007037   -0.0007037   -0.5257532
  6
          5.389500 (fs)
C       -0.0070820   -0.0070820    1.4256505
H        0.7015637    0.7015637    2.4444846
H       -0.6384374   -0.6384374    2.4208933
H        0.7629025   -0.7257585    0.7246896
H       -0.7257585    0.7629025    0.7246896
Ni      -0.0007041   -0.0007041   -0.5257475
  6
          5.399500 (fs)
C       -0.0071092   -0.0071092    1.4254933
H        0.7015991    0.7015991    2.4453936
H       -0.6382497   -0.6382497    2.4216429
H        0.7631832   -0.7259262    0.7244460
H       -0.7259262    0.7631832    0.7244460
Ni      -0.0007044   -0.0007044   -0.5257417
  6
          5.409500 (fs)
C       -0.0071364   -0.0071364    1.4253359
H        0.7016340    0.7016340    2.4463028
H       -0.6380607   -0.6380607    2.4223915
H        0.7634633   -0.7260932    0.7242029
H       -0.7260932    0.7634633    0.7242029
Ni      -0.0007048   -0.0007048   -0.5257358
  6
          5.419500 (fs)
C       -0.0071637   -0.0071637    1.4251783
H        0.7016685    0.7016685    2.4472124
H       -0.6378702   -0.6378703    2.4231390
H        0.7637428   -0.7262595    0.7239605
H       -0.7262595    0.7637428    0.7239605
Ni      -0.0007052   -0.0007052   -0.5257300
  6
          5.429500 (fs)
C       -0.0071911   -0.0071911    1.4250205
H        0.7017024    0.7017024    2.4481224
H       -0.6376785   -0.6376785    2.4238854
H        0.7640217   -0.7264252    0.7237186
H       -0.7264252    0.7640217    0.7237186
Ni      -0.0007056   -0.0007056   -0.5257242
  6
          5.439500 (fs)
C       -0.0072186   -0.0072186    1.4248625
H        0.7017359    0.7017359    2.4490327
H       -0.6374853   -0.6374853    2.4246307
H        0.7643000   -0.7265902    0.7234773
H       -0.7265902    0.7643000    0.7234773
Ni      -0.0007060   -0.0007060   -0.5257183
  6
          5.449500 (fs)
C       -0.0072461   -0.0072461    1.4247044
H        0.7017688    0.7017689    2.4499433
H       -0.6372908   -0.6372909    2.4253749
H        0.7645776   -0.7267546    0.7232366
H       -0.7267546    0.7645776    0.7232365
Ni      -0.0007063   -0.0007063   -0.5257124
  6
          5.459500 (fs)
C       -0.0072737   -0.0072737    1.4245460
H        0.7018013    0.7018013    2.4508542
H       -0.6370950   -0.6370950    2.4261180
H        0.7648547   -0.7269183    0.7229964
H       -0.7269183    0.7648547    0.7229964
Ni      -0.0007067   -0.0007067   -0.5257065
  6
          5.469500 (fs)
C       -0.0073014   -0.0073014    1.4243875
H        0.7018334    0.7018334    2.4517655
H       -0.6368978   -0.6368978    2.4268600
H        0.7651311   -0.7270813    0.7227568
H       -0.7270813    0.7651311    0.7227568
Ni      -0.0007071   -0.0007071   -0.5257006
  6
          5.479500 (fs)
C       -0.0073291   -0.0073291    1.4242288
H        0.7018649    0.7018649    2.4526772
H       -0.6366992   -0.6366992    2.4276008
H        0.7654069   -0.7272437    0.7225179
H       -0.7272436    0.7654069    0.7225178
Ni      -0.0007075   -0.0007075   -0.5256946
  6
          5.489500 (fs)
C       -0.0073569   -0.0073569    1.4240699
H        0.7018960    0.7018960    2.4535891
H       -0.6364993   -0.6364993    2.4283406
H        0.7656820   -0.7274053    0.7222795
H       -0.7274053    0.7656820    0.7222794
Ni      -0.0007079   -0.0007079   -0.5256887
  6
          5.499500 (fs)
C       -0.0073848   -0.0073848    1.4239109
H        0.7019265    0.7019265    2.4545014
H       -0.6362980   -0.6362980    2.4290791
H        0.7659565   -0.7275663    0.7220416
H       -0.7275663    0.7659565    0.7220416
Ni      -0.0007083   -0.0007083   -0.5256827
  6
          5.509500 (fs)
C       -0.0074128   -0.0074128    1.4237516
H        0.7019566    0.7019566    2.4554140
H       -0.6360953   -0.6360953    2.4298166
H        0.7662304   -0.7277267    0.7218044
H       -0.7277267    0.7662304    0.7218044
Ni      -0.0007087   -0.0007087   -0.5256767
  6
          5.519500 (fs)
C       -0.0074408   -0.0074408    1.4235922
H        0.7019863    0.7019863    2.4563269
H       -0.6358912   -0.6358913    2.4305529
H        0.7665037   -0.7278863    0.7215678
H       -0.7278863    0.7665037    0.7215678
Ni      -0.0007091   -0.0007091   -0.5256707
  6
          5.529500 (fs)
C       -0.0074689   -0.0074689    1.4234326
H        0.7020154    0.7020154    2.4572402
H       -0.6356858   -0.6356859    2.4312880
H        0.7667763   -0.7280453    0.7213318
H       -0.7280453    0.7667763    0.7213317
Ni      -0.0007095   -0.0007095   -0.5256647
  6
          5.539500 (fs)
C       -0.0074971   -0.0074971    1.4232728
H        0.7020441    0.7020441    2.4581538
H       -0.6354791   -0.6354791    2.4320220
H        0.7670483   -0.7282036    0.7210963
H       -0.7282036    0.7670483    0.7210963
Ni      -0.0007099   -0.0007099   -0.5256586
  6
          5.549500 (fs)
C       -0.0075253   -0.0075253    1.4231129
H        0.7020723    0.7020723    2.4590676
H       -0.6352709   -0.6352709    2.4327548
H        0.7673197   -0.7283613    0.7208615
H       -0.7283612    0.7673197    0.7208614
Ni      -0.0007103   -0.0007103   -0.5256525
  6
          5.559500 (fs)
C       -0.0075536   -0.0075536    1.4229527
H        0.7021000    0.7021000    2.4599819
H       -0.6350614   -0.6350614    2.4334864
H        0.7675904   -0.7285182    0.7206272
H       -0.7285182    0.7675904    0.7206272
Ni      -0.0007107   -0.0007107   -0.5256465
  6
          5.569500 (fs)
C       -0.0075820   -0.0075820    1.4227924
H        0.7021272    0.7021272    2.4608964
H       -0.6348506   -0.6348506    2.4342168
H        0.7678605   -0.7286745    0.7203936
H       -0.7286745    0.7678605    0.7203935
Ni      -0.0007111   -0.0007111   -0.5256404
  6
          5.579500 (fs)
C       -0.0076105   -0.0076105    1.4226319
H        0.7021540    0.7021540    2.4618112
H       -0.6346383   -0.6346383    2.4349461
H        0.7681299   -0.7288301    0.7201605
H       -0.7288300    0.7681299    0.7201605
Ni      -0.0007115   -0.0007115   -0.5256342
  6
          5.589500 (fs)
C       -0.0076390   -0.0076390    1.4224712
H        0.7021803    0.7021803    2.4627264
H       -0.6344247   -0.6344247    2.4356741
H        0.7683987   -0.7289850    0.7199281
H       -0.7289849    0.7683987    0.7199280
Ni      -0.0007119   -0.0007119   -0.5256281
  6
          5.599500 (fs)
C       -0.0076676   -0.0076676    1.4223104
H        0.7022062    0.7022062    2.4636418
H       -0.6342097   -0.6342097    2.4364009
H        0.7686669   -0.7291392    0.7196962
H       -0.7291392    0.7686669    0.7196962
Ni      -0.0007123   -0.0007123   -0.5256220
  6
          5.609500 (fs)
C       -0.0076963   -0.0076963    1.4221493
H        0.7022315    0.7022315    2.4645576
H       -0.6339933   -0.6339933    2.4371265
H        0.7689344   -0.7292927    0.7194650
H       -0.7292927    0.7689344    0.7194650
Ni      -0.0007127   -0.0007127   -0.5256158
  6
          5.619500 (fs)
C       -0.0077250   -0.0077250    1.4219881
H        0.7022564    0.7022564    2.4654737
H       -0.6337756   -0.6337756    2.4378508
H        0.7692013   -0.7294455    0.7192344
H       -0.7294455    0.7692013    0.7192343
Ni      -0.0007132   -0.0007132   -0.5256096
  6
          5.629500 (fs)
C       -0.0077539   -0.0077539    1.4218268
H        0.7022809    0.7022809    2.4663901
H       -0.6335565   -0.6335565    2.4385740
H        0.7694675   -0.7295977    0.7190043
H       -0.7295977    0.7694675    0.7190043
Ni      -0.0007136   -0.0007136   -0.5256034
  6
          5.639500 (fs)
C       -0.0077828   -0.0077828    1.4216652
H        0.7023048    0.7023049    2.4673068
H       -0.6333360   -0.6333360    2.4392959
H        0.7697330   -0.7297492    0.7187749
H       -0.7297492    0.7697330    0.7187749
Ni      -0.0007140   -0.0007140   -0.5255972
  6
          5.649500 (fs)
C       -0.0078117   -0.0078117    1.4215035
H        0.7023283    0.7023284    2.4682238
H       -0.6331141   -0.6331142    2.4400165
H        0.7699979   -0.7298999    0.7185461
H       -0.7298999    0.7699979    0.7185461
Ni      -0.0007144   -0.0007144   -0.5255909
  6
          5.659500 (fs)
C       -0.0078408   -0.0078408    1.4213416
H        0.7023514    0.7023514    2.4691411
H       -0.6328909   -0.6328909    2.4407358
H        0.7702621   -0.7300500    0.7183179
H       -0.7300500    0.7702621    0.7183179
Ni      -0.0007148   -0.0007148   -0.5255847
  6
          5.669500 (fs)
C       -0.0078699   -0.0078699    1.4211795
H        0.7023740    0.7023740    2.4700586
H       -0.6326663   -0.6326663    2.4414540
H        0.7705257   -0.7301994    0.7180904
H       -0.7301994    0.7705257    0.7180904
Ni      -0.0007153   -0.0007153   -0.5255784
  6
          5.679500 (fs)
C       -0.0078991   -0.0078991    1.4210173
H        0.7023961    0.7023961    2.4709765
H       -0.6324403   -0.6324403    2.4421708
H        0.7707887   -0.7303481    0.7178634
H       -0.7303481    0.7707887    0.7178634
Ni      -0.0007157   -0.0007157   -0.5255721
  6
          5.689500 (fs)
C       -0.0079283   -0.0079283    1.4208549
H        0.7024177    0.7024177    2.4718947
H       -0.6322129   -0.6322129    2.4428863
H        0.7710509   -0.7304961    0.7176371
H       -0.7304961    0.7710509    0.7176371
Ni      -0.0007161   -0.0007161   -0.5255658
  6
          5.699500 (fs)
C       -0.0079577   -0.0079577    1.4206923
H        0.7024389    0.7024389    2.4728132
H       -0.6319842   -0.6319842    2.4436006
H        0.7713125   -0.7306434    0.7174114
H       -0.7306434    0.7713125    0.7174114
Ni      -0.0007166   -0.0007166   -0.5255594
  6
          5.709500 (fs)
C       -0.0079871   -0.0079871    1.4205296
H        0.7024596    0.7024596    2.4737319
H       -0.6317541   -0.6317541    2.4443135
H        0.7715735   -0.7307900    0.7171863
H       -0.7307900    0.7715735    0.7171863
Ni      -0.0007170   -0.0007170   -0.5255531
  6
          5.719500 (fs)
C       -0.0080166   -0.0080166    1.4203666
H        0.7024799    0.7024799    2.4746510
H       -0.6315226   -0.6315226    2.4450252
H        0.7718337   -0.7309359    0.7169619
H       -0.7309359    0.7718337    0.7169618
Ni      -0.0007174   -0.0007174   -0.5255467
  6
          5.729500 (fs)
C       -0.0080461   -0.0080461    1.4202036
H        0.7024997    0.7024997    2.4755703
H       -0.6312897   -0.6312897    2.4457356
H        0.7720933   -0.7310811    0.7167380
H       -0.7310811    0.7720933    0.7167380
Ni      -0.0007179   -0.0007179   -0.5255403
  6
          5.739500 (fs)
C       -0.0080758   -0.0080758    1.4200403
H        0.7025190    0.7025191    2.4764899
H       -0.6310554   -0.6310554    2.4464446
H        0.7723523   -0.7312256    0.7165148
H       -0.7312256    0.7723523    0.7165148
Ni      -0.0007183   -0.0007183   -0.5255339
  6
          5.749500 (fs)
C       -0.0081055   -0.0081055    1.4198769
H        0.7025379    0.7025379    2.4774098
H       -0.6308198   -0.6308198    2.4471523
H        0.7726105   -0.7313694    0.7162923
H       -0.7313694    0.7726105    0.7162922
Ni      -0.0007188   -0.0007188   -0.5255275
  6
          5.759500 (fs)
C       -0.0081352   -0.0081352    1.4197133
H        0.7025564    0.7025564    2.4783300
H       -0.6305827   -0.6305827    2.4478586
H        0.7728681   -0.7315126    0.7160703
H       -0.7315125    0.7728681    0.7160703
Ni      -0.0007192   -0.0007192   -0.5255211
  6
          5.769500 (fs)
C       -0.0081651   -0.0081651    1.4195496
H        0.7025744    0.7025744    2.4792504
H       -0.6303443   -0.6303443    2.4485637
H        0.7731250   -0.7316550    0.7158490
H       -0.7316549    0.7731250    0.7158490
Ni      -0.0007197   -0.0007197   -0.5255146
  6
          5.779500 (fs)
C       -0.0081950   -0.0081950    1.4193856
H        0.7025919    0.7025919    2.4801711
H       -0.6301045   -0.6301045    2.4492673
H        0.7733813   -0.7317967    0.7156283
H       -0.7317966    0.7733813    0.7156283
Ni      -0.0007201   -0.0007201   -0.5255082
  6
          5.789500 (fs)
C       -0.0082250   -0.0082250    1.4192216
H        0.7026089    0.7026089    2.4810921
H       -0.6298633   -0.6298634    2.4499697
H        0.7736369   -0.7319376    0.7154083
H       -0.7319376    0.7736369    0.7154083
Ni      -0.0007206   -0.0007206   -0.5255017
  6
          5.799500 (fs)
C       -0.0082551   -0.0082551    1.4190573
H        0.7026256    0.7026256    2.4820134
H       -0.6296208   -0.6296208    2.4506706
H        0.7738917   -0.7320779    0.7151889
H       -0.7320779    0.7738917    0.7151889
Ni      -0.0007210   -0.0007210   -0.5254952
  6
          5.809500 (fs)
C       -0.0082852   -0.0082852    1.4188929
H        0.7026417    0.7026417    2.4829349
H       -0.6293768   -0.6293768    2.4513702
H        0.7741460   -0.7322175    0.7149701
H       -0.7322175    0.7741460    0.7149701
Ni      -0.0007215   -0.0007215   -0.5254887
  6
          5.819500 (fs)
C       -0.0083154   -0.0083154    1.4187284
H        0.7026574    0.7026574    2.4838567
H       -0.6291315   -0.6291315    2.4520684
H        0.7743995   -0.7323564    0.7147520
H       -0.7323564    0.7743995    0.7147520
Ni      -0.0007220   -0.0007220   -0.5254821
  6
          5.829500 (fs)
C       -0.0083457   -0.0083457    1.4185636
H        0.7026727    0.7026727    2.4847788
H       -0.6288848   -0.6288848    2.4527652
H        0.7746523   -0.7324945    0.7145345
H       -0.7324945    0.7746523    0.7145345
Ni      -0.0007224   -0.0007224   -0.5254756
  6
          5.839500 (fs)
C       -0.0083761   -0.0083761    1.4183988
H        0.7026875    0.7026875    2.4857011
H       -0.6286367   -0.6286367    2.4534606
H        0.7749045   -0.7326320    0.7143177
H       -0.7326320    0.7749045    0.7143177
Ni      -0.0007229   -0.0007229   -0.5254690
  6
          5.849500 (fs)
C       -0.0084065   -0.0084065    1.4182337
H        0.7027019    0.7027019    2.4866237
H       -0.6283872   -0.6283872    2.4541546
H        0.7751560   -0.7327687    0.7141015
H       -0.7327687    0.7751560    0.7141015
Ni      -0.0007234   -0.0007234   -0.5254624
  6
          5.859500 (fs)
C       -0.0084370   -0.0084370    1.4180685
H        0.7027158    0.7027158    2.4875466
H       -0.6281364   -0.6281364    2.4548472
H        0.7754068   -0.7329048    0.7138859
H       -0.7329048    0.7754068    0.7138859
Ni      -0.0007238   -0.0007238   -0.5254558
  6
          5.869500 (fs)
C       -0.0084676   -0.0084676    1.4179032
H        0.7027292    0.7027292    2.4884696
H       -0.6278841   -0.6278841    2.4555384
H        0.7756569   -0.7330401    0.7136711
H       -0.7330401    0.7756569    0.7136710
Ni      -0.0007243   -0.0007243   -0.5254492
  6
          5.879500 (fs)
C       -0.0084983   -0.0084983    1.4177377
H        0.7027422    0.7027422    2.4893930
H       -0.6276305   -0.6276305    2.4562281
H        0.7759063   -0.7331747    0.7134568
H       -0.7331747    0.7759063    0.7134568
Ni      -0.0007248   -0.0007248   -0.5254425
  6
          5.889500 (fs)
C       -0.0085290   -0.0085290    1.4175720
H        0.7027548    0.7027548    2.4903166
H       -0.6273754   -0.6273755    2.4569165
H        0.7761550   -0.7333086    0.7132432
H       -0.7333086    0.7761550    0.7132432
Ni      -0.0007252   -0.0007252   -0.5254359
  6
          5.899500 (fs)
C       -0.0085598   -0.0085598    1.4174062
H        0.7027669    0.7027669    2.4912404
H       -0.6271190   -0.6271190    2.4576033
H        0.7764030   -0.7334418    0.7130303
H       -0.7334417    0.7764030    0.7130303
Ni      -0.0007257   -0.0007257   -0.5254292
  6
          5.909500 (fs)
C       -0.0085907   -0.0085907    1.4172402
H        0.7027786    0.7027786    2.4921645
H       -0.6268612   -0.6268612    2.4582888
H        0.7766504   -0.7335742    0.7128180
H       -0.7335742    0.7766504    0.7128180
Ni      -0.0007262   -0.0007262   -0.5254225
  6
          5.919500 (fs)
C       -0.0086216   -0.0086216    1.4170741
H        0.7027898    0.7027898    2.4930888
H       -0.6266021   -0.6266021    2.4589728
H        0.7768970   -0.7337060    0.7126064
H       -0.7337060    0.7768970    0.7126063
Ni      -0.0007267   -0.0007267   -0.5254158
  6
          5.929500 (fs)
C       -0.0086526   -0.0086526    1.4169078
H        0.7028006    0.7028006    2.4940134
H       -0.6263415   -0.6263415    2.4596553
H        0.7771430   -0.7338370    0.7123954
H       -0.7338370    0.7771430    0.7123954
Ni      -0.0007272   -0.0007272   -0.5254090
  6
          5.939500 (fs)
C       -0.0086837   -0.0086837    1.4167414
H        0.7028109    0.7028110    2.4949382
H       -0.6260795   -0.6260795    2.4603363
H        0.7773882   -0.7339673    0.7121851
H       -0.7339673    0.7773882    0.7121851
Ni      -0.0007277   -0.0007277   -0.5254023
  6
          5.949500 (fs)
C       -0.0087149   -0.0087149    1.4165748
H        0.7028208    0.7028209    2.4958632
H       -0.6258162   -0.6258162    2.4610159
H        0.7776328   -0.7340969    0.7119755
H       -0.7340969    0.7776328    0.7119754
Ni      -0.0007282   -0.0007282   -0.5253955
  6
          5.959500 (fs)
C       -0.0087461   -0.0087461    1.4164081
H        0.7028303    0.7028303    2.4967885
H       -0.6255515   -0.6255515    2.4616939
H        0.7778766   -0.7342258    0.7117665
H       -0.7342258    0.7778766    0.7117665
Ni      -0.0007287   -0.0007287   -0.5253888
  6
          5.969500 (fs)
C       -0.0087775   -0.0087775    1.4162412
H        0.7028393    0.7028393    2.4977140
H       -0.6252853   -0.6252853    2.4623705
H        0.7781198   -0.7343539    0.7115582
H       -0.7343539    0.7781198    0.7115581
Ni      -0.0007292   -0.0007292   -0.5253820
  6
          5.979500 (fs)
C       -0.0088088   -0.0088088    1.4160742
H        0.7028479    0.7028479    2.4986397
H       -0.6250178   -0.6250178    2.4630456
H        0.7783622   -0.7344813    0.7113505
H       -0.7344813    0.7783622    0.7113505
Ni      -0.0007297   -0.0007297   -0.5253752
  6
          5.989500 (fs)
C       -0.0088403   -0.0088403    1.4159071
H        0.7028560    0.7028560    2.4995656
H       -0.6247489   -0.6247489    2.4637191
H        0.7786039   -0.7346081    0.7111435
H       -0.7346080    0.7786039    0.7111435
Ni      -0.0007302   -0.0007302   -0.5253683
  6
          5.999500 (fs)
C       -0.0088718   -0.0088718    1.4157398
H        0.7028637    0.7028637    2.5004918
H       -0.6244787   -0.6244787    2.4643912
H        0.7788450   -0.7347340    0.7109372
H       -0.7347340    0.7788450    0.7109372
Ni      -0.0007307   -0.0007307   -0.5253615
  6
          6.009500 (fs)
C       -0.0089034   -0.0089034    1.4155723
H        0.7028710    0.7028710    2.5014181
H       -0.6242070   -0.6242070    2.4650617
H        0.7790853   -0.7348593    0.7107316
H       -0.7348593    0.7790853    0.7107316
Ni      -0.0007312   -0.0007312   -0.5253546
  6
          6.019500 (fs)
C       -0.0089351   -0.0089351    1.4154047
H        0.7028778    0.7028778    2.5023447
H       -0.6239339   -0.6239339    2.4657307
H        0.7793249   -0.7349838    0.7105266
H       -0.7349838    0.7793249    0.7105266
Ni      -0.0007317   -0.0007317   -0.5253478
  6
          6.029500 (fs)
C       -0.0089669   -0.0089669    1.4152370
H        0.7028841    0.7028842    2.5032715
H       -0.6236595   -0.6236595    2.4663981
H        0.7795638   -0.7351077    0.7103223
H       -0.7351077    0.7795638    0.7103223
Ni      -0.0007322   -0.0007322   -0.5253409
  6
          6.039500 (fs)
C       -0.0089987   -0.0089987    1.4150691
H        0.7028901    0.7028901    2.5041985
H       -0.6233837   -0.6233837    2.4670640
H        0.7798020   -0.7352308    0.7101187
H       -0.7352307    0.7798020    0.7101187
Ni      -0.0007327   -0.0007327   -0.5253340
  6
          6.049500 (fs)
C       -0.0090306   -0.0090306    1.4149011
H        0.7028956    0.7028956    2.5051257
H       -0.6231064   -0.6231064    2.4677283
H        0.7800395   -0.7353531    0.7099158
H       -0.7353531    0.7800395    0.7099157
Ni      -0.0007332   -0.0007332   -0.5253270
  6
          6.059500 (fs)
C       -0.0090626   -0.0090626    1.4147330
H        0.7029006    0.7029007    2.5060531
H       -0.6228278   -0.6228278    2.4683911
H        0.7802763   -0.7354748    0.7097135
H       -0.7354747    0.7802763    0.7097135
Ni      -0.0007337   -0.0007337   -0.5253201
  6
          6.069500 (fs)
C       -0.0090946   -0.0090946    1.4145647
H        0.7029053    0.7029053    2.5069807
H       -0.6225478   -0.6225478    2.4690523
H        0.7805123   -0.7355957    0.7095119
H       -0.7355957    0.7805123    0.7095119
Ni      -0.0007343   -0.0007343   -0.5253131
  6
          6.079500 (fs)
C       -0.0091267   -0.0091267    1.4143963
H        0.7029095    0.7029095    2.5079085
H       -0.6222665   -0.6222665    2.4697119
H        0.7807477   -0.7357159    0.7093110
H       -0.7357158    0.7807477    0.7093110
Ni      -0.0007348   -0.0007348   -0.5253062
  6
          6.089500 (fs)
C       -0.0091589   -0.0091589    1.4142278
H        0.7029132    0.7029132    2.5088365
H       -0.6219837   -0.6219837    2.4703699
H        0.7809823   -0.7358353    0.7091108
H       -0.7358353    0.7809823    0.7091108
Ni      -0.0007353   -0.0007353   -0.5252992
  6
          6.099500 (fs)
C       -0.0091912   -0.0091912    1.4140591
H        0.7029165    0.7029166    2.5097647
H       -0.6216995   -0.6216995    2.4710264
H        0.7812162   -0.7359541    0.7089113
H       -0.7359540    0.7812162    0.7089113
Ni      -0.0007358   -0.0007358   -0.5252922
  6
          6.109500 (fs)
C       -0.0092235   -0.0092235    1.4138903
H        0.7029194    0.7029194    2.5106931
H       -0.6214140   -0.6214140    2.4716812
H        0.7814494   -0.7360721    0.7087125
H       -0.7360720    0.7814494    0.7087124
Ni      -0.0007364   -0.0007364   -0.5252852
  6
          6.119500 (fs)
C       -0.0092559   -0.0092559    1.4137213
H        0.7029219    0.7029219    2.5116216
H       -0.6211271   -0.6211271    2.4723344
H        0.7816819   -0.7361893    0.7085143
H       -0.7361893    0.7816819    0.7085143
Ni      -0.0007369   -0.0007369   -0.5252781
  6
          6.129500 (fs)
C       -0.0092884   -0.0092884    1.4135522
H        0.7029239    0.7029239    2.5125503
H       -0.6208388   -0.6208388    2.4729860
H        0.7819136   -0.7363059    0.7083169
H       -0.7363059    0.7819136    0.7083168
Ni      -0.0007374   -0.0007374   -0.5252711
  6
          6.139500 (fs)
C       -0.0093209   -0.0093210    1.4133830
H        0.7029255    0.7029255    2.5134792
H       -0.6205491   -0.6205491    2.4736360
H        0.7821446   -0.7364217    0.7081201
H       -0.7364217    0.7821446    0.7081201
Ni      -0.0007380   -0.0007380   -0.5252640
  6
          6.149500 (fs)
C       -0.0093536   -0.0093536    1.4132137
H        0.7029267    0.7029267    2.5144083
H       -0.6202580   -0.6202580    2.4742843
H        0.7823749   -0.7365368    0.7079240
H       -0.7365367    0.7823749    0.7079240
Ni      -0.0007385   -0.0007385   -0.5252569
  6
          6.159500 (fs)
C       -0.0093863   -0.0093863    1.4130443
H        0.7029274    0.7029274    2.5153375
H       -0.6199655   -0.6199655    2.4749310
H        0.7826045   -0.7366511    0.7077286
H       -0.7366511    0.7826045    0.7077286
Ni      -0.0007391   -0.0007391   -0.5252498
  6
          6.169500 (fs)
C       -0.0094190   -0.0094190    1.4128747
H        0.7029277    0.7029277    2.5162670
H       -0.6196716   -0.6196716    2.4755760
H        0.7828333   -0.7367647    0.7075339
H       -0.7367647    0.7828333    0.7075339
Ni      -0.0007396   -0.0007396   -0.5252427
  6
          6.179500 (fs)
C       -0.0094519   -0.0094519    1.4127050
H        0.7029275    0.7029275    2.5171965
H       -0.6193764   -0.6193764    2.4762194
H        0.7830615   -0.7368776    0.7073400
H       -0.7368776    0.7830615    0.7073399
Ni      -0.0007402   -0.0007402   -0.5252356
  6
          6.189500 (fs)
C       -0.0094848   -0.0094848    1.4125352
H        0.7029270    0.7029270    2.5181262
H       -0.6190798   -0.6190798    2.4768611
H        0.7832888   -0.7369898    0.7071467
H       -0.7369898    0.7832888    0.7071466
Ni      -0.0007407   -0.0007407   -0.5252285
  6
          6.199500 (fs)
C       -0.0095178   -0.0095178    1.4123652
H        0.7029260    0.7029260    2.5190561
H       -0.6187817   -0.6187818    2.4775012
H        0.7835155   -0.7371012    0.7069541
H       -0.7371012    0.7835155    0.7069541
Ni      -0.0007413   -0.0007413   -0.5252213
  6
          6.209500 (fs)
C       -0.0095508   -0.0095508    1.4121951
H        0.7029245    0.7029245    2.5199862
H       -0.6184823   -0.6184824    2.4781395
H        0.7837414   -0.7372119    0.7067622
H       -0.7372119    0.7837414    0.7067622
Ni      -0.0007418   -0.0007418   -0.5252141
  6
          6.219500 (fs)
C       -0.0095839   -0.0095839    1.4120250
H        0.7029227    0.7029227    2.5209163
H       -0.6181816   -0.6181816    2.4787762
H        0.7839666   -0.7373218    0.7065710
H       -0.7373218    0.7839666    0.7065710
Ni      -0.0007424   -0.0007424   -0.5252069
  6
          6.229500 (fs)
C       -0.0096171   -0.0096171    1.4118547
H        0.7029204    0.7029204    2.5218467
H       -0.6178794   -0.6178794    2.4794112
H        0.7841911   -0.7374310    0.7063806
H       -0.7374310    0.7841911    0.7063805
Ni      -0.0007429   -0.0007429   -0.5251997
  6
          6.239500 (fs)
C       -0.0096504   -0.0096504    1.4116842
H        0.7029177    0.7029177    2.5227771
H       -0.6175758   -0.6175758    2.4800444
H        0.7844148   -0.7375395    0.7061908
H       -0.7375395    0.7844148    0.7061908
Ni      -0.0007435   -0.0007435   -0.5251925
  6
          6.249500 (fs)
C       -0.0096837   -0.0096837    1.4115137
H        0.7029145    0.7029145    2.5237077
H       -0.6172709   -0.6172709    2.4806760
H        0.7846378   -0.7376473    0.7060017
H       -0.7376473    0.7846378    0.7060017
Ni      -0.0007441   -0.0007441   -0.5251853
  6
          6.259500 (fs)
C       -0.0097171   -0.0097171    1.4113431
H        0.7029110    0.7029110    2.5246385
H       -0.6169646   -0.6169646    2.4813058
H        0.7848601   -0.7377543    0.7058134
H       -0.7377543    0.7848601    0.7058134
Ni      -0.0007447   -0.0007447   -0.5251781
  6
          6.269500 (fs)
C       -0.0097506   -0.0097506    1.4111723
H        0.7029070    0.7029070    2.5255694
H       -0.6166569   -0.6166569    2.4819339
H        0.7850816   -0.7378606    0.7056258
H       -0.7378606    0.7850816    0.7056257
Ni      -0.0007452   -0.0007452   -0.5251708
  6
          6.279500 (fs)
C       -0.0097842   -0.0097842    1.4110015
H        0.7029026    0.7029026    2.5265003
H       -0.6163478   -0.6163478    2.4825603
H        0.7853024   -0.7379661    0.7054388
H       -0.7379661    0.7853024    0.7054388
Ni      -0.0007458   -0.0007458   -0.5251635
  6
          6.289500 (fs)
C       -0.0098178   -0.0098178    1.4108305
H        0.7028977    0.7028977    2.5274315
H       -0.6160373   -0.6160373    2.4831849
H        0.7855225   -0.7380709    0.7052526
H       -0.7380709    0.7855224    0.7052526
Ni      -0.0007464   -0.0007464   -0.5251562
  6
          6.299500 (fs)
C       -0.0098515   -0.0098515    1.4106594
H        0.7028924    0.7028924    2.5283627
H       -0.6157255   -0.6157255    2.4838078
H        0.7857418   -0.7381750    0.7050672
H       -0.7381750    0.7857418    0.7050671
Ni      -0.0007470   -0.0007470   -0.5251489
  6
          6.309500 (fs)
C       -0.0098852   -0.0098852    1.4104882
H        0.7028867    0.7028867    2.5292941
H       -0.6154122   -0.6154122    2.4844289
H        0.7859603   -0.7382783    0.7048824
H       -0.7382783    0.7859603    0.7048824
Ni      -0.0007476   -0.0007476   -0.5251416
  6
          6.319500 (fs)
C       -0.0099191   -0.0099191    1.4103169
H        0.7028806    0.7028806    2.5302255
H       -0.6150976   -0.6150976    2.4850482
H        0.7861781   -0.7383809    0.7046983
H       -0.7383809    0.7861781    0.7046983
Ni      -0.0007481   -0.0007481   -0.5251343
  6
          6.329500 (fs)
C       -0.0099530   -0.0099530    1.4101455
H        0.7028741    0.7028741    2.5311571
H       -0.6147816   -0.6147816    2.4856658
H        0.7863952   -0.7384828    0.7045150
H       -0.7384828    0.7863952    0.7045150
Ni      -0.0007487   -0.0007487   -0.5251269
  6
          6.339500 (fs)
C       -0.0099869   -0.0099869    1.4099740
H        0.7028671    0.7028671    2.5320888
H       -0.6144642   -0.6144643    2.4862816
H        0.7866116   -0.7385839    0.7043324
H       -0.7385839    0.7866116    0.7043324
Ni      -0.0007493   -0.0007493   -0.5251196
  6
          6.349500 (fs)
C       -0.0100210   -0.0100210    1.4098024
H        0.7028597    0.7028597    2.5330206
H       -0.6141455   -0.6141455    2.4868956
H        0.7868272   -0.7386843    0.7041505
H       -0.7386843    0.7868272    0.7041505
Ni      -0.0007499   -0.0007499   -0.5251122
  6
          6.359500 (fs)
C       -0.0100551   -0.0100551    1.4096307
H        0.7028519    0.7028519    2.5339525
H       -0.6138253   -0.6138254    2.4875078
H        0.7870420   -0.7387839    0.7039694
H       -0.7387839    0.7870420    0.7039693
Ni      -0.0007505   -0.0007505   -0.5251048
  6
          6.369500 (fs)
C       -0.0100893   -0.0100893    1.4094589
H        0.7028437    0.7028437    2.5348844
H       -0.6135038   -0.6135038    2.4881182
H        0.7872561   -0.7388828    0.7037889
H       -0.7388828    0.7872561    0.7037889
Ni      -0.0007511   -0.0007511   -0.5250974
  6
          6.379500 (fs)
C       -0.0101235   -0.0101235    1.4092870
H        0.7028350    0.7028350    2.5358165
H       -0.6131809   -0.6131810    2.4887267
H        0.7874694   -0.7389810    0.7036092
H       -0.7389810    0.7874694    0.7036092
Ni      -0.0007517   -0.0007517   -0.5250900
  6
          6.389500 (fs)
C       -0.0101578   -0.0101578    1.4091150
H        0.7028259    0.7028259    2.5367487
H       -0.6128567   -0.6128567    2.4893335
H        0.7876820   -0.7390784    0.7034302
H       -0.7390784    0.7876820    0.7034302
Ni      -0.0007523   -0.0007523   -0.5250826
  6
          6.399500 (fs)
C       -0.0101922   -0.0101922    1.4089429
H        0.7028164    0.7028164    2.5376809
H       -0.6125310   -0.6125310    2.4899384
H        0.7878939   -0.7391751    0.7032520
H       -0.7391751    0.7878939    0.7032520
Ni      -0.0007530   -0.0007530   -0.5250752
  6
          6.409500 (fs)
C       -0.0102267   -0.0102267    1.4087707
H        0.7028065    0.7028065    2.5386133
H       -0.6122040   -0.6122040    2.4905415
H        0.7881050   -0.7392710    0.7030745
H       -0.7392710    0.7881050    0.7030745
Ni      -0.0007536   -0.0007536   -0.5250677
  6
          6.419500 (fs)
C       -0.0102612   -0.0102612    1.4085985
H        0.7027962    0.7027962    2.5395457
H       -0.6118756   -0.6118756    2.4911427
H        0.7883153   -0.7393662    0.7028977
H       -0.7393662    0.7883153    0.7028977
Ni      -0.0007542   -0.0007542   -0.5250602
  6
          6.429500 (fs)
C       -0.0102958   -0.0102958    1.4084261
H        0.7027854    0.7027854    2.5404781
H       -0.6115458   -0.6115458    2.4917421
H        0.7885249   -0.7394607    0.7027217
H       -0.7394607    0.7885249    0.7027216
Ni      -0.0007548   -0.0007548   -0.5250528
  6
          6.439500 (fs)
C       -0.0103304   -0.0103305    1.4082536
H        0.7027742    0.7027742    2.5414107
H       -0.6112146   -0.6112147    2.4923397
H        0.7887338   -0.7395544    0.7025464
H       -0.7395544    0.7887338    0.7025463
Ni      -0.0007554   -0.0007554   -0.5250453
  6
          6.449500 (fs)
C       -0.0103652   -0.0103652    1.4080811
H        0.7027626    0.7027627    2.5423433
H       -0.6108821   -0.6108821    2.4929353
H        0.7889419   -0.7396474    0.7023718
H       -0.7396474    0.7889419    0.7023718
Ni      -0.0007561   -0.0007561   -0.5250378
  6
          6.459500 (fs)
C       -0.0104000   -0.0104000    1.4079084
H        0.7027506    0.7027506    2.5432760
H       -0.6105482   -0.6105482    2.4935291
H        0.7891492   -0.7397397    0.7021980
H       -0.7397397    0.7891492    0.7021980
Ni      -0.0007567   -0.0007567   -0.5250303
  6
          6.469500 (fs)
C       -0.0104348   -0.0104349    1.4077357
H        0.7027382    0.7027382    2.5442088
H       -0.6102129   -0.6102129    2.4941210
H        0.7893558   -0.7398312    0.7020249
H       -0.7398312    0.7893558    0.7020249
Ni      -0.0007573   -0.0007573   -0.5250227
  6
          6.479500 (fs)
C       -0.0104698   -0.0104698    1.4075629
H        0.7027254    0.7027254    2.5451416
H       -0.6098763   -0.6098763    2.4947110
H        0.7895616   -0.7399219    0.7018526
H       -0.7399219    0.7895616    0.7018525
Ni      -0.0007580   -0.0007580   -0.5250152
  6
          6.489500 (fs)
C       -0.0105048   -0.0105048    1.4073900
H        0.7027121    0.7027121    2.5460744
H       -0.6095382   -0.6095383    2.4952991
H        0.7897666   -0.7400119    0.7016810
H       -0.7400119    0.7897666    0.7016809
Ni      -0.0007586   -0.0007586   -0.5250076
  6
          6.499500 (fs)
C       -0.0105399   -0.0105399    1.4072170
H        0.7026984    0.7026984    2.5470073
H       -0.6091988   -0.6091989    2.4958854
H        0.7899709   -0.7401012    0.7015101
H       -0.7401012    0.7899709    0.7015101
Ni      -0.0007592   -0.0007592   -0.5250001
  6
          6.509500 (fs)
C       -0.0105750   -0.0105750    1.4070440
H        0.7026844    0.7026844    2.5479403
H       -0.6088581   -0.6088581    2.4964697
H        0.7901745   -0.7401898    0.7013400
H       -0.7401897    0.7901745    0.7013400
Ni      -0.0007599   -0.0007599   -0.5249925
  6
          6.519500 (fs)
C       -0.0106102   -0.0106102    1.4068708
H        0.7026699    0.7026699    2.5488733
H       -0.6085159   -0.6085159    2.4970520
H        0.7903772   -0.7402776    0.7011707
H       -0.7402775    0.7903772    0.7011706
Ni      -0.0007605   -0.0007605   -0.5249849
  6
          6.529500 (fs)
C       -0.0106455   -0.0106455    1.4066976
H        0.7026549    0.7026550    2.5498064
H       -0.6081724   -0.6081724    2.4976325
H        0.7905792   -0.7403646    0.7010021
H       -0.7403646    0.7905792    0.7010020
Ni      -0.0007612   -0.0007612   -0.5249773
  6
          6.539500 (fs)
C       -0.0106808   -0.0106808    1.4065243
H        0.7026396    0.7026396    2.5507395
H       -0.6078275   -0.6078275    2.4982110
H        0.7907805   -0.7404509    0.7008342
H       -0.7404509    0.7907805    0.7008342
Ni      -0.0007618   -0.0007618   -0.5249697
  6
          6.549500 (fs)
C       -0.0107162   -0.0107162    1.4063509
H        0.7026239    0.7026239    2.5516726
H       -0.6074813   -0.6074813    2.4987876
H        0.7909810   -0.7405365    0.7006671
H       -0.7405365    0.7909810    0.7006671
Ni      -0.0007625   -0.0007625   -0.5249621
  6
          6.559500 (fs)
C       -0.0107517   -0.0107517    1.4061775
H        0.7026078    0.7026078    2.5526058
H       -0.6071337   -0.6071337    2.4993622
H        0.7911807   -0.7406213    0.7005008
H       -0.7406213    0.7911807    0.7005007
Ni      -0.0007631   -0.0007631   -0.5249544
  6
          6.569500 (fs)
C       -0.0107873   -0.0107873    1.4060040
H        0.7025912    0.7025912    2.5535390
H       -0.6067847   -0.6067847    2.4999349
H        0.7913796   -0.7407054    0.7003352
H       -0.7407054    0.7913796    0.7003351
Ni      -0.0007638   -0.0007638   -0.5249468
  6
          6.579500 (fs)
C       -0.0108229   -0.0108229    1.4058304
H        0.7025742    0.7025742    2.5544722
H       -0.6064343   -0.6064343    2.5005056
H        0.7915778   -0.7407887    0.7001703
H       -0.7407887    0.7915778    0.7001703
Ni      -0.0007645   -0.0007645   -0.5249391
  6
          6.589500 (fs)
C       -0.0108586   -0.0108586    1.4056567
H        0.7025569    0.7025569    2.5554054
H       -0.6060826   -0.6060826    2.5010743
H        0.7917752   -0.7408713    0.7000063
H       -0.7408713    0.7917752    0.7000062
Ni      -0.0007651   -0.0007651   -0.5249314
  6
          6.599500 (fs)
C       -0.0108943   -0.0108943    1.4054829
H        0.7025391    0.7025391    2.5563387
H       -0.6057295   -0.6057295    2.5016411
H        0.7919719   -0.7409532    0.6998430
H       -0.7409531    0.7919719    0.6998429
Ni      -0.0007658   -0.0007658   -0.5249237
  6
          6.609500 (fs)
C       -0.0109301   -0.0109301    1.4053091
H        0.7025209    0.7025209    2.5572720
H       -0.6053750   -0.6053750    2.5022059
H        0.7921678   -0.7410343    0.6996804
H       -0.7410342    0.7921678    0.6996804
Ni      -0.0007665   -0.0007665   -0.5249161
  6
          6.619500 (fs)
C       -0.0109660   -0.0109660    1.4051352
H        0.7025023    0.7025023    2.5582053
H       -0.6050192   -0.6050192    2.5027686
H        0.7923629   -0.7411146    0.6995186
H       -0.7411146    0.7923629    0.6995186
Ni      -0.0007672   -0.0007672   -0.5249083
  6
          6.629500 (fs)
C       -0.0110020   -0.0110020    1.4049613
H        0.7024834    0.7024834    2.5591387
H       -0.6046620   -0.6046620    2.5033294
H        0.7925572   -0.7411942    0.6993576
H       -0.7411942    0.7925572    0.6993575
Ni      -0.0007678   -0.0007678   -0.5249006
  6
          6.639500 (fs)
C       -0.0110380   -0.0110380    1.4047873
H        0.7024640    0.7024640    2.5600720
H       -0.6043034   -0.6043035    2.5038882
H        0.7927508   -0.7412731    0.6991973
H       -0.7412731    0.7927508    0.6991973
Ni      -0.0007685   -0.0007685   -0.5248929
  6
          6.649500 (fs)
C       -0.0110740   -0.0110740    1.4046132
H        0.7024442    0.7024442    2.5610054
H       -0.6039435   -0.6039435    2.5044449
H        0.7929436   -0.7413512    0.6990378
H       -0.7413512    0.7929436    0.6990378
Ni      -0.0007692   -0.0007692   -0.5248852
  6
          6.659500 (fs)
C       -0.0111102   -0.0111102    1.4044390
H        0.7024240    0.7024240    2.5619387
H       -0.6035822   -0.6035823    2.5049997
H        0.7931356   -0.7414286    0.6988791
H       -0.7414286    0.7931356    0.6988790
Ni      -0.0007699   -0.0007699   -0.5248774
  6
          6.669500 (fs)
C       -0.0111464   -0.0111464    1.4042648
H        0.7024034    0.7024034    2.5628721
H       -0.6032196   -0.6032196    2.5055524
H        0.7933268   -0.7415053    0.6987211
H       -0.7415053    0.7933268    0.6987211
Ni      -0.0007706   -0.0007706   -0.5248696
  6
          6.679500 (fs)
C       -0.0111827   -0.0111827    1.4040905
H        0.7023824    0.7023824    2.5638055
H       -0.6028556   -0.6028556    2.5061031
H        0.7935173   -0.7415812    0.6985639
H       -0.7415811    0.7935173    0.6985639
Ni      -0.0007713   -0.0007713   -0.5248619
  6
          6.689500 (fs)
C       -0.0112190   -0.0112190    1.4039161
H        0.7023610    0.7023610    2.5647389
H       -0.6024902   -0.6024902    2.5066517
H        0.7937070   -0.7416563    0.6984075
H       -0.7416563    0.7937070    0.6984074
Ni      -0.0007720   -0.0007720   -0.5248541
  6
          6.699500 (fs)
C       -0.0112555   -0.0112555    1.4037417
H        0.7023392    0.7023392    2.5656723
H       -0.6021235   -0.6021235    2.5071983
H        0.7938959   -0.7417307    0.6982518
H       -0.7417307    0.7938959    0.6982518
Ni      -0.0007727   -0.0007727   -0.5248463
  6
          6.709500 (fs)
C       -0.0112919   -0.0112919    1.4035673
H        0.7023170    0.7023170    2.5666057
H       -0.6017554   -0.6017554    2.5077428
H        0.7940840   -0.7418044    0.6980969
H       -0.7418044    0.7940840    0.6980969
Ni      -0.0007734   -0.0007734   -0.5248385
  6
          6.719500 (fs)
C       -0.0113285   -0.0113285    1.4033927
H        0.7022945    0.7022945    2.5675391
H       -0.6013859   -0.6013859    2.5082853
H        0.7942714   -0.7418773    0.6979428
H       -0.7418773    0.7942714    0.6979428
Ni      -0.0007741   -0.0007741   -0.5248306
  6
          6.729500 (fs)
C       -0.0113651   -0.0113651    1.4032181
H        0.7022715    0.7022715    2.5684725
H       -0.6010151   -0.6010151    2.5088257
H        0.7944580   -0.7419495    0.6977895
H       -0.7419494    0.7944580    0.6977894
Ni      -0.0007748   -0.0007748   -0.5248228
  6
          6.739500 (fs)
C       -0.0114018   -0.0114018    1.4030435
H        0.7022481    0.7022481    2.5694058
H       -0.6006429   -0.6006429    2.5093640
H        0.7946438   -0.7420209    0.6976369
H       -0.7420209    0.7946438    0.6976369
Ni      -0.0007755   -0.0007755   -0.5248150
  6
          6.749500 (fs)
C       -0.0114385   -0.0114385    1.4028687
H        0.7022244    0.7022244    2.5703392
H       -0.6002694   -0.6002694    2.5099003
H        0.7948288   -0.7420915    0.6974851
H       -0.7420915    0.7948288    0.6974851
Ni      -0.0007763   -0.0007763   -0.5248071
  6
          6.759500 (fs)
C       -0.0114753   -0.0114753    1.4026940
H        0.7022002    0.7022003    2.5712726
H       -0.5998945   -0.5998945    2.5104344
H        0.7950130   -0.7421615    0.6973341
H       -0.7421615    0.7950130    0.6973341
Ni      -0.0007770   -0.0007770   -0.5247993
  6
          6.769500 (fs)
C       -0.0115122   -0.0115122    1.4025191
H        0.7021757    0.7021757    2.5722060
H       -0.5995183   -0.5995183    2.5109665
H        0.7951965   -0.7422307    0.6971839
H       -0.7422306    0.7951965    0.6971839
Ni      -0.0007777   -0.0007777   -0.5247914
  6
          6.779500 (fs)
C       -0.0115491   -0.0115491    1.4023442
H        0.7021508    0.7021508    2.5731393
H       -0.5991407   -0.5991407    2.5114965
H        0.7953791   -0.7422991    0.6970344
H       -0.7422991    0.7953791    0.6970344
Ni      -0.0007784   -0.0007784   -0.5247835
  6
          6.789500 (fs)
C       -0.0115861   -0.0115861    1.4021693
H        0.7021255    0.7021255    2.5740727
H       -0.5987617   -0.5987617    2.5120243
H        0.7955610   -0.7423668    0.6968858
H       -0.7423668    0.7955610    0.6968857
Ni      -0.0007792   -0.0007792   -0.5247756
  6
          6.799500 (fs)
C       -0.0116232   -0.0116232    1.4019943
H        0.7020998    0.7020998    2.5750060
H       -0.5983814   -0.5983814    2.5125501
H        0.7957421   -0.7424337    0.6967379
H       -0.7424337    0.7957421    0.6967379
Ni      -0.0007799   -0.0007799   -0.5247677
  6
          6.809500 (fs)
C       -0.0116604   -0.0116604    1.4018192
H        0.7020738    0.7020738    2.5759394
H       -0.5979997   -0.5979997    2.5130737
H        0.7959224   -0.7424999    0.6965908
H       -0.7424999    0.7959224    0.6965908
Ni      -0.0007806   -0.0007806   -0.5247598
  6
          6.819500 (fs)
C       -0.0116976   -0.0116976    1.4016441
H        0.7020473    0.7020473    2.5768727
H       -0.5976167   -0.5976167    2.5135952
H        0.7961019   -0.7425654    0.6964445
H       -0.7425653    0.7961019    0.6964444
Ni      -0.0007814   -0.0007814   -0.5247519
  6
          6.829500 (fs)
C       -0.0117348   -0.0117348    1.4014689
H        0.7020205    0.7020205    2.5778060
H       -0.5972323   -0.5972323    2.5141146
H        0.7962806   -0.7426301    0.6962989
H       -0.7426300    0.7962806    0.6962989
Ni      -0.0007821   -0.0007821   -0.5247439
  6
          6.839500 (fs)
C       -0.0117722   -0.0117722    1.4012937
H        0.7019933    0.7019933    2.5787393
H       -0.5968465   -0.5968465    2.5146318
H        0.7964586   -0.7426940    0.6961542
H       -0.7426940    0.7964586    0.6961542
Ni      -0.0007829   -0.0007829   -0.5247360
  6
          6.849500 (fs)
C       -0.0118096   -0.0118096    1.4011184
H        0.7019657    0.7019657    2.5796726
H       -0.5964594   -0.5964594    2.5151469
H        0.7966357   -0.7427572    0.6960102
H       -0.7427572    0.7966357    0.6960102
Ni      -0.0007836   -0.0007836   -0.5247280
  6
          6.859500 (fs)
C       -0.0118471   -0.0118471    1.4009430
H        0.7019378    0.7019378    2.5806059
H       -0.5960710   -0.5960710    2.5156598
H        0.7968121   -0.7428197    0.6958671
H       -0.7428197    0.7968121    0.6958670
Ni      -0.0007844   -0.0007844   -0.5247201
  6
          6.869500 (fs)
C       -0.0118846   -0.0118846    1.4007676
H        0.7019095    0.7019095    2.5815392
H       -0.5956812   -0.5956812    2.5161706
H        0.7969876   -0.7428814    0.6957247
H       -0.7428814    0.7969876    0.6957246
Ni      -0.0007851   -0.0007851   -0.5247121
  6
          6.879500 (fs)
C       -0.0119222   -0.0119222    1.4005922
H        0.7018808    0.7018808    2.5824725
H       -0.5952900   -0.5952900    2.5166792
H        0.7971624   -0.7429423    0.6955831
H       -0.7429423    0.7971624    0.6955830
Ni      -0.0007859   -0.0007859   -0.5247041
  6
          6.889500 (fs)
C       -0.0119599   -0.0119599    1.4004167
H        0.7018517    0.7018517    2.5834057
H       -0.5948975   -0.5948975    2.5171857
H        0.7973364   -0.7430025    0.6954423
H       -0.7430025    0.7973364    0.6954422
Ni      -0.0007867   -0.0007867   -0.5246961
  6
          6.899500 (fs)
C       -0.0119976   -0.0119976    1.4002411
H        0.7018223    0.7018223    2.5843390
H       -0.5945036   -0.5945036    2.5176900
H        0.7975096   -0.7430620    0.6953023
H       -0.7430620    0.7975096    0.6953022
Ni      -0.0007874   -0.0007874   -0.5246881
  6
          6.909500 (fs)
C       -0.0120354   -0.0120354    1.4000655
H        0.7017925    0.7017925    2.5852723
H       -0.5941084   -0.5941084    2.5181920
H        0.7976819   -0.7431207    0.6951630
H       -0.7431207    0.7976819    0.6951630
Ni      -0.0007882   -0.0007882   -0.5246801
  6
          6.919500 (fs)
C       -0.0120733   -0.0120733    1.3998899
H        0.7017623    0.7017623    2.5862055
H       -0.5937118   -0.5937118    2.5186920
H        0.7978535   -0.7431787    0.6950246
H       -0.7431786    0.7978535    0.6950246
Ni      -0.0007890   -0.0007890   -0.5246720
  6
          6.929500 (fs)
C       -0.0121112   -0.0121112    1.3997141
H        0.7017318    0.7017318    2.5871388
H       -0.5933139   -0.5933139    2.5191897
H        0.7980243   -0.7432359    0.6948870
H       -0.7432358    0.7980243    0.6948869
Ni      -0.0007898   -0.0007898   -0.5246640
  6
          6.939500 (fs)
C       -0.0121492   -0.0121492    1.3995384
H        0.7017009    0.7017010    2.5880720
H       -0.5929146   -0.5929146    2.5196852
H        0.7981943   -0.7432923    0.6947501
H       -0.7432923    0.7981943    0.6947501
Ni      -0.0007905   -0.0007905   -0.5246559
  6
          6.949500 (fs)
C       -0.0121873   -0.0121873    1.3993626
H        0.7016697    0.7016697    2.5890053
H       -0.5925140   -0.5925140    2.5201785
H        0.7983635   -0.7433480    0.6946141
H       -0.7433480    0.7983635    0.6946141
Ni      -0.0007913   -0.0007913   -0.5246479
  6
          6.959500 (fs)
C       -0.0122254   -0.0122254    1.3991867
H        0.7016381    0.7016381    2.5899386
H       -0.5921120   -0.5921120    2.5206696
H        0.7985319   -0.7434030    0.6944788
H       -0.7434030    0.7985319    0.6944788
Ni      -0.0007921   -0.0007921   -0.5246398
  6
          6.969500 (fs)
C       -0.0122636   -0.0122636    1.3990108
H        0.7016062    0.7016062    2.5908718
H       -0.5917086   -0.5917086    2.5211585
H        0.7986995   -0.7434572    0.6943444
H       -0.7434572    0.7986995    0.6943443
Ni      -0.0007929   -0.0007929   -0.5246317
  6
          6.979500 (fs)
C       -0.0123019   -0.0123019    1.3988348
H        0.7015739    0.7015739    2.5918051
H       -0.5913039   -0.5913040    2.5216452
H        0.7988663   -0.7435106    0.6942107
H       -0.7435106    0.7988663    0.6942107
Ni      -0.0007937   -0.0007937   -0.5246236
  6
          6.989500 (fs)
C       -0.0123402   -0.0123402    1.3986587
H        0.7015413    0.7015413    2.5927384
H       -0.5908979   -0.5908979    2.5221296
H        0.7990323   -0.7435634    0.6940779
H       -0.7435633    0.7990322    0.6940778
Ni      -0.0007945   -0.0007945   -0.5246155
  6
          6.999500 (fs)
C       -0.0123786   -0.0123786    1.3984827
H        0.7015083    0.7015083    2.5936716
H       -0.5904905   -0.5904905    2.5226118
H        0.7991974   -0.7436153    0.6939458
H       -0.7436153    0.7991974    0.6939458
Ni      -0.0007953   -0.0007953   -0.5246074
  6
          7.009500 (fs)
C       -0.0124171   -0.0124171    1.3983065
H        0.7014750    0.7014750    2.5946049
H       -0.5900818   -0.5900818    2.5230918
H        0.7993618   -0.7436665    0.6938145
H       -0.7436665    0.7993618    0.6938145
Ni      -0.0007961   -0.0007961   -0.5245993
  6
          7.019500 (fs)
C       -0.0124556   -0.0124556    1.3981303
H        0.7014413    0.7014413    2.5955382
H       -0.5896717   -0.5896717    2.5235696
H        0.7995254   -0.7437170    0.6936841
H       -0.7437169    0.7995254    0.6936840
Ni      -0.0007969   -0.0007969   -0.5245912
  6
          7.029500 (fs)
C       -0.0124942   -0.0124942    1.3979541
H        0.7014073    0.7014073    2.5964716
H       -0.5892602   -0.5892602    2.5240450
H        0.7996882   -0.7437666    0.6935544
H       -0.7437666    0.7996882    0.6935544
Ni      -0.0007977   -0.0007977   -0.5245830
  6
          7.039500 (fs)
C       -0.0125329   -0.0125329    1.3977778
H        0.7013730    0.7013730    2.5974049
H       -0.5888474   -0.5888475    2.5245183
H        0.7998501   -0.7438156    0.6934256
H       -0.7438156    0.7998501    0.6934255
Ni      -0.0007985   -0.0007985   -0.5245749
  6
          7.049500 (fs)
C       -0.0125716   -0.0125716    1.3976014
H        0.7013383    0.7013383    2.5983383
H       -0.5884333   -0.5884333    2.5249893
H        0.8000113   -0.7438638    0.6932975
H       -0.7438638    0.8000113    0.6932975
Ni      -0.0007994   -0.0007994   -0.5245667
  6
          7.059500 (fs)
C       -0.0126104   -0.0126104    1.3974250
H        0.7013033    0.7013033    2.5992717
H       -0.5880178   -0.5880178    2.5254580
H        0.8001716   -0.7439112    0.6931702
H       -0.7439112    0.8001716    0.6931702
Ni      -0.0008002   -0.0008002   -0.5245585
  6
          7.069500 (fs)
C       -0.0126493   -0.0126493    1.3972486
H        0.7012679    0.7012679    2.6002051
H       -0.5876010   -0.5876010    2.5259244
H        0.8003312   -0.7439579    0.6930438
H       -0.7439579    0.8003312    0.6930438
Ni      -0.0008010   -0.0008010   -0.5245503
  6
          7.079500 (fs)
C       -0.0126882   -0.0126882    1.3970720
H        0.7012323    0.7012323    2.6011386
H       -0.5871828   -0.5871828    2.5263886
H        0.8004899   -0.7440038    0.6929181
H       -0.7440038    0.8004899    0.6929181
Ni      -0.0008018   -0.0008018   -0.5245422
  6
          7.089500 (fs)
C       -0.0127272   -0.0127272    1.3968955
H        0.7011963    0.7011963    2.6020721
H       -0.5867632   -0.5867632    2.5268505
H        0.8006478   -0.7440490    0.6927933
H       -0.7440490    0.8006478    0.6927933
Ni      -0.0008027   -0.0008027   -0.5245339
  6
          7.099500 (fs)
C       -0.0127663   -0.0127663    1.3967189
H        0.7011599    0.7011600    2.6030056
H       -0.5863423   -0.5863423    2.5273101
H        0.8008049   -0.7440934    0.6926693
H       -0.7440934    0.8008049    0.6926692
Ni      -0.0008035   -0.0008035   -0.5245257
  6
          7.109500 (fs)
C       -0.0128055   -0.0128055    1.3965422
H        0.7011233    0.7011233    2.6039392
H       -0.5859201   -0.5859201    2.5277674
H        0.8009612   -0.7441371    0.6925460
H       -0.7441371    0.8009612    0.6925460
Ni      -0.0008044   -0.0008044   -0.5245175
  6
          7.119500 (fs)
C       -0.0128447   -0.0128447    1.3963654
H        0.7010864    0.7010864    2.6048728
H       -0.5854965   -0.5854965    2.5282225
H        0.8011167   -0.7441800    0.6924236
H       -0.7441800    0.8011167    0.6924236
Ni      -0.0008052   -0.0008052   -0.5245093
  6
          7.129500 (fs)
C       -0.0128840   -0.0128840    1.3961886
H        0.7010491    0.7010491    2.6058064
H       -0.5850715   -0.5850715    2.5286752
H        0.8012713   -0.7442222    0.6923020
H       -0.7442221    0.8012713    0.6923019
Ni      -0.0008060   -0.0008060   -0.5245010
  6
          7.139500 (fs)
C       -0.0129233   -0.0129233    1.3960118
H        0.7010115    0.7010115    2.6067401
H       -0.5846452   -0.5846452    2.5291256
H        0.8014252   -0.7442636    0.6921812
H       -0.7442635    0.8014252    0.6921811
Ni      -0.0008069   -0.0008069   -0.5244928
  6
          7.149500 (fs)
C       -0.0129627   -0.0129627    1.3958349
H        0.7009736    0.7009736    2.6076739
H       -0.5842176   -0.5842176    2.5295737
H        0.8015782   -0.7443042    0.6920612
H       -0.7443042    0.8015782    0.6920611
Ni      -0.0008078   -0.0008078   -0.5244845
  6
          7.159500 (fs)
C       -0.0130022   -0.0130022    1.3956579
H        0.7009354    0.7009354    2.6086077
H       -0.5837886   -0.5837886    2.5300195
H        0.8017304   -0.7443441    0.6919420
H       -0.7443441    0.8017304    0.6919419
Ni      -0.0008086   -0.0008086   -0.5244762
  6
          7.169500 (fs)
C       -0.0130418   -0.0130418    1.3954809
H        0.7008969    0.7008969    2.6095416
H       -0.5833582   -0.5833583    2.5304630
H        0.8018818   -0.7443832    0.6918236
H       -0.7443832    0.8018818    0.6918235
Ni      -0.0008095   -0.0008095   -0.5244679
  6
          7.179500 (fs)
C       -0.0130814   -0.0130814    1.3953038
H        0.7008581    0.7008581    2.6104756
H       -0.5829266   -0.5829266    2.5309042
H        0.8020324   -0.7444216    0.6917060
H       -0.7444216    0.8020324    0.6917060
Ni      -0.0008103   -0.0008103   -0.5244596
  6
          7.189500 (fs)
C       -0.0131211   -0.0131211    1.3951267
H        0.7008190    0.7008190    2.6114096
H       -0.5824935   -0.5824935    2.5313430
H        0.8021822   -0.7444592    0.6915892
H       -0.7444592    0.8021822    0.6915892
Ni      -0.0008112   -0.0008112   -0.5244513
  6
          7.199500 (fs)
C       -0.0131609   -0.0131609    1.3949495
H        0.7007796    0.7007796    2.6123437
H       -0.5820591   -0.5820591    2.5317795
H        0.8023311   -0.7444961    0.6914732
H       -0.7444961    0.8023311    0.6914732
Ni      -0.0008121   -0.0008121   -0.5244430
  6
          7.209500 (fs)
C       -0.0132007   -0.0132007    1.3947722
H        0.7007399    0.7007399    2.6132779
H       -0.5816234   -0.5816234    2.5322136
H        0.8024792   -0.7445322    0.6913581
H       -0.7445322    0.8024792    0.6913581
Ni      -0.0008130   -0.0008130   -0.5244346
  6
          7.219500 (fs)
C       -0.0132407   -0.0132407    1.3945949
H        0.7006999    0.7006999    2.6142121
H       -0.5811863   -0.5811863    2.5326454
H        0.8026265   -0.7445675    0.6912438
H       -0.7445675    0.8026265    0.6912437
Ni      -0.0008138   -0.0008138   -0.5244263
  6
          7.229500 (fs)
C       -0.0132806   -0.0132806    1.3944176
H        0.7006597    0.7006597    2.6151465
H       -0.5807478   -0.5807478    2.5330749
H        0.8027730   -0.7446021    0.6911302
H       -0.7446021    0.8027730    0.6911302
Ni      -0.0008147   -0.0008147   -0.5244179
  6
          7.239500 (fs)
C       -0.0133207   -0.0133207    1.3942401
H        0.7006191    0.7006191    2.6160809
H       -0.5803080   -0.5803081    2.5335020
H        0.8029187   -0.7446360    0.6910175
H       -0.7446359    0.8029187    0.6910175
Ni      -0.0008156   -0.0008156   -0.5244096
  6
          7.249500 (fs)
C       -0.0133608   -0.0133608    1.3940626
H        0.7005783    0.7005783    2.6170154
H       -0.5798669   -0.5798669    2.5339268
H        0.8030635   -0.7446690    0.6909056
H       -0.7446690    0.8030635    0.6909056
Ni      -0.0008165   -0.0008165   -0.5244012
  6
          7.259500 (fs)
C       -0.0134010   -0.0134010    1.3938851
H        0.7005371    0.7005371    2.6179500
H       -0.5794244   -0.5794244    2.5343491
H        0.8032075   -0.7447013    0.6907945
H       -0.7447013    0.8032075    0.6907945
Ni      -0.0008174   -0.0008174   -0.5243928
  6
          7.269500 (fs)
C       -0.0134413   -0.0134413    1.3937074
H        0.7004957    0.7004957    2.6188848
H       -0.5789806   -0.5789806    2.5347691
H        0.8033507   -0.7447329    0.6906842
H       -0.7447329    0.8033507    0.6906842
Ni      -0.0008183   -0.0008183   -0.5243844
  6
          7.279500 (fs)
C       -0.0134816   -0.0134816    1.3935298
H        0.7004540    0.7004540    2.6198196
H       -0.5785354   -0.5785354    2.5351868
H        0.8034931   -0.7447637    0.6905747
H       -0.7447637    0.8034931    0.6905747
Ni      -0.0008192   -0.0008192   -0.5243760
  6
          7.289500 (fs)
C       -0.0135220   -0.0135220    1.3933520
H        0.7004121    0.7004121    2.6207545
H       -0.5780888   -0.5780888    2.5356020
H        0.8036346   -0.7447937    0.6904660
H       -0.7447937    0.8036346    0.6904660
Ni      -0.0008201   -0.0008201   -0.5243675
  6
          7.299500 (fs)
C       -0.0135625   -0.0135625    1.3931742
H        0.7003699    0.7003699    2.6216896
H       -0.5776409   -0.5776409    2.5360149
H        0.8037753   -0.7448230    0.6903582
H       -0.7448230    0.8037753    0.6903582
Ni      -0.0008210   -0.0008210   -0.5243591
  6
          7.309500 (fs)
C       -0.0136031   -0.0136031    1.3929963
H        0.7003274    0.7003274    2.6226247
H       -0.5771917   -0.5771917    2.5364254
H        0.8039152   -0.7448516    0.6902511
H       -0.7448515    0.8039152    0.6902511
Ni      -0.0008219   -0.0008219   -0.5243507
  6
          7.319500 (fs)
C       -0.0136437   -0.0136437    1.3928184
H        0.7002846    0.7002846    2.6235600
H       -0.5767411   -0.5767411    2.5368335
H        0.8040542   -0.7448793    0.6901449
H       -0.7448793    0.8040542    0.6901449
Ni      -0.0008228   -0.0008228   -0.5243422
  6
          7.329500 (fs)
C       -0.0136844   -0.0136844    1.3926403
H        0.7002416    0.7002416    2.6244955
H       -0.5762891   -0.5762892    2.5372392
H        0.8041924   -0.7449063    0.6900395
H       -0.7449063    0.8041924    0.6900395
Ni      -0.0008237   -0.0008237   -0.5243337
  6
          7.339500 (fs)
C       -0.0137252   -0.0137252    1.3924623
H        0.7001983    0.7001983    2.6254310
H       -0.5758358   -0.5758359    2.5376425
H        0.8043298   -0.7449326    0.6899349
H       -0.7449325    0.8043298    0.6899349
Ni      -0.0008247   -0.0008247   -0.5243252
  6
          7.349500 (fs)
C       -0.0137660   -0.0137660    1.3922841
H        0.7001548    0.7001548    2.6263667
H       -0.5753812   -0.5753812    2.5380435
H        0.8044663   -0.7449581    0.6898311
H       -0.7449580    0.8044663    0.6898311
Ni      -0.0008256   -0.0008256   -0.5243167
  6
          7.359500 (fs)
C       -0.0138069   -0.0138069    1.3921059
H        0.7001110    0.7001110    2.6273026
H       -0.5749252   -0.5749252    2.5384420
H        0.8046021   -0.7449828    0.6897282
H       -0.7449828    0.8046021    0.6897281
Ni      -0.0008265   -0.0008265   -0.5243082
  6
          7.369500 (fs)
C       -0.0138479   -0.0138479    1.3919276
H        0.7000669    0.7000669    2.6282386
H       -0.5744678   -0.5744679    2.5388380
H        0.8047370   -0.7450067    0.6896260
H       -0.7450067    0.8047370    0.6896260
Ni      -0.0008275   -0.0008275   -0.5242997
  6
          7.379500 (fs)
C       -0.0138890   -0.0138890    1.3917493
H        0.7000226    0.7000226    2.6291747
H       -0.5740091   -0.5740092    2.5392317
H        0.8048710   -0.7450300    0.6895247
H       -0.7450299    0.8048710    0.6895247
Ni      -0.0008284   -0.0008284   -0.5242912
  6
          7.389500 (fs)
C       -0.0139301   -0.0139301    1.3915709
H        0.6999781    0.6999781    2.6301110
H       -0.5735491   -0.5735491    2.5396230
H        0.8050042   -0.7450524    0.6894242
H       -0.7450524    0.8050042    0.6894242
Ni      -0.0008293   -0.0008293   -0.5242826
  6
          7.399500 (fs)
C       -0.0139713   -0.0139713    1.3913924
H        0.6999333    0.6999333    2.6310474
H       -0.5730877   -0.5730877    2.5400118
H        0.8051366   -0.7450741    0.6893246
H       -0.7450741    0.8051366    0.6893245
Ni      -0.0008303   -0.0008303   -0.5242741
  6
          7.409500 (fs)
C       -0.0140126   -0.0140126    1.3912139
H        0.6998883    0.6998883    2.6319840
H       -0.5726250   -0.5726250    2.5403982
H        0.8052682   -0.7450950    0.6892257
H       -0.7450950    0.8052682    0.6892257
Ni      -0.0008312   -0.0008312   -0.5242655
  6
          7.419500 (fs)
C       -0.0140540   -0.0140540    1.3910353
H        0.6998430    0.6998430    2.6329208
H       -0.5721609   -0.5721609    2.5407821
H        0.8053989   -0.7451152    0.6891277
H       -0.7451152    0.8053989    0.6891276
Ni      -0.0008322   -0.0008322   -0.5242569
  6
          7.429500 (fs)
C       -0.0140954   -0.0140954    1.3908566
H        0.6997975    0.6997975    2.6338577
H       -0.5716954   -0.5716955    2.5411636
H        0.8055288   -0.7451346    0.6890304
H       -0.7451346    0.8055288    0.6890304
Ni      -0.0008331   -0.0008331   -0.5242484
  6
          7.439500 (fs)
C       -0.0141369   -0.0141369    1.3906779
H        0.6997518    0.6997518    2.6347948
H       -0.5712287   -0.5712287    2.5415427
H        0.8056578   -0.7451533    0.6889340
H       -0.7451532    0.8056578    0.6889340
Ni      -0.0008341   -0.0008341   -0.5242398
  6
          7.449500 (fs)
C       -0.0141785   -0.0141785    1.3904990
H        0.6997058    0.6997058    2.6357321
H       -0.5707605   -0.5707606    2.5419192
H        0.8057860   -0.7451711    0.6888384
H       -0.7451711    0.8057860    0.6888384
Ni      -0.0008351   -0.0008351   -0.5242311
  6
          7.459500 (fs)
C       -0.0142202   -0.0142202    1.3903202
H        0.6996596    0.6996596    2.6366695
H       -0.5702911   -0.5702911    2.5422934
H        0.8059134   -0.7451883    0.6887437
H       -0.7451882    0.8059134    0.6887436
Ni      -0.0008360   -0.0008360   -0.5242225
  6
          7.469500 (fs)
C       -0.0142619   -0.0142619    1.3901412
H        0.6996132    0.6996132    2.6376071
H       -0.5698203   -0.5698203    2.5426650
H        0.8060399   -0.7452046    0.6886497
H       -0.7452046    0.8060399    0.6886497
Ni      -0.0008370   -0.0008370   -0.5242139
  6
          7.479500 (fs)
C       -0.0143037   -0.0143037    1.3899622
H        0.6995666    0.6995666    2.6385449
H       -0.5693481   -0.5693481    2.5430342
H        0.8061656   -0.7452202    0.6885566
H       -0.7452202    0.8061656    0.6885565
Ni      -0.0008380   -0.0008380   -0.5242052
  6
          7.489500 (fs)
C       -0.0143456   -0.0143456    1.3897831
H        0.6995197    0.6995197    2.6394828
H       -0.5688746   -0.5688746    2.5434008
H        0.8062905   -0.7452351    0.6884643
H       -0.7452351    0.8062905    0.6884642
Ni      -0.0008390   -0.0008390   -0.5241966
  6
          7.499500 (fs)
C       -0.0143875   -0.0143875    1.3896040
H        0.6994726    0.6994726    2.6404209
H       -0.5683997   -0.5683998    2.5437650
H        0.8064145   -0.7452492    0.6883728
H       -0.7452491    0.8064145    0.6883728
Ni      -0.0008399   -0.0008399   -0.5241879
  6
          7.509500 (fs)
C       -0.0144296   -0.0144296    1.3894247
H        0.6994253    0.6994253    2.6413592
H       -0.5679235   -0.5679236    2.5441267
H        0.8065376   -0.7452625    0.6882822
H       -0.7452625    0.8065376    0.6882821
Ni      -0.0008409   -0.0008409   -0.5241792
  6
          7.519500 (fs)
C       -0.0144717   -0.0144717    1.3892454
H        0.6993777    0.6993777    2.6422977
H       -0.5674460   -0.5674460    2.5444859
H        0.8066599   -0.7452751    0.6881923
H       -0.7452750    0.8066599    0.6881923
Ni      -0.0008419   -0.0008419   -0.5241705
  6
          7.529500 (fs)
C       -0.0145139   -0.0145139    1.3890661
H        0.6993300    0.6993300    2.6432364
H       -0.5669671   -0.5669671    2.5448426
H        0.8067814   -0.7452869    0.6881033
H       -0.7452868    0.8067814    0.6881033
Ni      -0.0008429   -0.0008429   -0.5241618
  6
          7.539500 (fs)
C       -0.0145561   -0.0145561    1.3888867
H        0.6992820    0.6992820    2.6441752
H       -0.5664869   -0.5664869    2.5451968
H        0.8069020   -0.7452979    0.6880152
H       -0.7452979    0.8069020    0.6880151
Ni      -0.0008439   -0.0008439   -0.5241531
  6
          7.549500 (fs)
C       -0.0145985   -0.0145985    1.3887072
H        0.6992338    0.6992338    2.6451142
H       -0.5660053   -0.5660053    2.5455485
H        0.8070218   -0.7453082    0.6879279
H       -0.7453082    0.8070218    0.6879278
Ni      -0.0008449   -0.0008449   -0.5241444
  6
          7.559500 (fs)
C       -0.0146409   -0.0146409    1.3885277
H        0.6991854    0.6991854    2.6460534
H       -0.5655224   -0.5655224    2.5458977
H        0.8071408   -0.7453177    0.6878414
H       -0.7453177    0.8071408    0.6878413
Ni      -0.0008459   -0.0008459   -0.5241356
  6
          7.562500 (fs)
C       -0.0146833   -0.0146833    1.3883481
H        0.6991370    0.6991370    2.6469926
H       -0.5650394   -0.5650394    2.5462466
H        0.8072597   -0.7453272    0.6877549
H       -0.7453272    0.8072597    0.6877549
Ni      -0.0008469   -0.0008469   -0.5241269
  6
          7.572500 (fs)
C       -0.0147258   -0.0147258    1.3881685
H        0.6990883    0.6990883    2.6479320
H       -0.5645550   -0.5645550    2.5465930
H        0.8073777   -0.7453359    0.6876693
H       -0.7453359    0.8073777    0.6876693
Ni      -0.0008479   -0.0008479   -0.5241182
  6
          7.582500 (fs)
C       -0.0147683   -0.0147683    1.3879888
H        0.6990395    0.6990395    2.6488716
H       -0.5640693   -0.5640693    2.5469369
H        0.8074949   -0.7453439    0.6875846
H       -0.7453438    0.8074949    0.6875845
Ni      -0.0008489   -0.0008489   -0.5241094
  6
          7.592500 (fs)
C       -0.0148110   -0.0148110    1.3878091
H        0.6989904    0.6989904    2.6498113
H       -0.5635823   -0.5635823    2.5472782
H        0.8076112   -0.7453510    0.6875006
H       -0.7453510    0.8076112    0.6875006
Ni      -0.0008500   -0.0008500   -0.5241006
  6
          7.602500 (fs)
C       -0.0148537   -0.0148537    1.3876293
H        0.6989411    0.6989411    2.6507512
H       -0.5630939   -0.5630939    2.5476170
H        0.8077267   -0.7453575    0.6874175
H       -0.7453575    0.8077267    0.6874175
Ni      -0.0008510   -0.0008510   -0.5240918
  6
          7.612500 (fs)
C       -0.0148965   -0.0148965    1.3874494
H        0.6988917    0.6988917    2.6516913
H       -0.5626042   -0.5626042    2.5479532
H        0.8078414   -0.7453631    0.6873353
H       -0.7453631    0.8078414    0.6873352
Ni      -0.0008520   -0.0008520   -0.5240830
  6
          7.622500 (fs)
C       -0.0149393   -0.0149393    1.3872695
H        0.6988420    0.6988420    2.6526316
H       -0.5621132   -0.5621132    2.5482869
H        0.8079552   -0.7453681    0.6872538
H       -0.7453680    0.8079552    0.6872538
Ni      -0.0008530   -0.0008530   -0.5240742
  6
          7.632500 (fs)
C       -0.0149823   -0.0149823    1.3870895
H        0.6987921    0.6987921    2.6535720
H       -0.5616208   -0.5616208    2.5486180
H        0.8080681   -0.7453722    0.6871732
H       -0.7453722    0.8080681    0.6871732
Ni      -0.0008541   -0.0008541   -0.5240654
  6
          7.642500 (fs)
C       -0.0150253   -0.0150253    1.3869095
H        0.6987420    0.6987420    2.6545127
H       -0.5611271   -0.5611271    2.5489466
H        0.8081802   -0.7453756    0.6870935
H       -0.7453756    0.8081802    0.6870935
Ni      -0.0008551   -0.0008551   -0.5240566
  6
          7.652500 (fs)
C       -0.0150684   -0.0150684    1.3867294
H        0.6986917    0.6986917    2.6554535
H       -0.5606321   -0.5606321    2.5492725
H        0.8082914   -0.7453783    0.6870146
H       -0.7453783    0.8082914    0.6870145
Ni      -0.0008561   -0.0008561   -0.5240478
  6
          7.662500 (fs)
C       -0.0151115   -0.0151115    1.3865492
H        0.6986412    0.6986412    2.6563944
H       -0.5601357   -0.5601357    2.5495959
H        0.8084018   -0.7453802    0.6869365
H       -0.7453802    0.8084018    0.6869365
Ni      -0.0008572   -0.0008572   -0.5240389
  6
          7.672500 (fs)
C       -0.0151548   -0.0151548    1.3863690
H        0.6985905    0.6985905    2.6573356
H       -0.5596380   -0.5596380    2.5499167
H        0.8085114   -0.7453813    0.6868593
H       -0.7453813    0.8085114    0.6868593
Ni      -0.0008582   -0.0008582   -0.5240300
  6
          7.682500 (fs)
C       -0.0151981   -0.0151981    1.3861888
H        0.6985396    0.6985396    2.6582769
H       -0.5591390   -0.5591390    2.5502349
H        0.8086201   -0.7453817    0.6867829
H       -0.7453817    0.8086201    0.6867829
Ni      -0.0008593   -0.0008593   -0.5240212
  6
          7.692500 (fs)
C       -0.0152415   -0.0152415    1.3860084
H        0.6984885    0.6984885    2.6592184
H       -0.5586386   -0.5586386    2.5505505
H        0.8087280   -0.7453814    0.6867074
H       -0.7453813    0.8087279    0.6867073
Ni      -0.0008603   -0.0008603   -0.5240123
  6
          7.702500 (fs)
C       -0.0152849   -0.0152849    1.3858281
H        0.6984372    0.6984372    2.6601601
H       -0.5581370   -0.5581370    2.5508635
H        0.8088350   -0.7453802    0.6866327
H       -0.7453802    0.8088350    0.6866326
Ni      -0.0008614   -0.0008614   -0.5240034
  6
          7.712500 (fs)
C       -0.0153284   -0.0153284    1.3856476
H        0.6983857    0.6983857    2.6611019
H       -0.5576339   -0.5576340    2.5511738
H        0.8089411   -0.7453784    0.6865588
H       -0.7453784    0.8089411    0.6865588
Ni      -0.0008624   -0.0008624   -0.5239945
  6
          7.722500 (fs)
C       -0.0153720   -0.0153721    1.3854672
H        0.6983340    0.6983340    2.6620439
H       -0.5571296   -0.5571296    2.5514816
H        0.8090464   -0.7453758    0.6864859
H       -0.7453758    0.8090464    0.6864858
Ni      -0.0008635   -0.0008635   -0.5239856
  6
          7.732500 (fs)
C       -0.0154157   -0.0154157    1.3852867
H        0.6982821    0.6982821    2.6629860
H       -0.5566240   -0.5566240    2.5517867
H        0.8091509   -0.7453724    0.6864137
H       -0.7453724    0.8091509    0.6864137
Ni      -0.0008645   -0.0008645   -0.5239767
  6
          7.742500 (fs)
C       -0.0154595   -0.0154595    1.3851061
H        0.6982300    0.6982300    2.6639283
H       -0.5561170   -0.5561170    2.5520891
H        0.8092545   -0.7453683    0.6863424
H       -0.7453683    0.8092545    0.6863424
Ni      -0.0008656   -0.0008656   -0.5239678
  6
          7.752500 (fs)
C       -0.0155033   -0.0155033    1.3849255
H        0.6981777    0.6981777    2.6648708
H       -0.5556087   -0.5556088    2.5523890
H        0.8093572   -0.7453635    0.6862720
H       -0.7453635    0.8093572    0.6862719
Ni      -0.0008667   -0.0008667   -0.5239588
  6
          7.762500 (fs)
C       -0.0155472   -0.0155472    1.3847448
H        0.6981252    0.6981252    2.6658134
H       -0.5550992   -0.5550992    2.5526862
H        0.8094591   -0.7453579    0.6862024
H       -0.7453579    0.8094591    0.6862023
Ni      -0.0008678   -0.0008678   -0.5239499
  6
          7.772500 (fs)
C       -0.0155912   -0.0155912    1.3845641
H        0.6980725    0.6980725    2.6667561
H       -0.5545882   -0.5545883    2.5529807
H        0.8095602   -0.7453516    0.6861336
H       -0.7453516    0.8095602    0.6861336
Ni      -0.0008688   -0.0008688   -0.5239409
  6
          7.782500 (fs)
C       -0.0156352   -0.0156352    1.3843833
H        0.6980196    0.6980196    2.6676990
H       -0.5540760   -0.5540760    2.5532725
H        0.8096604   -0.7453445    0.6860657
H       -0.7453445    0.8096604    0.6860657
Ni      -0.0008699   -0.0008699   -0.5239320
  6
          7.792500 (fs)
C       -0.0156793   -0.0156793    1.3842025
H        0.6979666    0.6979666    2.6686420
H       -0.5535625   -0.5535625    2.5535617
H        0.8097597   -0.7453366    0.6859987
H       -0.7453366    0.8097597    0.6859987
Ni      -0.0008710   -0.0008710   -0.5239230
  6
          7.802500 (fs)
C       -0.0157235   -0.0157235    1.3840217
H        0.6979133    0.6979133    2.6695852
H       -0.5530477   -0.5530477    2.5538482
H        0.8098582   -0.7453281    0.6859325
H       -0.7453281    0.8098582    0.6859325
Ni      -0.0008721   -0.0008721   -0.5239140
  6
          7.812500 (fs)
C       -0.0157678   -0.0157678    1.3838408
H        0.6978598    0.6978598    2.6705284
H       -0.5525315   -0.5525315    2.5541320
H        0.8099558   -0.7453187    0.6858672
H       -0.7453187    0.8099558    0.6858672
Ni      -0.0008732   -0.0008732   -0.5239050
  6
          7.822500 (fs)
C       -0.0158121   -0.0158121    1.3836599
H        0.6978062    0.6978062    2.6714718
H       -0.5520141   -0.5520141    2.5544132
H        0.8100526   -0.7453087    0.6858027
H       -0.7453087    0.8100526    0.6858027
Ni      -0.0008743   -0.0008743   -0.5238960
  6
          7.832500 (fs)
C       -0.0158565   -0.0158565    1.3834790
H        0.6977523    0.6977523    2.6724153
H       -0.5514953   -0.5514953    2.5546916
H        0.8101485   -0.7452979    0.6857392
H       -0.7452978    0.8101485    0.6857391
Ni      -0.0008754   -0.0008754   -0.5238870
  6
          7.842500 (fs)
C       -0.0159010   -0.0159010    1.3832980
H        0.6976982    0.6976983    2.6733589
H       -0.5509752   -0.5509753    2.5549673
H        0.8102435   -0.7452863    0.6856764
H       -0.7452863    0.8102435    0.6856764
Ni      -0.0008765   -0.0008765   -0.5238780
  6
          7.852500 (fs)
C       -0.0159455   -0.0159455    1.3831170
H        0.6976440    0.6976440    2.6743026
H       -0.5504539   -0.5504539    2.5552403
H        0.8103377   -0.7452740    0.6856146
H       -0.7452740    0.8103377    0.6856146
Ni      -0.0008776   -0.0008776   -0.5238690
  6
          7.862500 (fs)
C       -0.0159901   -0.0159901    1.3829360
H        0.6975895    0.6975895    2.6752464
H       -0.5499312   -0.5499312    2.5555106
H        0.8104311   -0.7452610    0.6855536
H       -0.7452610    0.8104311    0.6855536
Ni      -0.0008787   -0.0008787   -0.5238600
  6
          7.872500 (fs)
C       -0.0160348   -0.0160348    1.3827549
H        0.6975349    0.6975349    2.6761903
H       -0.5494073   -0.5494073    2.5557782
H        0.8105236   -0.7452472    0.6854935
H       -0.7452472    0.8105236    0.6854935
Ni      -0.0008798   -0.0008798   -0.5238509
  6
          7.882500 (fs)
C       -0.0160795   -0.0160796    1.3825739
H        0.6974800    0.6974800    2.6771343
H       -0.5488820   -0.5488820    2.5560430
H        0.8106152   -0.7452327    0.6854343
H       -0.7452327    0.8106152    0.6854343
Ni      -0.0008809   -0.0008809   -0.5238419
  6
          7.892500 (fs)
C       -0.0161244   -0.0161244    1.3823928
H        0.6974250    0.6974250    2.6780784
H       -0.5483554   -0.5483555    2.5563051
H        0.8107060   -0.7452174    0.6853759
H       -0.7452174    0.8107060    0.6853759
Ni      -0.0008820   -0.0008820   -0.5238328
  6
          7.902500 (fs)
C       -0.0161693   -0.0161693    1.3822116
H        0.6973697    0.6973698    2.6790225
H       -0.5478276   -0.5478276    2.5565645
H        0.8107959   -0.7452015    0.6853185
H       -0.7452014    0.8107959    0.6853184
Ni      -0.0008832   -0.0008832   -0.5238238
  6
          7.912500 (fs)
C       -0.0162142   -0.0162142    1.3820305
H        0.6973143    0.6973143    2.6799667
H       -0.5472985   -0.5472985    2.5568211
H        0.8108850   -0.7451847    0.6852619
H       -0.7451847    0.8108850    0.6852618
Ni      -0.0008843   -0.0008843   -0.5238147
  6
          7.922500 (fs)
C       -0.0162592   -0.0162592    1.3818493
H        0.6972587    0.6972587    2.6809110
H       -0.5467681   -0.5467681    2.5570749
H        0.8109732   -0.7451673    0.6852061
H       -0.7451673    0.8109732    0.6852061
Ni      -0.0008854   -0.0008854   -0.5238057
  6
          7.932500 (fs)
C       -0.0163043   -0.0163043    1.3816681
H        0.6972028    0.6972028    2.6818553
H       -0.5462364   -0.5462364    2.5573260
H        0.8110605   -0.7451491    0.6851513
H       -0.7451491    0.8110605    0.6851513
Ni      -0.0008866   -0.0008866   -0.5237966
  6
          7.942500 (fs)
C       -0.0163495   -0.0163495    1.3814870
H        0.6971468    0.6971468    2.6827997
H       -0.5457034   -0.5457034    2.5575743
H        0.8111470   -0.7451302    0.6850973
H       -0.7451302    0.8111470    0.6850973
Ni      -0.0008877   -0.0008877   -0.5237875
  6
          7.952500 (fs)
C       -0.0163947   -0.0163947    1.3813058
H        0.6970905    0.6970906    2.6837441
H       -0.5451692   -0.5451692    2.5578198
H        0.8112326   -0.7451105    0.6850442
H       -0.7451105    0.8112326    0.6850442
Ni      -0.0008888   -0.0008888   -0.5237784
  6
          7.962500 (fs)
C       -0.0164400   -0.0164400    1.3811245
H        0.6970341    0.6970341    2.6846885
H       -0.5446337   -0.5446337    2.5580625
H        0.8113174   -0.7450901    0.6849920
H       -0.7450901    0.8113174    0.6849920
Ni      -0.0008900   -0.0008900   -0.5237693
  6
          7.972500 (fs)
C       -0.0164854   -0.0164854    1.3809433
H        0.6969775    0.6969775    2.6856330
H       -0.5440969   -0.5440969    2.5583025
H        0.8114013   -0.7450690    0.6849407
H       -0.7450690    0.8114013    0.6849407
Ni      -0.0008911   -0.0008911   -0.5237602
  6
          7.982500 (fs)
C       -0.0165308   -0.0165308    1.3807621
H        0.6969206    0.6969206    2.6865775
H       -0.5435588   -0.5435588    2.5585396
H        0.8114844   -0.7450471    0.6848903
H       -0.7450471    0.8114844    0.6848903
Ni      -0.0008923   -0.0008923   -0.5237511
  6
          7.992500 (fs)
C       -0.0165763   -0.0165763    1.3805808
H        0.6968636    0.6968636    2.6875220
H       -0.5430194   -0.5430194    2.5587739
H        0.8115666   -0.7450246    0.6848408
H       -0.7450245    0.8115666    0.6848408
Ni      -0.0008934   -0.0008934   -0.5237420
  6
          8.002500 (fs)
C       -0.0166218   -0.0166218    1.3803996
H        0.6968063    0.6968063    2.6884665
H       -0.5424788   -0.5424788    2.5590054
H        0.8116479   -0.7450012    0.6847922
H       -0.7450012    0.8116479    0.6847921
Ni      -0.0008946   -0.0008946   -0.5237329
  6
          8.012500 (fs)
C       -0.0166675   -0.0166675    1.3802184
H        0.6967489    0.6967489    2.6894110
H       -0.5419369   -0.5419369    2.5592340
H        0.8117284   -0.7449772    0.6847444
H       -0.7449772    0.8117284    0.6847444
Ni      -0.0008957   -0.0008957   -0.5237238
  6
          8.022500 (fs)
C       -0.0167131   -0.0167132    1.3800372
H        0.6966912    0.6966912    2.6903555
H       -0.5413938   -0.5413938    2.5594598
H        0.8118080   -0.7449524    0.6846976
H       -0.7449524    0.8118080    0.6846975
Ni      -0.0008969   -0.0008969   -0.5237147
  6
          8.032500 (fs)
C       -0.0167589   -0.0167589    1.3798559
H        0.6966334    0.6966334    2.6913000
H       -0.5408494   -0.5408494    2.5596828
H        0.8118868   -0.7449269    0.6846516
H       -0.7449269    0.8118868    0.6846516
Ni      -0.0008981   -0.0008981   -0.5237055
  6
          8.042500 (fs)
C       -0.0168047   -0.0168047    1.3796747
H        0.6965753    0.6965753    2.6922444
H       -0.5403037   -0.5403037    2.5599030
H        0.8119647   -0.7449007    0.6846066
H       -0.7449007    0.8119647    0.6846065
Ni      -0.0008993   -0.0008992   -0.5236964
  6
          8.052500 (fs)
C       -0.0168506   -0.0168506    1.3794935
H        0.6965170    0.6965170    2.6931888
H       -0.5397567   -0.5397568    2.5601203
H        0.8120417   -0.7448738    0.6845624
H       -0.7448738    0.8120417    0.6845624
Ni      -0.0009004   -0.0009004   -0.5236873
  6
          8.062500 (fs)
C       -0.0168965   -0.0168965    1.3793123
H        0.6964586    0.6964586    2.6941332
H       -0.5392085   -0.5392086    2.5603347
H        0.8121179   -0.7448461    0.6845192
H       -0.7448461    0.8121179    0.6845192
Ni      -0.0009016   -0.0009016   -0.5236781
  6
          8.072500 (fs)
C       -0.0169425   -0.0169425    1.3791311
H        0.6963999    0.6963999    2.6950776
H       -0.5386591   -0.5386591    2.5605462
H        0.8121932   -0.7448178    0.6844769
H       -0.7448178    0.8121932    0.6844768
Ni      -0.0009028   -0.0009028   -0.5236690
  6
          8.082500 (fs)
C       -0.0169886   -0.0169886    1.3789500
H        0.6963410    0.6963410    2.6960219
H       -0.5381084   -0.5381084    2.5607549
H        0.8122677   -0.7447887    0.6844355
H       -0.7447887    0.8122677    0.6844354
Ni      -0.0009040   -0.0009040   -0.5236598
  6
          8.092500 (fs)
C       -0.0170347   -0.0170347    1.3787688
H        0.6962819    0.6962819    2.6969661
H       -0.5375564   -0.5375564    2.5609607
H        0.8123413   -0.7447589    0.6843950
H       -0.7447588    0.8123413    0.6843949
Ni      -0.0009052   -0.0009052   -0.5236507
  6
          8.102500 (fs)
C       -0.0170809   -0.0170809    1.3785877
H        0.6962226    0.6962226    2.6979103
H       -0.5370032   -0.5370032    2.5611636
H        0.8124141   -0.7447283    0.6843554
H       -0.7447283    0.8124141    0.6843553
Ni      -0.0009064   -0.0009064   -0.5236416
  6
          8.112500 (fs)
C       -0.0171271   -0.0171271    1.3784066
H        0.6961631    0.6961631    2.6988544
H       -0.5364488   -0.5364488    2.5613637
H        0.8124860   -0.7446971    0.6843167
H       -0.7446970    0.8124860    0.6843166
Ni      -0.0009076   -0.0009076   -0.5236324
  6
          8.122500 (fs)
C       -0.0171735   -0.0171735    1.3782255
H        0.6961034    0.6961034    2.6997984
H       -0.5358931   -0.5358931    2.5615608
H        0.8125570   -0.7446651    0.6842789
H       -0.7446651    0.8125570    0.6842789
Ni      -0.0009088   -0.0009088   -0.5236233
  6
          8.132500 (fs)
C       -0.0172198   -0.0172198    1.3780444
H        0.6960435    0.6960435    2.7007424
H       -0.5353362   -0.5353362    2.5617550
H        0.8126272   -0.7446324    0.6842420
H       -0.7446324    0.8126272    0.6842420
Ni      -0.0009100   -0.0009100   -0.5236141
  6
          8.142500 (fs)
C       -0.0172662   -0.0172663    1.3778633
H        0.6959833    0.6959833    2.7016863
H       -0.5347780   -0.5347780    2.5619463
H        0.8126965   -0.7445990    0.6842061
H       -0.7445990    0.8126965    0.6842061
Ni      -0.0009112   -0.0009112   -0.5236049
  6
          8.152500 (fs)
C       -0.0173127   -0.0173127    1.3776823
H        0.6959230    0.6959230    2.7026300
H       -0.5342186   -0.5342186    2.5621347
H        0.8127649   -0.7445649    0.6841711
H       -0.7445649    0.8127649    0.6841711
Ni      -0.0009124   -0.0009124   -0.5235958
  6
          8.162500 (fs)
C       -0.0173593   -0.0173593    1.3775013
H        0.6958625    0.6958625    2.7035737
H       -0.5336580   -0.5336580    2.5623201
H        0.8128325   -0.7445301    0.6841370
H       -0.7445300    0.8128325    0.6841370
Ni      -0.0009136   -0.0009136   -0.5235866
  6
          8.172500 (fs)
C       -0.0174059   -0.0174059    1.3773204
H        0.6958017    0.6958017    2.7045173
H       -0.5330961   -0.5330961    2.5625026
H        0.8128992   -0.7444945    0.6841038
H       -0.7444945    0.8128992    0.6841038
Ni      -0.0009148   -0.0009148   -0.5235775
  6
          8.182500 (fs)
C       -0.0174526   -0.0174526    1.3771394
H        0.6957408    0.6957408    2.7054608
H       -0.5325330   -0.5325330    2.5626822
H        0.8129651   -0.7444583    0.6840716
H       -0.7444582    0.8129651    0.6840715
Ni      -0.0009160   -0.0009160   -0.5235683
  6
          8.192500 (fs)
C       -0.0174993   -0.0174993    1.3769586
H        0.6956796    0.6956796    2.7064042
H       -0.5319687   -0.5319687    2.5628588
H        0.8130301   -0.7444213    0.6840403
H       -0.7444213    0.8130301    0.6840402
Ni      -0.0009173   -0.0009173   -0.5235592
  6
          8.202500 (fs)
C       -0.0175461   -0.0175461    1.3767777
H        0.6956183    0.6956183    2.7073474
H       -0.5314031   -0.5314031    2.5630325
H        0.8130943   -0.7443836    0.6840099
H       -0.7443836    0.8130943    0.6840098
Ni      -0.0009185   -0.0009185   -0.5235500
  6
          8.212500 (fs)
C       -0.0175929   -0.0175929    1.3765969
H        0.6955567    0.6955567    2.7082906
H       -0.5308363   -0.5308363    2.5632032
H        0.8131575   -0.7443452    0.6839804
H       -0.7443452    0.8131575    0.6839804
Ni      -0.0009197   -0.0009197   -0.5235408
  6
          8.222500 (fs)
C       -0.0176398   -0.0176398    1.3764161
H        0.6954949    0.6954949    2.7092336
H       -0.5302683   -0.5302683    2.5633710
H        0.8132200   -0.7443061    0.6839519
H       -0.7443061    0.8132200    0.6839519
Ni      -0.0009210   -0.0009210   -0.5235317
  6
          8.232500 (fs)
C       -0.0176867   -0.0176867    1.3762353
H        0.6954330    0.6954330    2.7101765
H       -0.5296991   -0.5296991    2.5635358
H        0.8132815   -0.7442663    0.6839243
H       -0.7442663    0.8132815    0.6839243
Ni      -0.0009222   -0.0009222   -0.5235225
  6
          8.242500 (fs)
C       -0.0177337   -0.0177337    1.3760546
H        0.6953708    0.6953708    2.7111193
H       -0.5291286   -0.5291286    2.5636976
H        0.8133422   -0.7442258    0.6838976
H       -0.7442258    0.8133422    0.6838976
Ni      -0.0009234   -0.0009234   -0.5235134
  6
          8.252500 (fs)
C       -0.0177808   -0.0177808    1.3758740
H        0.6953084    0.6953084    2.7120619
H       -0.5285569   -0.5285569    2.5638564
H        0.8134021   -0.7441846    0.6838719
H       -0.7441846    0.8134021    0.6838719
Ni      -0.0009247   -0.0009247   -0.5235042
  6
          8.262500 (fs)
C       -0.0178279   -0.0178279    1.3756934
H        0.6952458    0.6952458    2.7130044
H       -0.5279840   -0.5279840    2.5640122
H        0.8134611   -0.7441427    0.6838471
H       -0.7441426    0.8134611    0.6838471
Ni      -0.0009259   -0.0009259   -0.5234951
  6
          8.272500 (fs)
C       -0.0178751   -0.0178751    1.3755128
H        0.6951830    0.6951830    2.7139468
H       -0.5274099   -0.5274099    2.5641650
H        0.8135192   -0.7441000    0.6838233
H       -0.7441000    0.8135192    0.6838232
Ni      -0.0009272   -0.0009272   -0.5234859
  6
          8.282500 (fs)
C       -0.0179223   -0.0179223    1.3753323
H        0.6951200    0.6951201    2.7148890
H       -0.5268346   -0.5268346    2.5643149
H        0.8135764   -0.7440567    0.6838003
H       -0.7440567    0.8135764    0.6838003
Ni      -0.0009285   -0.0009285   -0.5234767
  6
          8.292500 (fs)
C       -0.0179696   -0.0179696    1.3751518
H        0.6950569    0.6950569    2.7158311
H       -0.5262581   -0.5262581    2.5644617
H        0.8136328   -0.7440126    0.6837784
H       -0.7440126    0.8136328    0.6837783
Ni      -0.0009297   -0.0009297   -0.5234676
  6
          8.302500 (fs)
C       -0.0180170   -0.0180170    1.3749713
H        0.6949935    0.6949935    2.7167730
H       -0.5256804   -0.5256804    2.5646055
H        0.8136884   -0.7439679    0.6837573
H       -0.7439679    0.8136884    0.6837573
Ni      -0.0009310   -0.0009310   -0.5234584
  6
          8.312500 (fs)
C       -0.0180644   -0.0180644    1.3747910
H        0.6949299    0.6949299    2.7177148
H       -0.5251014   -0.5251014    2.5647463
H        0.8137430   -0.7439224    0.6837373
H       -0.7439224    0.8137430    0.6837372
Ni      -0.0009323   -0.0009323   -0.5234493
  6
          8.322500 (fs)
C       -0.0181118   -0.0181118    1.3746106
H        0.6948661    0.6948661    2.7186564
H       -0.5245213   -0.5245213    2.5648841
H        0.8137969   -0.7438762    0.6837181
H       -0.7438762    0.8137969    0.6837181
Ni      -0.0009335   -0.0009335   -0.5234401
  6
          8.332500 (fs)
C       -0.0181593   -0.0181593    1.3744303
H        0.6948021    0.6948021    2.7195979
H       -0.5239399   -0.5239399    2.5650189
H        0.8138498   -0.7438294    0.6836999
H       -0.7438294    0.8138498    0.6836999
Ni      -0.0009348   -0.0009348   -0.5234310
  6
          8.342500 (fs)
C       -0.0182069   -0.0182069    1.3742501
H        0.6947380    0.6947380    2.7205393
H       -0.5233573   -0.5233574    2.5651506
H        0.8139019   -0.7437818    0.6836827
H       -0.7437818    0.8139019    0.6836826
Ni      -0.0009361   -0.0009361   -0.5234218
  6
          8.352500 (fs)
C       -0.0182545   -0.0182545    1.3740699
H        0.6946736    0.6946736    2.7214805
H       -0.5227736   -0.5227736    2.5652793
H        0.8139531   -0.7437335    0.6836664
H       -0.7437335    0.8139531    0.6836663
Ni      -0.0009374   -0.0009374   -0.5234127
  6
          8.362500 (fs)
C       -0.0183022   -0.0183022    1.3738898
H        0.6946090    0.6946090    2.7224216
H       -0.5221886   -0.5221886    2.5654049
H        0.8140035   -0.7436845    0.6836510
H       -0.7436845    0.8140035    0.6836510
Ni      -0.0009387   -0.0009387   -0.5234036
  6
          8.372500 (fs)
C       -0.0183499   -0.0183499    1.3737097
H        0.6945443    0.6945443    2.7233625
H       -0.5216024   -0.5216024    2.5655275
H        0.8140530   -0.7436348    0.6836366
H       -0.7436348    0.8140530    0.6836366
Ni      -0.0009400   -0.0009400   -0.5233944
  6
          8.382500 (fs)
C       -0.0183977   -0.0183977    1.3735296
H        0.6944793    0.6944793    2.7243033
H       -0.5210151   -0.5210151    2.5656471
H        0.8141017   -0.7435845    0.6836231
H       -0.7435844    0.8141017    0.6836231
Ni      -0.0009413   -0.0009413   -0.5233853
  6
          8.392500 (fs)
C       -0.0184456   -0.0184456    1.3733496
H        0.6944142    0.6944142    2.7252439
H       -0.5204265   -0.5204265    2.5657636
H        0.8141495   -0.7435334    0.6836106
H       -0.7435334    0.8141495    0.6836106
Ni      -0.0009426   -0.0009426   -0.5233761
  6
          8.402500 (fs)
C       -0.0184934   -0.0184934    1.3731697
H        0.6943489    0.6943489    2.7261844
H       -0.5198367   -0.5198367    2.5658770
H        0.8141964   -0.7434816    0.6835991
H       -0.7434816    0.8141964    0.6835991
Ni      -0.0009439   -0.0009439   -0.5233670
  6
          8.412500 (fs)
C       -0.0185414   -0.0185414    1.3729898
H        0.6942834    0.6942834    2.7271247
H       -0.5192457   -0.5192458    2.5659874
H        0.8142425   -0.7434291    0.6835885
H       -0.7434291    0.8142425    0.6835884
Ni      -0.0009452   -0.0009452   -0.5233579
  6
          8.422500 (fs)
C       -0.0185894   -0.0185894    1.3728100
H        0.6942177    0.6942177    2.7280649
H       -0.5186536   -0.5186536    2.5660947
H        0.8142877   -0.7433759    0.6835788
H       -0.7433759    0.8142877    0.6835788
Ni      -0.0009465   -0.0009465   -0.5233488
  6
          8.432500 (fs)
C       -0.0186374   -0.0186375    1.3726302
H        0.6941519    0.6941519    2.7290050
H       -0.5180602   -0.5180602    2.5661989
H        0.8143320   -0.7433220    0.6835701
H       -0.7433220    0.8143320    0.6835701
Ni      -0.0009478   -0.0009478   -0.5233396
  6
          8.442500 (fs)
C       -0.0186856   -0.0186856    1.3724505
H        0.6940858    0.6940858    2.7299450
H       -0.5174657   -0.5174657    2.5663001
H        0.8143755   -0.7432674    0.6835624
H       -0.7432674    0.8143755    0.6835624
Ni      -0.0009492   -0.0009492   -0.5233305
  6
          8.452500 (fs)
C       -0.0187337   -0.0187337    1.3722708
H        0.6940196    0.6940196    2.7308848
H       -0.5168699   -0.5168699    2.5663982
H        0.8144182   -0.7432122    0.6835556
H       -0.7432121    0.8144182    0.6835556
Ni      -0.0009505   -0.0009505   -0.5233214
  6
          8.462500 (fs)
C       -0.0187819   -0.0187819    1.3720912
H        0.6939532    0.6939532    2.7318245
H       -0.5162730   -0.5162730    2.5664932
H        0.8144599   -0.7431562    0.6835498
H       -0.7431562    0.8144599    0.6835497
Ni      -0.0009518   -0.0009518   -0.5233123
  6
          8.472500 (fs)
C       -0.0188302   -0.0188302    1.3719116
H        0.6938867    0.6938867    2.7327641
H       -0.5156749   -0.5156749    2.5665851
H        0.8145008   -0.7430995    0.6835449
H       -0.7430995    0.8145008    0.6835448
Ni      -0.0009531   -0.0009531   -0.5233031
  6
          8.482500 (fs)
C       -0.0188785   -0.0188786    1.3717321
H        0.6938199    0.6938200    2.7337036
H       -0.5150755   -0.5150755    2.5666740
H        0.8145409   -0.7430421    0.6835409
H       -0.7430421    0.8145409    0.6835409
Ni      -0.0009545   -0.0009545   -0.5232940
  6
          8.492500 (fs)
C       -0.0189269   -0.0189269    1.3715527
H        0.6937531    0.6937531    2.7346429
H       -0.5144750   -0.5144750    2.5667597
H        0.8145801   -0.7429841    0.6835380
H       -0.7429840    0.8145801    0.6835379
Ni      -0.0009558   -0.0009558   -0.5232849
  6
          8.502500 (fs)
C       -0.0189754   -0.0189754    1.3713732
H        0.6936860    0.6936860    2.7355822
H       -0.5138733   -0.5138733    2.5668424
H        0.8146184   -0.7429253    0.6835359
H       -0.7429253    0.8146184    0.6835359
Ni      -0.0009572   -0.0009572   -0.5232758
  6
          8.512500 (fs)
C       -0.0190239   -0.0190239    1.3711939
H        0.6936188    0.6936188    2.7365213
H       -0.5132704   -0.5132704    2.5669219
H        0.8146559   -0.7428658    0.6835348
H       -0.7428658    0.8146559    0.6835348
Ni      -0.0009585   -0.0009585   -0.5232667
  6
          8.522500 (fs)
C       -0.0190724   -0.0190724    1.3710146
H        0.6935514    0.6935514    2.7374604
H       -0.5126663   -0.5126664    2.5669984
H        0.8146925   -0.7428057    0.6835347
H       -0.7428057    0.8146925    0.6835347
Ni      -0.0009599   -0.0009599   -0.5232576
  6
          8.532500 (fs)
C       -0.0191210   -0.0191210    1.3708353
H        0.6934839    0.6934839    2.7383994
H       -0.5120611   -0.5120611    2.5670718
H        0.8147282   -0.7427448    0.6835356
H       -0.7427448    0.8147282    0.6835355
Ni      -0.0009612   -0.0009612   -0.5232485
  6
          8.542500 (fs)
C       -0.0191697   -0.0191697    1.3706561
H        0.6934162    0.6934162    2.7393382
H       -0.5114546   -0.5114546    2.5671420
H        0.8147631   -0.7426833    0.6835373
H       -0.7426833    0.8147631    0.6835373
Ni      -0.0009626   -0.0009626   -0.5232394
  6
          8.552500 (fs)
C       -0.0192184   -0.0192184    1.3704769
H        0.6933483    0.6933483    2.7402770
H       -0.5108470   -0.5108470    2.5672092
H        0.8147972   -0.7426211    0.6835401
H       -0.7426211    0.8147972    0.6835400
Ni      -0.0009640   -0.0009640   -0.5232303
  6
          8.562500 (fs)
C       -0.0192672   -0.0192672    1.3702978
H        0.6932803    0.6932804    2.7412158
H       -0.5102381   -0.5102381    2.5672732
H        0.8148303   -0.7425581    0.6835438
H       -0.7425581    0.8148303    0.6835437
Ni      -0.0009654   -0.0009654   -0.5232212
  6
          8.572500 (fs)
C       -0.0193160   -0.0193160    1.3701187
H        0.6932122    0.6932122    2.7421545
H       -0.5096281   -0.5096281    2.5673342
H        0.8148626   -0.7424945    0.6835484
H       -0.7424945    0.8148626    0.6835484
Ni      -0.0009667   -0.0009667   -0.5232121
  6
          8.582500 (fs)
C       -0.0193649   -0.0193649    1.3699397
H        0.6931439    0.6931439    2.7430931
H       -0.5090169   -0.5090169    2.5673920
H        0.8148941   -0.7424302    0.6835540
H       -0.7424302    0.8148941    0.6835540
Ni      -0.0009681   -0.0009681   -0.5232030
  6
          8.592500 (fs)
C       -0.0194138   -0.0194138    1.3697607
H        0.6930755    0.6930755    2.7440316
H       -0.5084045   -0.5084045    2.5674467
H        0.8149247   -0.7423652    0.6835605
H       -0.7423652    0.8149247    0.6835605
Ni      -0.0009695   -0.0009695   -0.5231939
  6
          8.602500 (fs)
C       -0.0194628   -0.0194628    1.3695817
H        0.6930069    0.6930069    2.7449701
H       -0.5077909   -0.5077909    2.5674983
H        0.8149544   -0.7422995    0.6835681
H       -0.7422995    0.8149544    0.6835680
Ni      -0.0009709   -0.0009709   -0.5231848
  6
          8.612500 (fs)
C       -0.0195119   -0.0195119    1.3694029
H        0.6929382    0.6929382    2.7459086
H       -0.5071761   -0.5071761    2.5675468
H        0.8149832   -0.7422331    0.6835765
H       -0.7422331    0.8149832    0.6835765
Ni      -0.0009723   -0.0009723   -0.5231757
  6
          8.622500 (fs)
C       -0.0195610   -0.0195610    1.3692240
H        0.6928694    0.6928694    2.7468470
H       -0.5065602   -0.5065602    2.5675921
H        0.8150112   -0.7421661    0.6835859
H       -0.7421661    0.8150112    0.6835859
Ni      -0.0009737   -0.0009737   -0.5231666
  6
          8.632500 (fs)
C       -0.0196102   -0.0196102    1.3690452
H        0.6928004    0.6928004    2.7477854
H       -0.5059430   -0.5059430    2.5676343
H        0.8150383   -0.7420983    0.6835963
H       -0.7420983    0.8150383    0.6835962
Ni      -0.0009751   -0.0009751   -0.5231575
  6
          8.642500 (fs)
C       -0.0196594   -0.0196594    1.3688664
H        0.6927313    0.6927314    2.7487238
H       -0.5053247   -0.5053247    2.5676734
H        0.8150646   -0.7420299    0.6836076
H       -0.7420298    0.8150646    0.6836076
Ni      -0.0009765   -0.0009765   -0.5231485
  6
          8.652500 (fs)
C       -0.0197087   -0.0197087    1.3686877
H        0.6926621    0.6926621    2.7496622
H       -0.5047052   -0.5047052    2.5677094
H        0.8150900   -0.7419607    0.6836199
H       -0.7419607    0.8150900    0.6836198
Ni      -0.0009779   -0.0009779   -0.5231394
  6
          8.662500 (fs)
C       -0.0197580   -0.0197580    1.3685090
H        0.6925928    0.6925928    2.7506006
H       -0.5040845   -0.5040845    2.5677422
H        0.8151145   -0.7418909    0.6836331
H       -0.7418909    0.8151145    0.6836331
Ni      -0.0009793   -0.0009793   -0.5231303
  6
          8.672500 (fs)
C       -0.0198074   -0.0198074    1.3683304
H        0.6925233    0.6925233    2.7515389
H       -0.5034626   -0.5034626    2.5677719
H        0.8151382   -0.7418204    0.6836473
H       -0.7418203    0.8151382    0.6836472
Ni      -0.0009807   -0.0009807   -0.5231212
  6
          8.682500 (fs)
C       -0.0198569   -0.0198569    1.3681518
H        0.6924537    0.6924537    2.7524773
H       -0.5028396   -0.5028396    2.5677985
H        0.8151610   -0.7417492    0.6836624
H       -0.7417491    0.8151610    0.6836624
Ni      -0.0009821   -0.0009821   -0.5231122
  6
          8.692500 (fs)
C       -0.0199064   -0.0199064    1.3679732
H        0.6923840    0.6923840    2.7534157
H       -0.5022153   -0.5022153    2.5678219
H        0.8151829   -0.7416773    0.6836785
H       -0.7416772    0.8151829    0.6836785
Ni      -0.0009836   -0.0009836   -0.5231031
  6
          8.702500 (fs)
C       -0.0199560   -0.0199560    1.3677947
H        0.6923142    0.6923142    2.7543541
H       -0.5015899   -0.5015899    2.5678421
H        0.8152040   -0.7416047    0.6836955
H       -0.7416047    0.8152040    0.6836955
Ni      -0.0009850   -0.0009850   -0.5230940
  6
          8.712500 (fs)
C       -0.0200056   -0.0200056    1.3676162
H        0.6922443    0.6922443    2.7552925
H       -0.5009633   -0.5009633    2.5678593
H        0.8152242   -0.7415314    0.6837135
H       -0.7415314    0.8152242    0.6837135
Ni      -0.0009864   -0.0009864   -0.5230850
  6
          8.722500 (fs)
C       -0.0200553   -0.0200554    1.3674377
H        0.6921743    0.6921743    2.7562309
H       -0.5003355   -0.5003355    2.5678732
H        0.8152435   -0.7414575    0.6837324
H       -0.7414575    0.8152436    0.6837324
Ni      -0.0009879   -0.0009879   -0.5230759
  6
          8.732500 (fs)
C       -0.0201051   -0.0201051    1.3672593
H        0.6921041    0.6921041    2.7571694
H       -0.4997065   -0.4997065    2.5678840
H        0.8152620   -0.7413828    0.6837523
H       -0.7413828    0.8152620    0.6837523
Ni      -0.0009893   -0.0009893   -0.5230669
  6
          8.742500 (fs)
C       -0.0201549   -0.0201549    1.3670809
H        0.6920339    0.6920339    2.7581079
H       -0.4990764   -0.4990764    2.5678917
H        0.8152796   -0.7413075    0.6837732
H       -0.7413075    0.8152796    0.6837731
Ni      -0.0009908   -0.0009908   -0.5230578
  6
          8.752500 (fs)
C       -0.0202048   -0.0202048    1.3669026
H        0.6919636    0.6919636    2.7590465
H       -0.4984451   -0.4984451    2.5678962
H        0.8152964   -0.7412315    0.6837950
H       -0.7412315    0.8152964    0.6837949
Ni      -0.0009922   -0.0009922   -0.5230488
  6
          8.762500 (fs)
C       -0.0202548   -0.0202548    1.3667243
H        0.6918931    0.6918931    2.7599852
H       -0.4978125   -0.4978126    2.5678975
H        0.8153123   -0.7411548    0.6838177
H       -0.7411548    0.8153123    0.6838177
Ni      -0.0009937   -0.0009937   -0.5230397
  6
          8.772500 (fs)
C       -0.0203048   -0.0203048    1.3665460
H        0.6918226    0.6918226    2.7609238
H       -0.4971788   -0.4971789    2.5678957
H        0.8153273   -0.7410775    0.6838414
H       -0.7410775    0.8153273    0.6838413
Ni      -0.0009951   -0.0009951   -0.5230307
  6
          8.782500 (fs)
C       -0.0203548   -0.0203548    1.3663678
H        0.6917520    0.6917520    2.7618626
H       -0.4965440   -0.4965440    2.5678907
H        0.8153414   -0.7409994    0.6838660
H       -0.7409994    0.8153414    0.6838660
Ni      -0.0009966   -0.0009966   -0.5230216
  6
          8.792500 (fs)
C       -0.0204050   -0.0204050    1.3661895
H        0.6916813    0.6916813    2.7628014
H       -0.4959079   -0.4959079    2.5678825
H        0.8153547   -0.7409207    0.6838916
H       -0.7409207    0.8153547    0.6838916
Ni      -0.0009981   -0.0009981   -0.5230126
  6
          8.802500 (fs)
C       -0.0204552   -0.0204552    1.3660114
H        0.6916105    0.6916105    2.7637403
H       -0.4952707   -0.4952707    2.5678712
H        0.8153672   -0.7408413    0.6839181
H       -0.7408413    0.8153672    0.6839181
Ni      -0.0009995   -0.0009995   -0.5230035
  6
          8.812500 (fs)
C       -0.0205054   -0.0205054    1.3658332
H        0.6915396    0.6915396    2.7646793
H       -0.4946323   -0.4946323    2.5678567
H        0.8153787   -0.7407612    0.6839456
H       -0.7407612    0.8153787    0.6839456
Ni      -0.0010010   -0.0010010   -0.5229945
  6
          8.822500 (fs)
C       -0.0205557   -0.0205557    1.3656551
H        0.6914686    0.6914686    2.7656184
H       -0.4939927   -0.4939927    2.5678390
H        0.8153894   -0.7406805    0.6839741
H       -0.7406805    0.8153894    0.6839740
Ni      -0.0010025   -0.0010025   -0.5229855
  6
          8.832500 (fs)
C       -0.0206061   -0.0206061    1.3654770
H        0.6913975    0.6913975    2.7665575
H       -0.4933519   -0.4933519    2.5678181
H        0.8153992   -0.7405991    0.6840034
H       -0.7405990    0.8153992    0.6840034
Ni      -0.0010040   -0.0010040   -0.5229764
  6
          8.842500 (fs)
C       -0.0206566   -0.0206566    1.3652990
H        0.6913264    0.6913264    2.7674968
H       -0.4927100   -0.4927100    2.5677940
H        0.8154082   -0.7405170    0.6840338
H       -0.7405169    0.8154082    0.6840337
Ni      -0.0010055   -0.0010055   -0.5229674
  6
          8.852500 (fs)
C       -0.0207071   -0.0207071    1.3651210
H        0.6912552    0.6912552    2.7684361
H       -0.4920669   -0.4920669    2.5677668
H        0.8154163   -0.7404342    0.6840651
H       -0.7404342    0.8154163    0.6840650
Ni      -0.0010069   -0.0010069   -0.5229584
  6
          8.862500 (fs)
C       -0.0207576   -0.0207576    1.3649430
H        0.6911839    0.6911839    2.7693755
H       -0.4914226   -0.4914226    2.5677363
H        0.8154235   -0.7403507    0.6840973
H       -0.7403507    0.8154235    0.6840973
Ni      -0.0010084   -0.0010084   -0.5229493
  6
          8.872500 (fs)
C       -0.0208083   -0.0208083    1.3647651
H        0.6911125    0.6911125    2.7703151
H       -0.4907771   -0.4907771    2.5677027
H        0.8154299   -0.7402666    0.6841305
H       -0.7402666    0.8154299    0.6841305
Ni      -0.0010099   -0.0010099   -0.5229403
  6
          8.882500 (fs)
C       -0.0208590   -0.0208590    1.3645871
H        0.6910410    0.6910410    2.7712547
H       -0.4901305   -0.4901305    2.5676659
H        0.8154354   -0.7401819    0.6841647
H       -0.7401818    0.8154354    0.6841646
Ni      -0.0010114   -0.0010114   -0.5229313
  6
          8.892500 (fs)
C       -0.0209097   -0.0209097    1.3644093
H        0.6909695    0.6909695    2.7721945
H       -0.4894827   -0.4894827    2.5676259
H        0.8154400   -0.7400964    0.6841998
H       -0.7400964    0.8154400    0.6841997
Ni      -0.0010129   -0.0010129   -0.5229223
  6
          8.902500 (fs)
C       -0.0209605   -0.0209605    1.3642314
H        0.6908979    0.6908979    2.7731343
H       -0.4888337   -0.4888337    2.5675826
H        0.8154438   -0.7400103    0.6842358
H       -0.7400103    0.8154438    0.6842358
Ni      -0.0010145   -0.0010145   -0.5229133
  6
          8.912500 (fs)
C       -0.0210114   -0.0210114    1.3640536
H        0.6908262    0.6908262    2.7740743
H       -0.4881836   -0.4881836    2.5675362
H        0.8154467   -0.7399235    0.6842728
H       -0.7399235    0.8154467    0.6842728
Ni      -0.0010160   -0.0010160   -0.5229043
  6
          8.922500 (fs)
C       -0.0210624   -0.0210624    1.3638758
H        0.6907545    0.6907545    2.7750143
H       -0.4875323   -0.4875323    2.5674865
H        0.8154487   -0.7398360    0.6843108
H       -0.7398360    0.8154487    0.6843107
Ni      -0.0010175   -0.0010175   -0.5228953
  6
          8.932500 (fs)
C       -0.0211134   -0.0211134    1.3636981
H        0.6906827    0.6906827    2.7759545
H       -0.4868798   -0.4868798    2.5674337
H        0.8154498   -0.7397479    0.6843497
H       -0.7397479    0.8154498    0.6843496
Ni      -0.0010190   -0.0010190   -0.5228863
  6
          8.942500 (fs)
C       -0.0211644   -0.0211644    1.3635203
H        0.6906108    0.6906108    2.7768948
H       -0.4862262   -0.4862262    2.5673776
H        0.8154501   -0.7396591    0.6843896
H       -0.7396591    0.8154501    0.6843895
Ni      -0.0010205   -0.0010205   -0.5228773
  6
          8.952500 (fs)
C       -0.0212156   -0.0212156    1.3633427
H        0.6905388    0.6905388    2.7778351
H       -0.4855714   -0.4855714    2.5673183
H        0.8154496   -0.7395697    0.6844304
H       -0.7395697    0.8154496    0.6844303
Ni      -0.0010221   -0.0010221   -0.5228683
  6
          8.962500 (fs)
C       -0.0212668   -0.0212668    1.3631650
H        0.6904668    0.6904668    2.7787756
H       -0.4849154   -0.4849154    2.5672558
H        0.8154481   -0.7394796    0.6844722
H       -0.7394796    0.8154481    0.6844721
Ni      -0.0010236   -0.0010236   -0.5228593
  6
          8.972500 (fs)
C       -0.0213180   -0.0213180    1.3629874
H        0.6903947    0.6903947    2.7797162
H       -0.4842583   -0.4842583    2.5671901
H        0.8154458   -0.7393888    0.6845149
H       -0.7393888    0.8154458    0.6845149
Ni      -0.0010251   -0.0010251   -0.5228503
  6
          8.982500 (fs)
C       -0.0213693   -0.0213693    1.3628098
H        0.6903225    0.6903226    2.7806569
H       -0.4836000   -0.4836000    2.5671211
H        0.8154426   -0.7392974    0.6845586
H       -0.7392974    0.8154426    0.6845586
Ni      -0.0010267   -0.0010267   -0.5228413
  6
          8.992500 (fs)
C       -0.0214207   -0.0214207    1.3626323
H        0.6902503    0.6902503    2.7815977
H       -0.4829406   -0.4829406    2.5670490
H        0.8154386   -0.7392053    0.6846033
H       -0.7392053    0.8154386    0.6846032
Ni      -0.0010282   -0.0010282   -0.5228323
  6
          9.002500 (fs)
C       -0.0214722   -0.0214722    1.3624548
H        0.6901780    0.6901780    2.7825386
H       -0.4822800   -0.4822800    2.5669736
H        0.8154337   -0.7391125    0.6846489
H       -0.7391125    0.8154337    0.6846489
Ni      -0.0010298   -0.0010298   -0.5228233
  6
          9.012500 (fs)
C       -0.0215237   -0.0215237    1.3622774
H        0.6901057    0.6901057    2.7834796
H       -0.4816182   -0.4816182    2.5668949
H        0.8154279   -0.7390191    0.6846955
H       -0.7390191    0.8154279    0.6846955
Ni      -0.0010313   -0.0010313   -0.5228143
  6
          9.022500 (fs)
C       -0.0215752   -0.0215752    1.3620999
H        0.6900333    0.6900333    2.7844207
H       -0.4809553   -0.4809553    2.5668130
H        0.8154212   -0.7389251    0.6847430
H       -0.7389250    0.8154212    0.6847430
Ni      -0.0010329   -0.0010329   -0.5228054
  6
          9.032500 (fs)
C       -0.0216269   -0.0216269    1.3619226
H        0.6899608    0.6899608    2.7853619
H       -0.4802913   -0.4802913    2.5667279
H        0.8154137   -0.7388303    0.6847916
H       -0.7388303    0.8154137    0.6847915
Ni      -0.0010344   -0.0010344   -0.5227964
  6
          9.042500 (fs)
C       -0.0216786   -0.0216786    1.3617452
H        0.6898882    0.6898882    2.7863032
H       -0.4796261   -0.4796261    2.5666395
H        0.8154053   -0.7387350    0.6848410
H       -0.7387350    0.8154053    0.6848410
Ni      -0.0010360   -0.0010360   -0.5227874
  6
          9.052500 (fs)
C       -0.0217303   -0.0217303    1.3615679
H        0.6898156    0.6898156    2.7872446
H       -0.4789597   -0.4789597    2.5665479
H        0.8153961   -0.7386389    0.6848915
H       -0.7386389    0.8153961    0.6848914
Ni      -0.0010376   -0.0010376   -0.5227785
  6
          9.062500 (fs)
C       -0.0217821   -0.0217821    1.3613907
H        0.6897429    0.6897429    2.7881861
H       -0.4782922   -0.4782923    2.5664530
H        0.8153860   -0.7385423    0.6849429
H       -0.7385422    0.8153860    0.6849428
Ni      -0.0010391   -0.0010391   -0.5227695
  6
          9.072500 (fs)
C       -0.0218340   -0.0218340    1.3612135
H        0.6896702    0.6896702    2.7891276
H       -0.4776236   -0.4776236    2.5663549
H        0.8153750   -0.7384449    0.6849953
H       -0.7384449    0.8153750    0.6849952
Ni      -0.0010407   -0.0010407   -0.5227606
  6
          9.082500 (fs)
C       -0.0218859   -0.0218859    1.3610363
H        0.6895974    0.6895974    2.7900692
H       -0.4769539   -0.4769539    2.5662535
H        0.8153631   -0.7383469    0.6850486
H       -0.7383469    0.8153631    0.6850486
Ni      -0.0010423   -0.0010423   -0.5227516
  6
          9.092500 (fs)
C       -0.0219379   -0.0219379    1.3608592
H        0.6895245    0.6895245    2.7910109
H       -0.4762830   -0.4762830    2.5661488
H        0.8153504   -0.7382483    0.6851029
H       -0.7382483    0.8153504    0.6851029
Ni      -0.0010439   -0.0010439   -0.5227427
  6
          9.102500 (fs)
C       -0.0219900   -0.0219900    1.3606822
H        0.6894516    0.6894516    2.7919527
H       -0.4756109   -0.4756109    2.5660409
H        0.8153369   -0.7381490    0.6851582
H       -0.7381490    0.8153369    0.6851582
Ni      -0.0010455   -0.0010455   -0.5227337
  6
          9.112500 (fs)
C       -0.0220421   -0.0220421    1.3605052
H        0.6893786    0.6893786    2.7928946
H       -0.4749378   -0.4749378    2.5659297
H        0.8153224   -0.7380491    0.6852145
H       -0.7380491    0.8153224    0.6852145
Ni      -0.0010471   -0.0010471   -0.5227248
  6
          9.122500 (fs)
C       -0.0220943   -0.0220943    1.3603282
H        0.6893055    0.6893055    2.7938365
H       -0.4742635   -0.4742635    2.5658152
H        0.8153071   -0.7379485    0.6852717
H       -0.7379485    0.8153071    0.6852717
Ni      -0.0010487   -0.0010487   -0.5227159
  6
          9.132500 (fs)
C       -0.0221465   -0.0221465    1.3601513
H        0.6892324    0.6892324    2.7947785
H       -0.4735880   -0.4735880    2.5656974
H        0.8152909   -0.7378473    0.6853300
H       -0.7378473    0.8152909    0.6853299
Ni      -0.0010503   -0.0010503   -0.5227070
  6
          9.142500 (fs)
C       -0.0221988   -0.0221988    1.3599744
H        0.6891592    0.6891592    2.7957205
H       -0.4729115   -0.4729115    2.5655764
H        0.8152739   -0.7377454    0.6853892
H       -0.7377454    0.8152739    0.6853891
Ni      -0.0010519   -0.0010519   -0.5226981
  6
          9.152500 (fs)
C       -0.0222511   -0.0222511    1.3597977
H        0.6890859    0.6890860    2.7966625
H       -0.4722338   -0.4722338    2.5654520
H        0.8152560   -0.7376429    0.6854494
H       -0.7376429    0.8152560    0.6854493
Ni      -0.0010535   -0.0010535   -0.5226891
  6
          9.162500 (fs)
C       -0.0223035   -0.0223035    1.3596209
H        0.6890126    0.6890126    2.7976047
H       -0.4715550   -0.4715550    2.5653244
H        0.8152373   -0.7375398    0.6855106
H       -0.7375398    0.8152373    0.6855105
Ni      -0.0010551   -0.0010551   -0.5226802
  6
          9.172500 (fs)
C       -0.0223560   -0.0223560    1.3594442
H        0.6889392    0.6889392    2.7985468
H       -0.4708751   -0.4708751    2.5651934
H        0.8152176   -0.7374360    0.6855727
H       -0.7374360    0.8152176    0.6855727
Ni      -0.0010567   -0.0010567   -0.5226713
  6
          9.182500 (fs)
C       -0.0224085   -0.0224085    1.3592676
H        0.6888658    0.6888658    2.7994890
H       -0.4701940   -0.4701941    2.5650592
H        0.8151972   -0.7373316    0.6856359
H       -0.7373315    0.8151972    0.6856359
Ni      -0.0010583   -0.0010583   -0.5226625
  6
          9.192500 (fs)
C       -0.0224611   -0.0224611    1.3590911
H        0.6887923    0.6887923    2.8004312
H       -0.4695119   -0.4695119    2.5649216
H        0.8151758   -0.7372265    0.6857001
H       -0.7372265    0.8151758    0.6857000
Ni      -0.0010600   -0.0010600   -0.5226536
  6
          9.202500 (fs)
C       -0.0225137   -0.0225137    1.3589146
H        0.6887187    0.6887187    2.8013734
H       -0.4688286   -0.4688287    2.5647807
H        0.8151536   -0.7371208    0.6857652
H       -0.7371208    0.8151536    0.6857652
Ni      -0.0010616   -0.0010616   -0.5226447
  6
          9.212500 (fs)
C       -0.0225664   -0.0225664    1.3587382
H        0.6886450    0.6886450    2.8023157
H       -0.4681443   -0.4681443    2.5646365
H        0.8151305   -0.7370144    0.6858314
H       -0.7370144    0.8151305    0.6858313
Ni      -0.0010632   -0.0010632   -0.5226358
  6
          9.222500 (fs)
C       -0.0226192   -0.0226192    1.3585618
H        0.6885713    0.6885713    2.8032579
H       -0.4674588   -0.4674588    2.5644890
H        0.8151066   -0.7369074    0.6858985
H       -0.7369074    0.8151066    0.6858985
Ni      -0.0010649   -0.0010649   -0.5226270
  6
          9.232500 (fs)
C       -0.0226720   -0.0226720    1.3583855
H        0.6884975    0.6884975    2.8042001
H       -0.4667722   -0.4667722    2.5643382
H        0.8150818   -0.7367998    0.6859667
H       -0.7367998    0.8150818    0.6859666
Ni      -0.0010665   -0.0010665   -0.5226181
  6
          9.242500 (fs)
C       -0.0227248   -0.0227248    1.3582093
H        0.6884236    0.6884236    2.8051424
H       -0.4660845   -0.4660846    2.5641840
H        0.8150562   -0.7366916    0.6860358
H       -0.7366916    0.8150562    0.6860358
Ni      -0.0010682   -0.0010682   -0.5226093
  6
          9.252500 (fs)
C       -0.0227777   -0.0227777    1.3580332
H        0.6883497    0.6883497    2.8060846
H       -0.4653958   -0.4653958    2.5640265
H        0.8150297   -0.7365827    0.6861060
H       -0.7365827    0.8150297    0.6861059
Ni      -0.0010698   -0.0010698   -0.5226004
  6
          9.262500 (fs)
C       -0.0228307   -0.0228307    1.3578571
H        0.6882757    0.6882757    2.8070268
H       -0.4647059   -0.4647059    2.5638656
H        0.8150023   -0.7364732    0.6861771
H       -0.7364732    0.8150023    0.6861771
Ni      -0.0010715   -0.0010715   -0.5225916
  6
          9.272500 (fs)
C       -0.0228837   -0.0228837    1.3576811
H        0.6882016    0.6882016    2.8079690
H       -0.4640149   -0.4640150    2.5637014
H        0.8149741   -0.7363630    0.6862493
H       -0.7363630    0.8149741    0.6862493
Ni      -0.0010731   -0.0010731   -0.5225828
  6
          9.282500 (fs)
C       -0.0229367   -0.0229367    1.3575052
H        0.6881275    0.6881275    2.8089112
H       -0.4633229   -0.4633229    2.5635339
H        0.8149450   -0.7362523    0.6863225
H       -0.7362522    0.8149450    0.6863225
Ni      -0.0010748   -0.0010748   -0.5225740
  6
          9.292500 (fs)
C       -0.0229899   -0.0229899    1.3573294
H        0.6880533    0.6880533    2.8098533
H       -0.4626298   -0.4626298    2.5633630
H        0.8149151   -0.7361409    0.6863967
H       -0.7361408    0.8149151    0.6863967
Ni      -0.0010765   -0.0010765   -0.5225652
  6
          9.302500 (fs)
C       -0.0230430   -0.0230430    1.3571536
H        0.6879790    0.6879790    2.8107953
H       -0.4619355   -0.4619355    2.5631887
H        0.8148843   -0.7360288    0.6864719
H       -0.7360288    0.8148843    0.6864719
Ni      -0.0010781   -0.0010781   -0.5225564
  6
          9.312500 (fs)
C       -0.0230962   -0.0230963    1.3569780
H        0.6879046    0.6879047    2.8117374
H       -0.4612402   -0.4612402    2.5630111
H        0.8148527   -0.7359162    0.6865482
H       -0.7359162    0.8148527    0.6865481
Ni      -0.0010798   -0.0010798   -0.5225476
  6
          9.322500 (fs)
C       -0.0231495   -0.0231495    1.3568024
H        0.6878302    0.6878302    2.8126793
H       -0.4605438   -0.4605438    2.5628301
H        0.8148202   -0.7358029    0.6866255
H       -0.7358029    0.8148202    0.6866254
Ni      -0.0010815   -0.0010815   -0.5225388
  6
          9.332500 (fs)
C       -0.0232028   -0.0232028    1.3566269
H        0.6877557    0.6877557    2.8136212
H       -0.4598464   -0.4598464    2.5626457
H        0.8147869   -0.7356890    0.6867038
H       -0.7356890    0.8147869    0.6867037
Ni      -0.0010832   -0.0010832   -0.5225300
  6
          9.342500 (fs)
C       -0.0232562   -0.0232562    1.3564515
H        0.6876811    0.6876811    2.8145630
H       -0.4591478   -0.4591478    2.5624580
H        0.8147527   -0.7355745    0.6867831
H       -0.7355745    0.8147527    0.6867830
Ni      -0.0010849   -0.0010849   -0.5225213
  6
          9.352500 (fs)
C       -0.0233096   -0.0233096    1.3562762
H        0.6876065    0.6876065    2.8155047
H       -0.4584482   -0.4584482    2.5622668
H        0.8147177   -0.7354593    0.6868634
H       -0.7354593    0.8147177    0.6868634
Ni      -0.0010866   -0.0010866   -0.5225125
  6
          9.362500 (fs)
C       -0.0233631   -0.0233631    1.3561010
H        0.6875317    0.6875317    2.8164463
H       -0.4577475   -0.4577476    2.5620723
H        0.8146818   -0.7353435    0.6869448
H       -0.7353435    0.8146818    0.6869448
Ni      -0.0010883   -0.0010883   -0.5225038
  6
          9.372500 (fs)
C       -0.0234166   -0.0234166    1.3559259
H        0.6874569    0.6874569    2.8173879
H       -0.4570458   -0.4570458    2.5618744
H        0.8146450   -0.7352272    0.6870273
H       -0.7352271    0.8146451    0.6870272
Ni      -0.0010900   -0.0010900   -0.5224951
  6
          9.382500 (fs)
C       -0.0234702   -0.0234702    1.3557509
H        0.6873820    0.6873820    2.8183293
H       -0.4563430   -0.4563430    2.5616731
H        0.8146075   -0.7351101    0.6871107
H       -0.7351101    0.8146075    0.6871107
Ni      -0.0010917   -0.0010917   -0.5224864
  6
          9.392500 (fs)
C       -0.0235238   -0.0235238    1.3555760
H        0.6873071    0.6873071    2.8192706
H       -0.4556391   -0.4556391    2.5614684
H        0.8145690   -0.7349925    0.6871952
H       -0.7349925    0.8145690    0.6871952
Ni      -0.0010934   -0.0010934   -0.5224777
  6
          9.402500 (fs)
C       -0.0235775   -0.0235775    1.3554011
H        0.6872320    0.6872320    2.8202118
H       -0.4549342   -0.4549342    2.5612603
H        0.8145297   -0.7348742    0.6872808
H       -0.7348742    0.8145297    0.6872807
Ni      -0.0010952   -0.0010952   -0.5224690
  6
          9.412500 (fs)
C       -0.0236312   -0.0236312    1.3552264
H        0.6871569    0.6871569    2.8211528
H       -0.4542282   -0.4542282    2.5610488
H        0.8144896   -0.7347554    0.6873674
H       -0.7347554    0.8144896    0.6873673
Ni      -0.0010969   -0.0010969   -0.5224603
  6
          9.422500 (fs)
C       -0.0236849   -0.0236849    1.3550518
H        0.6870817    0.6870817    2.8220938
H       -0.4535212   -0.4535212    2.5608339
H        0.8144486   -0.7346359    0.6874550
H       -0.7346359    0.8144486    0.6874550
Ni      -0.0010986   -0.0010986   -0.5224516
  6
          9.432500 (fs)
C       -0.0237387   -0.0237387    1.3548773
H        0.6870064    0.6870064    2.8230346
H       -0.4528131   -0.4528131    2.5606156
H        0.8144068   -0.7345158    0.6875437
H       -0.7345158    0.8144068    0.6875437
Ni      -0.0011004   -0.0011004   -0.5224430
  6
          9.442500 (fs)
C       -0.0237926   -0.0237926    1.3547029
H        0.6869311    0.6869311    2.8239752
H       -0.4521040   -0.4521040    2.5603939
H        0.8143641   -0.7343951    0.6876335
H       -0.7343950    0.8143641    0.6876335
Ni      -0.0011021   -0.0011021   -0.5224343
  6
          9.452500 (fs)
C       -0.0238465   -0.0238465    1.3545286
H        0.6868556    0.6868557    2.8249157
H       -0.4513938   -0.4513938    2.5601687
H        0.8143206   -0.7342737    0.6877243
H       -0.7342737    0.8143206    0.6877243
Ni      -0.0011038   -0.0011038   -0.5224257
  6
          9.462500 (fs)
C       -0.0239004   -0.0239004    1.3543545
H        0.6867801    0.6867801    2.8258561
H       -0.4506826   -0.4506826    2.5599402
H        0.8142763   -0.7341518    0.6878162
H       -0.7341518    0.8142763    0.6878162
Ni      -0.0011056   -0.0011056   -0.5224171
  6
          9.472500 (fs)
C       -0.0239544   -0.0239544    1.3541804
H        0.6867045    0.6867045    2.8267962
H       -0.4499704   -0.4499704    2.5597082
H        0.8142311   -0.7340292    0.6879091
H       -0.7340292    0.8142311    0.6879091
Ni      -0.0011074   -0.0011073   -0.5224085
  6
          9.482500 (fs)
C       -0.0240084   -0.0240084    1.3540065
H        0.6866289    0.6866289    2.8277362
H       -0.4492571   -0.4492571    2.5594727
H        0.8141850   -0.7339061    0.6880031
H       -0.7339060    0.8141850    0.6880031
Ni      -0.0011091   -0.0011091   -0.5223999
  6
          9.492500 (fs)
C       -0.0240625   -0.0240625    1.3538326
H        0.6865531    0.6865531    2.8286761
H       -0.4485428   -0.4485428    2.5592339
H        0.8141382   -0.7337823    0.6880982
H       -0.7337823    0.8141382    0.6880981
Ni      -0.0011109   -0.0011109   -0.5223913
  6
          9.502500 (fs)
C       -0.0241166   -0.0241166    1.3536589
H        0.6864773    0.6864773    2.8296157
H       -0.4478275   -0.4478275    2.5589916
H        0.8140904   -0.7336579    0.6881943
H       -0.7336579    0.8140904    0.6881943
Ni      -0.0011126   -0.0011126   -0.5223827
  6
          9.512500 (fs)
C       -0.0241708   -0.0241708    1.3534853
H        0.6864013    0.6864013    2.8305552
H       -0.4471111   -0.4471111    2.5587459
H        0.8140419   -0.7335329    0.6882915
H       -0.7335329    0.8140419    0.6882915
Ni      -0.0011144   -0.0011144   -0.5223742
  6
          9.522500 (fs)
C       -0.0242250   -0.0242250    1.3533119
H        0.6863253    0.6863253    2.8314944
H       -0.4463937   -0.4463937    2.5584967
H        0.8139925   -0.7334073    0.6883898
H       -0.7334073    0.8139925    0.6883897
Ni      -0.0011162   -0.0011162   -0.5223657
  6
          9.532500 (fs)
C       -0.0242793   -0.0242793    1.3531385
H        0.6862492    0.6862492    2.8324335
H       -0.4456753   -0.4456753    2.5582441
H        0.8139423   -0.7332811    0.6884891
H       -0.7332811    0.8139423    0.6884891
Ni      -0.0011180   -0.0011180   -0.5223571
  6
          9.542500 (fs)
C       -0.0243336   -0.0243336    1.3529653
H        0.6861731    0.6861731    2.8333723
H       -0.4449559   -0.4449559    2.5579880
H        0.8138912   -0.7331543    0.6885895
H       -0.7331543    0.8138912    0.6885895
Ni      -0.0011198   -0.0011198   -0.5223486
  6
          9.552500 (fs)
C       -0.0243879   -0.0243879    1.3527922
H        0.6860968    0.6860968    2.8343110
H       -0.4442354   -0.4442354    2.5577285
H        0.8138393   -0.7330269    0.6886910
H       -0.7330269    0.8138393    0.6886910
Ni      -0.0011216   -0.0011216   -0.5223401
  6
          9.562500 (fs)
C       -0.0244423   -0.0244423    1.3526193
H        0.6860205    0.6860205    2.8352494
H       -0.4435140   -0.4435140    2.5574655
H        0.8137866   -0.7328989    0.6887936
H       -0.7328989    0.8137866    0.6887935
Ni      -0.0011234   -0.0011234   -0.5223317
  6
          9.572500 (fs)
C       -0.0244967   -0.0244967    1.3524464
H        0.6859440    0.6859441    2.8361876
H       -0.4427915   -0.4427915    2.5571991
H        0.8137330   -0.7327703    0.6888972
H       -0.7327703    0.8137330    0.6888972
Ni      -0.0011252   -0.0011252   -0.5223232
  6
          9.582500 (fs)
C       -0.0245512   -0.0245512    1.3522737
H        0.6858675    0.6858676    2.8371256
H       -0.4420681   -0.4420681    2.5569292
H        0.8136786   -0.7326411    0.6890020
H       -0.7326410    0.8136786    0.6890019
Ni      -0.0011270   -0.0011270   -0.5223148
  6
          9.592500 (fs)
C       -0.0246057   -0.0246057    1.3521011
H        0.6857910    0.6857910    2.8380634
H       -0.4413436   -0.4413436    2.5566559
H        0.8136234   -0.7325112    0.6891078
H       -0.7325112    0.8136234    0.6891077
Ni      -0.0011288   -0.0011288   -0.5223063
  6
          9.602500 (fs)
C       -0.0246603   -0.0246603    1.3519287
H        0.6857143    0.6857143    2.8390009
H       -0.4406181   -0.4406181    2.5563791
H        0.8135673   -0.7323808    0.6892147
H       -0.7323808    0.8135673    0.6892146
Ni      -0.0011306   -0.0011306   -0.5222979
  6
          9.612500 (fs)
C       -0.0247149   -0.0247149    1.3517564
H        0.6856375    0.6856375    2.8399382
H       -0.4398917   -0.4398917    2.5560989
H        0.8135104   -0.7322498    0.6893227
H       -0.7322498    0.8135104    0.6893226
Ni      -0.0011324   -0.0011324   -0.5222895
  6
          9.622500 (fs)
C       -0.0247695   -0.0247695    1.3515842
H        0.6855607    0.6855607    2.8408753
H       -0.4391642   -0.4391642    2.5558152
H        0.8134527   -0.7321182    0.6894318
H       -0.7321182    0.8134527    0.6894317
Ni      -0.0011343   -0.0011343   -0.5222811
  6
          9.632500 (fs)
C       -0.0248242   -0.0248242    1.3514122
H        0.6854837    0.6854838    2.8418121
H       -0.4384357   -0.4384357    2.5555280
H        0.8133941   -0.7319860    0.6895419
H       -0.7319860    0.8133941    0.6895419
Ni      -0.0011361   -0.0011361   -0.5222728
  6
          9.642500 (fs)
C       -0.0248789   -0.0248789    1.3512403
H        0.6854067    0.6854067    2.8427487
H       -0.4377063   -0.4377063    2.5552373
H        0.8133348   -0.7318533    0.6896532
H       -0.7318532    0.8133348    0.6896532
Ni      -0.0011379   -0.0011379   -0.5222644
  6
          9.652500 (fs)
C       -0.0249337   -0.0249337    1.3510685
H        0.6853296    0.6853297    2.8436850
H       -0.4369759   -0.4369759    2.5549432
H        0.8132745   -0.7317199    0.6897656
H       -0.7317199    0.8132745    0.6897655
Ni      -0.0011398   -0.0011398   -0.5222561
  6
          9.662500 (fs)
C       -0.0249885   -0.0249885    1.3508969
H        0.6852525    0.6852525    2.8446211
H       -0.4362444   -0.4362444    2.5546457
H        0.8132135   -0.7315859    0.6898790
H       -0.7315859    0.8132135    0.6898790
Ni      -0.0011416   -0.0011416   -0.5222478
  6
          9.672500 (fs)
C       -0.0250433   -0.0250433    1.3507254
H        0.6851752    0.6851752    2.8455569
H       -0.4355120   -0.4355120    2.5543446
H        0.8131516   -0.7314513    0.6899936
H       -0.7314513    0.8131517    0.6899936
Ni      -0.0011435   -0.0011435   -0.5222395
  6
          9.682500 (fs)
C       -0.0250982   -0.0250982    1.3505540
H        0.6850979    0.6850979    2.8464925
H       -0.4347786   -0.4347787    2.5540401
H        0.8130890   -0.7313162    0.6901093
H       -0.7313162    0.8130890    0.6901092
Ni      -0.0011453   -0.0011453   -0.5222312
  6
          9.692500 (fs)
C       -0.0251531   -0.0251531    1.3503828
H        0.6850204    0.6850204    2.8474278
H       -0.4340443   -0.4340443    2.5537321
H        0.8130255   -0.7311805    0.6902260
H       -0.7311804    0.8130255    0.6902260
Ni      -0.0011472   -0.0011472   -0.5222229
  6
          9.702500 (fs)
C       -0.0252081   -0.0252081    1.3502118
H        0.6849429    0.6849429    2.8483629
H       -0.4333089   -0.4333090    2.5534207
H        0.8129611   -0.7310441    0.6903439
H       -0.7310441    0.8129611    0.6903439
Ni      -0.0011491   -0.0011491   -0.5222147
  6
          9.712500 (fs)
C       -0.0252631   -0.0252631    1.3500408
H        0.6848653    0.6848653    2.8492977
H       -0.4325726   -0.4325726    2.5531058
H        0.8128960   -0.7309072    0.6904629
H       -0.7309072    0.8128960    0.6904628
Ni      -0.0011509   -0.0011509   -0.5222065
  6
          9.722500 (fs)
C       -0.0253182   -0.0253182    1.3498701
H        0.6847877    0.6847877    2.8502322
H       -0.4318354   -0.4318354    2.5527874
H        0.8128300   -0.7307697    0.6905829
H       -0.7307697    0.8128300    0.6905829
Ni      -0.0011528   -0.0011528   -0.5221982
  6
          9.732500 (fs)
C       -0.0253733   -0.0253733    1.3496994
H        0.6847099    0.6847099    2.8511665
H       -0.4310971   -0.4310971    2.5524655
H        0.8127632   -0.7306317    0.6907041
H       -0.7306316    0.8127632    0.6907041
Ni      -0.0011547   -0.0011547   -0.5221900
  6
          9.742500 (fs)
C       -0.0254284   -0.0254284    1.3495289
H        0.6846321    0.6846321    2.8521005
H       -0.4303579   -0.4303579    2.5521401
H        0.8126955   -0.7304930    0.6908264
H       -0.7304930    0.8126956    0.6908264
Ni      -0.0011566   -0.0011566   -0.5221819
  6
          9.752500 (fs)
C       -0.0254836   -0.0254836    1.3493586
H        0.6845541    0.6845541    2.8530343
H       -0.4296177   -0.4296177    2.5518113
H        0.8126271   -0.7303538    0.6909498
H       -0.7303537    0.8126271    0.6909497
Ni      -0.0011585   -0.0011584   -0.5221737
  6
          9.762500 (fs)
C       -0.0255388   -0.0255388    1.3491884
H        0.6844761    0.6844761    2.8539678
H       -0.4288765   -0.4288765    2.5514791
H        0.8125578   -0.7302139    0.6910743
H       -0.7302139    0.8125578    0.6910742
Ni      -0.0011603   -0.0011603   -0.5221656
  6
          9.772500 (fs)
C       -0.0255940   -0.0255941    1.3490183
H        0.6843981    0.6843981    2.8549010
H       -0.4281344   -0.4281344    2.5511433
H        0.8124877   -0.7300735    0.6911999
H       -0.7300735    0.8124877    0.6911998
Ni      -0.0011622   -0.0011622   -0.5221574
  6
          9.782500 (fs)
C       -0.0256493   -0.0256494    1.3488484
H        0.6843199    0.6843199    2.8558340
H       -0.4273913   -0.4273914    2.5508041
H        0.8124168   -0.7299326    0.6913266
H       -0.7299325    0.8124168    0.6913266
Ni      -0.0011641   -0.0011641   -0.5221493
  6
          9.792500 (fs)
C       -0.0257047   -0.0257047    1.3486786
H        0.6842417    0.6842417    2.8567667
H       -0.4266473   -0.4266473    2.5504614
H        0.8123451   -0.7297910    0.6914544
H       -0.7297910    0.8123451    0.6914544
Ni      -0.0011660   -0.0011660   -0.5221413
  6
          9.802500 (fs)
C       -0.0257601   -0.0257601    1.3485090
H        0.6841634    0.6841634    2.8576992
H       -0.4259023   -0.4259023    2.5501152
H        0.8122726   -0.7296489    0.6915833
H       -0.7296489    0.8122726    0.6915833
Ni      -0.0011679   -0.0011679   -0.5221332
  6
          9.812500 (fs)
C       -0.0258155   -0.0258155    1.3483395
H        0.6840850    0.6840850    2.8586314
H       -0.4251564   -0.4251564    2.5497656
H        0.8121992   -0.7295062    0.6917134
H       -0.7295062    0.8121992    0.6917133
Ni      -0.0011699   -0.0011699   -0.5221251
  6
          9.822500 (fs)
C       -0.0258710   -0.0258710    1.3481701
H        0.6840065    0.6840065    2.8595633
H       -0.4244095   -0.4244095    2.5494125
H        0.8121250   -0.7293629    0.6918445
H       -0.7293629    0.8121250    0.6918445
Ni      -0.0011718   -0.0011718   -0.5221171
  6
          9.832500 (fs)
C       -0.0259265   -0.0259265    1.3480009
H        0.6839280    0.6839280    2.8604950
H       -0.4236616   -0.4236616    2.5490559
H        0.8120501   -0.7292191    0.6919768
H       -0.7292191    0.8120501    0.6919767
Ni      -0.0011737   -0.0011737   -0.5221091
  6
          9.842500 (fs)
C       -0.0259820   -0.0259820    1.3478319
H        0.6838494    0.6838494    2.8614265
H       -0.4229128   -0.4229128    2.5486959
H        0.8119742   -0.7290747    0.6921101
H       -0.7290747    0.8119743    0.6921101
Ni      -0.0011756   -0.0011756   -0.5221011
  6
          9.852500 (fs)
C       -0.0260376   -0.0260376    1.3476630
H        0.6837707    0.6837707    2.8623577
H       -0.4221631   -0.4221631    2.5483324
H        0.8118976   -0.7289297    0.6922446
H       -0.7289297    0.8118976    0.6922446
Ni      -0.0011775   -0.0011775   -0.5220931
  6
          9.862500 (fs)
C       -0.0260932   -0.0260932    1.3474942
H        0.6836920    0.6836920    2.8632887
H       -0.4214124   -0.4214124    2.5479655
H        0.8118202   -0.7287842    0.6923802
H       -0.7287842    0.8118202    0.6923802
Ni      -0.0011795   -0.0011795   -0.5220852
  6
          9.872500 (fs)
C       -0.0261489   -0.0261489    1.3473256
H        0.6836132    0.6836132    2.8642194
H       -0.4206607   -0.4206607    2.5475951
H        0.8117420   -0.7286381    0.6925169
H       -0.7286380    0.8117420    0.6925169
Ni      -0.0011814   -0.0011814   -0.5220772
  6
          9.882500 (fs)
C       -0.0262046   -0.0262046    1.3471571
H        0.6835343    0.6835343    2.8651499
H       -0.4199081   -0.4199081    2.5472212
H        0.8116629   -0.7284914    0.6926547
H       -0.7284914    0.8116629    0.6926547
Ni      -0.0011834   -0.0011833   -0.5220693
  6
          9.892500 (fs)
C       -0.0262604   -0.0262604    1.3469888
H        0.6834554    0.6834554    2.8660802
H       -0.4191546   -0.4191546    2.5468439
H        0.8115830   -0.7283442    0.6927936
H       -0.7283441    0.8115831    0.6927936
Ni      -0.0011853   -0.0011853   -0.5220614
  6
          9.902500 (fs)
C       -0.0263162   -0.0263162    1.3468206
H        0.6833764    0.6833764    2.8670102
H       -0.4184001   -0.4184001    2.5464631
H        0.8115024   -0.7281964    0.6929336
H       -0.7281963    0.8115024    0.6929336
Ni      -0.0011872   -0.0011872   -0.5220536
  6
          9.912500 (fs)
C       -0.0263720   -0.0263720    1.3466526
H        0.6832973    0.6832973    2.8679400
H       -0.4176447   -0.4176447    2.5460789
H        0.8114209   -0.7280480    0.6930748
H       -0.7280480    0.8114209    0.6930747
Ni      -0.0011892   -0.0011892   -0.5220457
  6
          9.922500 (fs)
C       -0.0264279   -0.0264279    1.3464847
H        0.6832182    0.6832182    2.8688696
H       -0.4168884   -0.4168884    2.5456912
H        0.8113386   -0.7278991    0.6932170
H       -0.7278991    0.8113386    0.6932170
Ni      -0.0011912   -0.0011911   -0.5220379
  6
          9.932500 (fs)
C       -0.0264838   -0.0264838    1.3463169
H        0.6831390    0.6831390    2.8697990
H       -0.4161311   -0.4161311    2.5453001
H        0.8112555   -0.7277496    0.6933604
H       -0.7277496    0.8112555    0.6933603
Ni      -0.0011931   -0.0011931   -0.5220300
  6
          9.942500 (fs)
C       -0.0265398   -0.0265398    1.3461493
H        0.6830598    0.6830598    2.8707282
H       -0.4153728   -0.4153729    2.5449055
H        0.8111716   -0.7275996    0.6935048
H       -0.7275996    0.8111716    0.6935048
Ni      -0.0011951   -0.0011951   -0.5220222
  6
          9.952500 (fs)
C       -0.0265958   -0.0265958    1.3459818
H        0.6829805    0.6829805    2.8716571
H       -0.4146137   -0.4146137    2.5445075
H        0.8110869   -0.7274490    0.6936504
H       -0.7274490    0.8110869    0.6936504
Ni      -0.0011970   -0.0011970   -0.5220145
  6
          9.962500 (fs)
C       -0.0266518   -0.0266518    1.3458145
H        0.6829011    0.6829012    2.8725859
H       -0.4138536   -0.4138536    2.5441060
H        0.8110013   -0.7272978    0.6937971
H       -0.7272978    0.8110013    0.6937970
Ni      -0.0011990   -0.0011990   -0.5220067
  6
          9.972500 (fs)
C       -0.0267079   -0.0267079    1.3456473
H        0.6828217    0.6828218    2.8735144
H       -0.4130926   -0.4130926    2.5437011
H        0.8109150   -0.7271461    0.6939449
H       -0.7271461    0.8109150    0.6939448
Ni      -0.0012010   -0.0012010   -0.5219990
  6
          9.982500 (fs)
C       -0.0267640   -0.0267640    1.3454802
H        0.6827423    0.6827423    2.8744428
H       -0.4123307   -0.4123307    2.5432927
H        0.8108279   -0.7269939    0.6940938
H       -0.7269939    0.8108279    0.6940937
Ni      -0.0012030   -0.0012030   -0.5219912
  6
          9.992500 (fs)
C       -0.0268202   -0.0268202    1.3453133
H        0.6826628    0.6826628    2.8753710
H       -0.4115678   -0.4115678    2.5428809
H        0.8107399   -0.7268411    0.6942438
H       -0.7268411    0.8107400    0.6942437
Ni      -0.0012050   -0.0012049   -0.5219835
  6
         10.002500 (fs)
C       -0.0268764   -0.0268764    1.3451466
H        0.6825833    0.6825833    2.8762990
H       -0.4108040   -0.4108040    2.5424657
H        0.8106512   -0.7266877    0.6943949
H       -0.7266877    0.8106512    0.6943948
Ni      -0.0012069   -0.0012069   -0.5219758
  6
         10.012500 (fs)
C       -0.0269327   -0.0269327    1.3449799
H        0.6825037    0.6825037    2.8772268
H       -0.4100393   -0.4100393    2.5420470
H        0.8105617   -0.7265338    0.6945471
H       -0.7265338    0.8105617    0.6945470
Ni      -0.0012089   -0.0012089   -0.5219682
  6
         10.022500 (fs)
C       -0.0269890   -0.0269890    1.3448134
H        0.6824240    0.6824240    2.8781545
H       -0.4092736   -0.4092736    2.5416249
H        0.8104713   -0.7263793    0.6947004
H       -0.7263793    0.8104713    0.6947004
Ni      -0.0012109   -0.0012109   -0.5219605
  6
         10.032500 (fs)
C       -0.0270453   -0.0270453    1.3446471
H        0.6823444    0.6823444    2.8790819
H       -0.4085071   -0.4085071    2.5411994
H        0.8103802   -0.7262243    0.6948548
H       -0.7262243    0.8103802    0.6948548
Ni      -0.0012129   -0.0012129   -0.5219529
  6
         10.042500 (fs)
C       -0.0271017   -0.0271017    1.3444808
H        0.6822646    0.6822646    2.8800093
H       -0.4077396   -0.4077396    2.5407704
H        0.8102882   -0.7260688    0.6950103
H       -0.7260688    0.8102883    0.6950103
Ni      -0.0012149   -0.0012149   -0.5219453
  6
         10.052500 (fs)
C       -0.0271581   -0.0271581    1.3443147
H        0.6821849    0.6821849    2.8809364
H       -0.4069712   -0.4069712    2.5403380
H        0.8101955   -0.7259127    0.6951670
H       -0.7259127    0.8101955    0.6951669
Ni      -0.0012169   -0.0012169   -0.5219377
  6
         10.062500 (fs)
C       -0.0272145   -0.0272145    1.3441488
H        0.6821051    0.6821051    2.8818635
H       -0.4062018   -0.4062018    2.5399022
H        0.8101020   -0.7257560    0.6953247
H       -0.7257560    0.8101020    0.6953246
Ni      -0.0012190   -0.0012189   -0.5219302
  6
         10.072500 (fs)
C       -0.0272710   -0.0272710    1.3439830
H        0.6820253    0.6820253    2.8827903
H       -0.4054316   -0.4054316    2.5394630
H        0.8100076   -0.7255988    0.6954835
H       -0.7255988    0.8100076    0.6954835
Ni      -0.0012210   -0.0012210   -0.5219226
  6
         10.082500 (fs)
C       -0.0273276   -0.0273276    1.3438173
H        0.6819454    0.6819454    2.8837171
H       -0.4046604   -0.4046604    2.5390204
H        0.8099125   -0.7254411    0.6956434
H       -0.7254411    0.8099125    0.6956434
Ni      -0.0012230   -0.0012230   -0.5219151
  6
         10.092500 (fs)
C       -0.0273842   -0.0273842    1.3436517
H        0.6818655    0.6818655    2.8846437
H       -0.4038884   -0.4038884    2.5385743
H        0.8098166   -0.7252828    0.6958044
H       -0.7252828    0.8098166    0.6958044
Ni      -0.0012250   -0.0012250   -0.5219076
  6
         10.102500 (fs)
C       -0.0274408   -0.0274408    1.3434863
H        0.6817856    0.6817856    2.8855702
H       -0.4031154   -0.4031154    2.5381248
H        0.8097199   -0.7251240    0.6959666
H       -0.7251240    0.8097199    0.6959665
Ni      -0.0012270   -0.0012270   -0.5219001
  6
         10.112500 (fs)
C       -0.0274974   -0.0274974    1.3433210
H        0.6817057    0.6817057    2.8864966
H       -0.4023415   -0.4023415    2.5376720
H        0.8096224   -0.7249647    0.6961298
H       -0.7249647    0.8096224    0.6961297
Ni      -0.0012291   -0.0012291   -0.5218926
  6
         10.122500 (fs)
C       -0.0275541   -0.0275541    1.3431558
H        0.6816257    0.6816257    2.8874228
H       -0.4015667   -0.4015667    2.5372157
H        0.8095241   -0.7248048    0.6962941
H       -0.7248048    0.8095241    0.6962941
Ni      -0.0012311   -0.0012311   -0.5218852
  6
         10.132500 (fs)
C       -0.0276109   -0.0276109    1.3429908
H        0.6815457    0.6815458    2.8883489
H       -0.4007910   -0.4007910    2.5367560
H        0.8094250   -0.7246444    0.6964595
H       -0.7246444    0.8094250    0.6964595
Ni      -0.0012332   -0.0012331   -0.5218777
  6
         10.142500 (fs)
C       -0.0276677   -0.0276677    1.3428259
H        0.6814657    0.6814657    2.8892750
H       -0.4000144   -0.4000144    2.5362929
H        0.8093251   -0.7244834    0.6966260
H       -0.7244834    0.8093251    0.6966260
Ni      -0.0012352   -0.0012352   -0.5218703
  6
         10.152500 (fs)
C       -0.0277245   -0.0277245    1.3426611
H        0.6813857    0.6813857    2.8902009
H       -0.3992369   -0.3992369    2.5358265
H        0.8092244   -0.7243219    0.6967936
H       -0.7243219    0.8092245    0.6967936
Ni      -0.0012373   -0.0012372   -0.5218629
  6
         10.162500 (fs)
C       -0.0277814   -0.0277814    1.3424965
H        0.6813057    0.6813057    2.8911268
H       -0.3984585   -0.3984585    2.5353566
H        0.8091230   -0.7241599    0.6969623
H       -0.7241599    0.8091230    0.6969623
Ni      -0.0012393   -0.0012393   -0.5218556
  6
         10.172500 (fs)
C       -0.0278383   -0.0278383    1.3423319
H        0.6812256    0.6812256    2.8920525
H       -0.3976791   -0.3976792    2.5348834
H        0.8090208   -0.7239973    0.6971321
H       -0.7239973    0.8090208    0.6971320
Ni      -0.0012414   -0.0012414   -0.5218482
  6
         10.182500 (fs)
C       -0.0278952   -0.0278952    1.3421675
H        0.6811456    0.6811456    2.8929782
H       -0.3968989   -0.3968989    2.5344067
H        0.8089177   -0.7238343    0.6973030
H       -0.7238342    0.8089177    0.6973029
Ni      -0.0012434   -0.0012434   -0.5218409
  6
         10.192500 (fs)
C       -0.0279522   -0.0279522    1.3420032
H        0.6810655    0.6810655    2.8939038
H       -0.3961178   -0.3961178    2.5339267
H        0.8088139   -0.7236706    0.6974749
H       -0.7236706    0.8088139    0.6974749
Ni      -0.0012455   -0.0012455   -0.5218336
  6
         10.202500 (fs)
C       -0.0280092   -0.0280092    1.3418391
H        0.6809854    0.6809854    2.8948293
H       -0.3953358   -0.3953358    2.5334433
H        0.8087093   -0.7235065    0.6976480
H       -0.7235065    0.8087093    0.6976479
Ni      -0.0012476   -0.0012476   -0.5218263
  6
         10.212500 (fs)
C       -0.0280663   -0.0280663    1.3416751
H        0.6809053    0.6809053    2.8957548
H       -0.3945529   -0.3945529    2.5329566
H        0.8086040   -0.7233418    0.6978221
H       -0.7233418    0.8086040    0.6978221
Ni      -0.0012496   -0.0012496   -0.5218190
  6
         10.222500 (fs)
C       -0.0281234   -0.0281234    1.3415112
H        0.6808252    0.6808252    2.8966802
H       -0.3937691   -0.3937692    2.5324665
H        0.8084978   -0.7231766    0.6979973
H       -0.7231766    0.8084978    0.6979973
Ni      -0.0012517   -0.0012517   -0.5218118
  6
         10.232500 (fs)
C       -0.0281806   -0.0281806    1.3413474
H        0.6807451    0.6807451    2.8976055
H       -0.3929845   -0.3929845    2.5319730
H        0.8083909   -0.7230109    0.6981736
H       -0.7230109    0.8083909    0.6981736
Ni      -0.0012538   -0.0012538   -0.5218045
  6
         10.242500 (fs)
C       -0.0282378   -0.0282378    1.3411837
H        0.6806650    0.6806650    2.8985308
H       -0.3921989   -0.3921989    2.5314761
H        0.8082832   -0.7228446    0.6983510
H       -0.7228446    0.8082832    0.6983510
Ni      -0.0012559   -0.0012559   -0.5217973
  6
         10.252500 (fs)
C       -0.0282950   -0.0282950    1.3410202
H        0.6805849    0.6805849    2.8994561
H       -0.3914124   -0.3914125    2.5309759
H        0.8081747   -0.7226778    0.6985295
H       -0.7226778    0.8081747    0.6985295
Ni      -0.0012580   -0.0012580   -0.5217901
  6
         10.262500 (fs)
C       -0.0283523   -0.0283523    1.3408567
H        0.6805048    0.6805048    2.9003813
H       -0.3906251   -0.3906251    2.5304723
H        0.8080654   -0.7225105    0.6987091
H       -0.7225105    0.8080655    0.6987090
Ni      -0.0012601   -0.0012601   -0.5217830
  6
         10.272500 (fs)
C       -0.0284096   -0.0284096    1.3406934
H        0.6804247    0.6804247    2.9013065
H       -0.3898369   -0.3898369    2.5299654
H        0.8079554   -0.7223427    0.6988897
H       -0.7223427    0.8079554    0.6988897
Ni      -0.0012622   -0.0012622   -0.5217758
  6
         10.282500 (fs)
C       -0.0284669   -0.0284669    1.3405303
H        0.6803446    0.6803446    2.9022316
H       -0.3890478   -0.3890478    2.5294551
H        0.8078446   -0.7221744    0.6990715
H       -0.7221744    0.8078446    0.6990714
Ni      -0.0012643   -0.0012643   -0.5217687
  6
         10.292500 (fs)
C       -0.0285243   -0.0285243    1.3403672
H        0.6802645    0.6802645    2.9031567
H       -0.3882578   -0.3882578    2.5289415
H        0.8077330   -0.7220055    0.6992543
H       -0.7220055    0.8077330    0.6992542
Ni      -0.0012664   -0.0012664   -0.5217616
  6
         10.302500 (fs)
C       -0.0285818   -0.0285818    1.3402043
H        0.6801845    0.6801845    2.9040818
H       -0.3874670   -0.3874670    2.5284245
H        0.8076207   -0.7218362    0.6994382
H       -0.7218361    0.8076207    0.6994381
Ni      -0.0012685   -0.0012685   -0.5217545
  6
         10.312500 (fs)
C       -0.0286393   -0.0286393    1.3400414
H        0.6801044    0.6801044    2.9050068
H       -0.3866753   -0.3866753    2.5279042
H        0.8075076   -0.7216663    0.6996232
H       -0.7216662    0.8075076    0.6996231
Ni      -0.0012706   -0.0012706   -0.5217474
  6
         10.322500 (fs)
C       -0.0286968   -0.0286968    1.3398787
H        0.6800243    0.6800243    2.9059318
H       -0.3858827   -0.3858827    2.5273806
H        0.8073937   -0.7214959    0.6998092
H       -0.7214958    0.8073937    0.6998092
Ni      -0.0012728   -0.0012727   -0.5217404
  6
         10.332500 (fs)
C       -0.0287543   -0.0287543    1.3397161
H        0.6799443    0.6799443    2.9068568
H       -0.3850892   -0.3850892    2.5268537
H        0.8072791   -0.7213249    0.6999963
H       -0.7213249    0.8072791    0.6999963
Ni      -0.0012749   -0.0012749   -0.5217333
  6
         10.342500 (fs)
C       -0.0288119   -0.0288119    1.3395536
H        0.6798642    0.6798643    2.9077818
H       -0.3842949   -0.3842949    2.5263234
H        0.8071636   -0.7211535    0.7001846
H       -0.7211535    0.8071637    0.7001845
Ni      -0.0012770   -0.0012770   -0.5217263
  6
         10.352500 (fs)
C       -0.0288696   -0.0288696    1.3393913
H        0.6797842    0.6797842    2.9087068
H       -0.3834997   -0.3834998    2.5257898
H        0.8070475   -0.7209816    0.7003739
H       -0.7209815    0.8070475    0.7003738
Ni      -0.0012791   -0.0012791   -0.5217193
  6
         10.362500 (fs)
C       -0.0289273   -0.0289273    1.3392290
H        0.6797042    0.6797042    2.9096318
H       -0.3827037   -0.3827037    2.5252529
H        0.8069306   -0.7208091    0.7005642
H       -0.7208091    0.8069306    0.7005642
Ni      -0.0012813   -0.0012813   -0.5217124
  6
         10.372500 (fs)
C       -0.0289850   -0.0289850    1.3390669
H        0.6796242    0.6796242    2.9105567
H       -0.3819068   -0.3819068    2.5247127
H        0.8068129   -0.7206361    0.7007557
H       -0.7206361    0.8068129    0.7007556
Ni      -0.0012834   -0.0012834   -0.5217054
  6
         10.382500 (fs)
C       -0.0290428   -0.0290428    1.3389049
H        0.6795442    0.6795443    2.9114816
H       -0.3811091   -0.3811091    2.5241692
H        0.8066944   -0.7204627    0.7009482
H       -0.7204627    0.8066944    0.7009481
Ni      -0.0012856   -0.0012856   -0.5216985
  6
         10.392500 (fs)
C       -0.0291006   -0.0291006    1.3387430
H        0.6794643    0.6794643    2.9124066
H       -0.3803105   -0.3803105    2.5236224
H        0.8065752   -0.7202887    0.7011418
H       -0.7202887    0.8065752    0.7011417
Ni      -0.0012877   -0.0012877   -0.5216916
  6
         10.402500 (fs)
C       -0.0291584   -0.0291584    1.3385812
H        0.6793843    0.6793844    2.9133315
H       -0.3795111   -0.3795111    2.5230723
H        0.8064553   -0.7201142    0.7013365
H       -0.7201142    0.8064553    0.7013364
Ni      -0.0012899   -0.0012899   -0.5216847
  6
         10.412500 (fs)
C       -0.0292163   -0.0292163    1.3384196
H        0.6793044    0.6793044    2.9142564
H       -0.3787108   -0.3787108    2.5225189
H        0.8063346   -0.7199392    0.7015322
H       -0.7199392    0.8063346    0.7015322
Ni      -0.0012920   -0.0012920   -0.5216778
  6
         10.422500 (fs)
C       -0.0292742   -0.0292742    1.3382580
H        0.6792245    0.6792245    2.9151813
H       -0.3779097   -0.3779097    2.5219622
H        0.8062131   -0.7197637    0.7017290
H       -0.7197637    0.8062131    0.7017290
Ni      -0.0012942   -0.0012942   -0.5216710
  6
         10.432500 (fs)
C       -0.0293322   -0.0293322    1.3380966
H        0.6791446    0.6791446    2.9161062
H       -0.3771077   -0.3771077    2.5214023
H        0.8060909   -0.7195877    0.7019269
H       -0.7195877    0.8060909    0.7019269
Ni      -0.0012964   -0.0012964   -0.5216641
  6
         10.442500 (fs)
C       -0.0293902   -0.0293902    1.3379353
H        0.6790648    0.6790648    2.9170311
H       -0.3763049   -0.3763049    2.5208390
H        0.8059679   -0.7194113    0.7021259
H       -0.7194112    0.8059679    0.7021259
Ni      -0.0012985   -0.0012985   -0.5216573
  6
         10.452500 (fs)
C       -0.0294483   -0.0294483    1.3377741
H        0.6789849    0.6789849    2.9179560
H       -0.3755013   -0.3755013    2.5202725
H        0.8058442   -0.7192343    0.7023260
H       -0.7192343    0.8058442    0.7023259
Ni      -0.0013007   -0.0013007   -0.5216506
  6
         10.462500 (fs)
C       -0.0295063   -0.0295064    1.3376130
H        0.6789051    0.6789051    2.9188809
H       -0.3746968   -0.3746969    2.5197027
H        0.8057198   -0.7190568    0.7025271
H       -0.7190568    0.8057198    0.7025271
Ni      -0.0013029   -0.0013029   -0.5216438
  6
         10.472500 (fs)
C       -0.0295645   -0.0295645    1.3374520
H        0.6788253    0.6788253    2.9198058
H       -0.3738916   -0.3738916    2.5191297
H        0.8055946   -0.7188788    0.7027293
H       -0.7188788    0.8055946    0.7027293
Ni      -0.0013051   -0.0013051   -0.5216371
  6
         10.482500 (fs)
C       -0.0296227   -0.0296227    1.3372911
H        0.6787455    0.6787455    2.9207307
H       -0.3730855   -0.3730855    2.5185534
H        0.8054687   -0.7187003    0.7029326
H       -0.7187003    0.8054687    0.7029325
Ni      -0.0013073   -0.0013073   -0.5216303
  6
         10.492500 (fs)
C       -0.0296809   -0.0296809    1.3371304
H        0.6786658    0.6786658    2.9216555
H       -0.3722785   -0.3722786    2.5179739
H        0.8053420   -0.7185214    0.7031369
H       -0.7185214    0.8053420    0.7031369
Ni      -0.0013095   -0.0013095   -0.5216236
  6
         10.502500 (fs)
C       -0.0297391   -0.0297391    1.3369698
H        0.6785860    0.6785860    2.9225804
H       -0.3714708   -0.3714708    2.5173911
H        0.8052146   -0.7183419    0.7033424
H       -0.7183419    0.8052146    0.7033423
Ni      -0.0013117   -0.0013117   -0.5216170
  6
         10.512500 (fs)
C       -0.0297974   -0.0297974    1.3368093
H        0.6785063    0.6785063    2.9235053
H       -0.3706623   -0.3706623    2.5168051
H        0.8050864   -0.7181620    0.7035489
H       -0.7181620    0.8050864    0.7035488
Ni      -0.0013139   -0.0013139   -0.5216103
  6
         10.522500 (fs)
C       -0.0298557   -0.0298557    1.3366489
H        0.6784266    0.6784266    2.9244301
H       -0.3698529   -0.3698529    2.5162159
H        0.8049576   -0.7179815    0.7037565
H       -0.7179815    0.8049576    0.7037564
Ni      -0.0013161   -0.0013161   -0.5216037
  6
         10.532500 (fs)
C       -0.0299141   -0.0299141    1.3364886
H        0.6783470    0.6783470    2.9253550
H       -0.3690427   -0.3690427    2.5156234
H        0.8048279   -0.7178006    0.7039651
H       -0.7178006    0.8048279    0.7039651
Ni      -0.0013183   -0.0013183   -0.5215971
  6
         10.542500 (fs)
C       -0.0299725   -0.0299725    1.3363284
H        0.6782673    0.6782673    2.9262798
H       -0.3682318   -0.3682318    2.5150277
H        0.8046976   -0.7176192    0.7041749
H       -0.7176192    0.8046976    0.7041748
Ni      -0.0013205   -0.0013205   -0.5215905
  6
         10.552500 (fs)
C       -0.0300310   -0.0300310    1.3361684
H        0.6781877    0.6781877    2.9272046
H       -0.3674200   -0.3674200    2.5144288
H        0.8045665   -0.7174373    0.7043857
H       -0.7174373    0.8045665    0.7043857
Ni      -0.0013227   -0.0013227   -0.5215839
  6
         10.562500 (fs)
C       -0.0300895   -0.0300895    1.3360085
H        0.6781081    0.6781081    2.9281294
H       -0.3666074   -0.3666074    2.5138267
H        0.8044347   -0.7172549    0.7045976
H       -0.7172549    0.8044347    0.7045976
Ni      -0.0013249   -0.0013249   -0.5215774
  6
         10.572500 (fs)
C       -0.0301480   -0.0301480    1.3358487
H        0.6780285    0.6780285    2.9290541
H       -0.3657941   -0.3657941    2.5132213
H        0.8043021   -0.7170721    0.7048106
H       -0.7170721    0.8043022    0.7048106
Ni      -0.0013271   -0.0013271   -0.5215708
  6
         10.582500 (fs)
C       -0.0302066   -0.0302066    1.3356890
H        0.6779490    0.6779490    2.9299789
H       -0.3649799   -0.3649799    2.5126128
H        0.8041689   -0.7168888    0.7050247
H       -0.7168887    0.8041689    0.7050246
Ni      -0.0013293   -0.0013293   -0.5215643
  6
         10.592500 (fs)
C       -0.0302652   -0.0302652    1.3355294
H        0.6778695    0.6778695    2.9309036
H       -0.3641650   -0.3641650    2.5120011
H        0.8040349   -0.7167049    0.7052398
H       -0.7167049    0.8040349    0.7052398
Ni      -0.0013316   -0.0013316   -0.5215579
  6
         10.602500 (fs)
C       -0.0303238   -0.0303239    1.3353699
H        0.6777899    0.6777900    2.9318283
H       -0.3633493   -0.3633493    2.5113862
H        0.8039002   -0.7165207    0.7054561
H       -0.7165206    0.8039002    0.7054560
Ni      -0.0013338   -0.0013338   -0.5215514
  6
         10.612500 (fs)
C       -0.0303825   -0.0303825    1.3352106
H        0.6777105    0.6777105    2.9327529
H       -0.3625328   -0.3625328    2.5107681
H        0.8037648   -0.7163359    0.7056734
H       -0.7163359    0.8037648    0.7056733
Ni      -0.0013360   -0.0013360   -0.5215450
  6
         10.622500 (fs)
C       -0.0304413   -0.0304413    1.3350514
H        0.6776310    0.6776310    2.9336775
H       -0.3617155   -0.3617155    2.5101469
H        0.8036286   -0.7161507    0.7058918
H       -0.7161506    0.8036286    0.7058917
Ni      -0.0013383   -0.0013383   -0.5215386
  6
         10.632500 (fs)
C       -0.0305000   -0.0305000    1.3348923
H        0.6775515    0.6775515    2.9346021
H       -0.3608975   -0.3608975    2.5095225
H        0.8034917   -0.7159650    0.7061113
H       -0.7159649    0.8034917    0.7061112
Ni      -0.0013405   -0.0013405   -0.5215322
  6
         10.642500 (fs)
C       -0.0305588   -0.0305588    1.3347333
H        0.6774721    0.6774721    2.9355266
H       -0.3600787   -0.3600787    2.5088949
H        0.8033542   -0.7157788    0.7063318
H       -0.7157788    0.8033542    0.7063318
Ni      -0.0013427   -0.0013427   -0.5215258
  6
         10.652500 (fs)
C       -0.0306177   -0.0306177    1.3345745
H        0.6773927    0.6773927    2.9364511
H       -0.3592591   -0.3592591    2.5082642
H        0.8032159   -0.7155921    0.7065535
H       -0.7155921    0.8032159    0.7065534
Ni      -0.0013450   -0.0013450   -0.5215195
  6
         10.662500 (fs)
C       -0.0306766   -0.0306766    1.3344158
H        0.6773133    0.6773133    2.9373756
H       -0.3584388   -0.3584388    2.5076303
H        0.8030769   -0.7154050    0.7067762
H       -0.7154050    0.8030769    0.7067762
Ni      -0.0013472   -0.0013472   -0.5215132
  6
         10.672500 (fs)
C       -0.0307355   -0.0307355    1.3342572
H        0.6772339    0.6772340    2.9382999
H       -0.3576177   -0.3576177    2.5069933
H        0.8029371   -0.7152174    0.7070001
H       -0.7152174    0.8029371    0.7070000
Ni      -0.0013495   -0.0013495   -0.5215069
  6
         10.682500 (fs)
C       -0.0307945   -0.0307945    1.3340987
H        0.6771546    0.6771546    2.9392242
H       -0.3567958   -0.3567959    2.5063531
H        0.8027967   -0.7150294    0.7072250
H       -0.7150294    0.8027967    0.7072249
Ni      -0.0013517   -0.0013517   -0.5215006
  6
         10.692500 (fs)
C       -0.0308535   -0.0308535    1.3339403
H        0.6770753    0.6770753    2.9401485
H       -0.3559733   -0.3559733    2.5057098
H        0.8026556   -0.7148409    0.7074510
H       -0.7148409    0.8026556    0.7074510
Ni      -0.0013540   -0.0013540   -0.5214944
  6
         10.702500 (fs)
C       -0.0309125   -0.0309125    1.3337821
H        0.6769960    0.6769960    2.9410727
H       -0.3551499   -0.3551499    2.5050634
H        0.8025137   -0.7146519    0.7076781
H       -0.7146519    0.8025137    0.7076781
Ni      -0.0013563   -0.0013562   -0.5214881
  6
         10.712500 (fs)
C       -0.0309716   -0.0309716    1.3336240
H        0.6769167    0.6769167    2.9419968
H       -0.3543259   -0.3543259    2.5044139
H        0.8023712   -0.7144625    0.7079063
H       -0.7144625    0.8023712    0.7079063
Ni      -0.0013585   -0.0013585   -0.5214819
  6
         10.722500 (fs)
C       -0.0310307   -0.0310307    1.3334660
H        0.6768374    0.6768374    2.9429208
H       -0.3535011   -0.3535011    2.5037612
H        0.8022279   -0.7142726    0.7081357
H       -0.7142726    0.8022280    0.7081356
Ni      -0.0013608   -0.0013608   -0.5214758
  6
         10.732500 (fs)
C       -0.0310898   -0.0310898    1.3333082
H        0.6767581    0.6767582    2.9438447
H       -0.3526756   -0.3526756    2.5031055
H        0.8020840   -0.7140822    0.7083661
H       -0.7140822    0.8020840    0.7083660
Ni      -0.0013630   -0.0013630   -0.5214696
  6
         10.742500 (fs)
C       -0.0311490   -0.0311490    1.3331504
H        0.6766789    0.6766789    2.9447686
H       -0.3518493   -0.3518493    2.5024466
H        0.8019394   -0.7138914    0.7085976
H       -0.7138914    0.8019394    0.7085975
Ni      -0.0013653   -0.0013653   -0.5214635
  6
         10.752500 (fs)
C       -0.0312082   -0.0312082    1.3329928
H        0.6765997    0.6765997    2.9456924
H       -0.3510224   -0.3510224    2.5017847
H        0.8017940   -0.7137002    0.7088302
H       -0.7137001    0.8017940    0.7088301
Ni      -0.0013676   -0.0013676   -0.5214574
  6
         10.762500 (fs)
C       -0.0312675   -0.0312675    1.3328354
H        0.6765205    0.6765205    2.9466160
H       -0.3501947   -0.3501947    2.5011197
H        0.8016480   -0.7135084    0.7090639
H       -0.7135084    0.8016480    0.7090639
Ni      -0.0013699   -0.0013699   -0.5214514
  6
         10.772500 (fs)
C       -0.0313268   -0.0313268    1.3326780
H        0.6764413    0.6764413    2.9475396
H       -0.3493663   -0.3493663    2.5004516
H        0.8015013   -0.7133163    0.7092987
H       -0.7133162    0.8015013    0.7092987
Ni      -0.0013721   -0.0013721   -0.5214453
  6
         10.782500 (fs)
C       -0.0313861   -0.0313861    1.3325208
H        0.6763621    0.6763621    2.9484630
H       -0.3485372   -0.3485372    2.4997804
H        0.8013539   -0.7131236    0.7095346
H       -0.7131236    0.8013539    0.7095346
Ni      -0.0013744   -0.0013744   -0.5214393
  6
         10.792500 (fs)
C       -0.0314454   -0.0314454    1.3323638
H        0.6762830    0.6762830    2.9493863
H       -0.3477074   -0.3477074    2.4991062
H        0.8012058   -0.7129306    0.7097717
H       -0.7129306    0.8012058    0.7097716
Ni      -0.0013767   -0.0013767   -0.5214333
  6
         10.802500 (fs)
C       -0.0315048   -0.0315048    1.3322068
H        0.6762038    0.6762038    2.9503095
H       -0.3468769   -0.3468770    2.4984289
H        0.8010570   -0.7127370    0.7100098
H       -0.7127370    0.8010570    0.7100098
Ni      -0.0013790   -0.0013790   -0.5214274
  6
          0.000500 (fs)
C       -0.0315650   -0.0315650    1.3320500
H        0.6761250    0.6761250    2.9512340
H       -0.3460470   -0.3460470    2.4977520
H        0.8009080   -0.7125430    0.7102480
H       -0.7125430    0.8009080    0.7102480
Ni      -0.0013810   -0.0013810   -0.5214210
  6
          0.010500 (fs)
C       -0.0316250   -0.0316250    1.3318931
H        0.6760460    0.6760460    2.9521579
H       -0.3452163   -0.3452163    2.4970720
H        0.8007583   -0.7123486    0.7104871
H       -0.7123486    0.8007583    0.7104871
Ni      -0.0013830   -0.0013830   -0.5214150
  6
          0.020500 (fs)
C       -0.0316851   -0.0316851    1.3317364
H        0.6759670    0.6759670    2.9530816
H       -0.3443850   -0.3443850    2.4963889
H        0.8006080   -0.7121537    0.7107273
H       -0.7121537    0.8006080    0.7107273
Ni      -0.0013850   -0.0013850   -0.5214091
  6
          0.030500 (fs)
C       -0.0317452   -0.0317452    1.3315798
H        0.6758881    0.6758881    2.9540052
H       -0.3435530   -0.3435530    2.4957028
H        0.8004570   -0.7119583    0.7109687
H       -0.7119583    0.8004570    0.7109687
Ni      -0.0013870   -0.0013870   -0.5214032
  6
          0.040500 (fs)
C       -0.0318053   -0.0318053    1.3314233
H        0.6758092    0.6758092    2.9549286
H       -0.3427203   -0.3427203    2.4950138
H        0.8003053   -0.7117626    0.7112111
H       -0.7117626    0.8003053    0.7112111
Ni      -0.0013890   -0.0013890   -0.5213973
  6
          0.050500 (fs)
C       -0.0318655   -0.0318655    1.3312670
H        0.6757302    0.6757302    2.9558519
H       -0.3418869   -0.3418869    2.4943217
H        0.8001529   -0.7115664    0.7114547
H       -0.7115664    0.8001529    0.7114547
Ni      -0.0013910   -0.0013910   -0.5213914
  6
          0.060500 (fs)
C       -0.0319257   -0.0319257    1.3311108
H        0.6756513    0.6756513    2.9567750
H       -0.3410529   -0.3410529    2.4936266
H        0.7999998   -0.7113697    0.7116994
H       -0.7113697    0.7999998    0.7116994
Ni      -0.0013931   -0.0013931   -0.5213856
  6
          0.070500 (fs)
C       -0.0319859   -0.0319859    1.3309548
H        0.6755724    0.6755724    2.9576979
H       -0.3402182   -0.3402182    2.4929285
H        0.7998461   -0.7111726    0.7119452
H       -0.7111726    0.7998461    0.7119452
Ni      -0.0013951   -0.0013951   -0.5213797
  6
          0.080500 (fs)
C       -0.0320461   -0.0320461    1.3307988
H        0.6754935    0.6754935    2.9586207
H       -0.3393829   -0.3393829    2.4922274
H        0.7996918   -0.7109751    0.7121922
H       -0.7109751    0.7996918    0.7121922
Ni      -0.0013971   -0.0013971   -0.5213740
  6
          0.090500 (fs)
C       -0.0321064   -0.0321064    1.3306431
H        0.6754146    0.6754146    2.9595432
H       -0.3385470   -0.3385470    2.4915234
H        0.7995367   -0.7107771    0.7124402
H       -0.7107771    0.7995367    0.7124402
Ni      -0.0013991   -0.0013991   -0.5213682
  6
          0.100500 (fs)
C       -0.0321667   -0.0321667    1.3304874
H        0.6753358    0.6753358    2.9604657
H       -0.3377104   -0.3377104    2.4908164
H        0.7993810   -0.7105787    0.7126894
H       -0.7105787    0.7993810    0.7126894
Ni      -0.0014011   -0.0014011   -0.5213625
  6
          0.110500 (fs)
C       -0.0322271   -0.0322271    1.3303319
H        0.6752569    0.6752569    2.9613879
H       -0.3368731   -0.3368731    2.4901064
H        0.7992247   -0.7103798    0.7129398
H       -0.7103798    0.7992247    0.7129398
Ni      -0.0014032   -0.0014032   -0.5213568
  6
          0.120500 (fs)
C       -0.0322874   -0.0322874    1.3301765
H        0.6751780    0.6751780    2.9623099
H       -0.3360352   -0.3360352    2.4893935
H        0.7990676   -0.7101805    0.7131913
H       -0.7101805    0.7990677    0.7131913
Ni      -0.0014052   -0.0014052   -0.5213511
  6
          0.130500 (fs)
C       -0.0323478   -0.0323478    1.3300213
H        0.6750992    0.6750992    2.9632317
H       -0.3351968   -0.3351968    2.4886776
H        0.7989100   -0.7099808    0.7134439
H       -0.7099808    0.7989100    0.7134439
Ni      -0.0014072   -0.0014072   -0.5213454
  6
          0.140500 (fs)
C       -0.0324082   -0.0324082    1.3298662
H        0.6750204    0.6750204    2.9641533
H       -0.3343576   -0.3343576    2.4879588
H        0.7987517   -0.7097807    0.7136976
H       -0.7097807    0.7987517    0.7136976
Ni      -0.0014093   -0.0014093   -0.5213398
  6
          0.150500 (fs)
C       -0.0324687   -0.0324687    1.3297113
H        0.6749415    0.6749415    2.9650747
H       -0.3335179   -0.3335179    2.4872371
H        0.7985927   -0.7095801    0.7139525
H       -0.7095801    0.7985927    0.7139525
Ni      -0.0014113   -0.0014113   -0.5213342
  6
          0.160500 (fs)
C       -0.0325291   -0.0325291    1.3295565
H        0.6748627    0.6748627    2.9659959
H       -0.3326776   -0.3326776    2.4865125
H        0.7984332   -0.7093791    0.7142085
H       -0.7093791    0.7984332    0.7142085
Ni      -0.0014134   -0.0014134   -0.5213287
  6
          0.170500 (fs)
C       -0.0325896   -0.0325896    1.3294018
H        0.6747839    0.6747839    2.9669169
H       -0.3318367   -0.3318367    2.4857850
H        0.7982729   -0.7091777    0.7144656
H       -0.7091777    0.7982729    0.7144656
Ni      -0.0014154   -0.0014154   -0.5213231
  6
          0.180500 (fs)
C       -0.0326502   -0.0326502    1.3292473
H        0.6747051    0.6747051    2.9678376
H       -0.3309952   -0.3309952    2.4850546
H        0.7981121   -0.7089759    0.7147239
H       -0.7089759    0.7981121    0.7147239
Ni      -0.0014175   -0.0014175   -0.5213176
  6
          0.190500 (fs)
C       -0.0327107   -0.0327107    1.3290929
H        0.6746263    0.6746263    2.9687581
H       -0.3301531   -0.3301531    2.4843213
H        0.7979506   -0.7087736    0.7149834
H       -0.7087736    0.7979506    0.7149834
Ni      -0.0014195   -0.0014195   -0.5213122
  6
          0.200500 (fs)
C       -0.0327713   -0.0327713    1.3289387
H        0.6745475    0.6745475    2.9696784
H       -0.3293104   -0.3293104    2.4835852
H        0.7977884   -0.7085709    0.7152439
H       -0.7085709    0.7977884    0.7152439
Ni      -0.0014216   -0.0014216   -0.5213067
  6
          0.210500 (fs)
C       -0.0328319   -0.0328319    1.3287846
H        0.6744687    0.6744687    2.9705984
H       -0.3284672   -0.3284672    2.4828462
H        0.7976257   -0.7083678    0.7155057
H       -0.7083678    0.7976257    0.7155057
Ni      -0.0014236   -0.0014236   -0.5213013
  6
          0.220500 (fs)
C       -0.0328925   -0.0328925    1.3286307
H        0.6743900    0.6743900    2.9715181
H       -0.3276234   -0.3276234    2.4821043
H        0.7974622   -0.7081642    0.7157686
H       -0.7081642    0.7974622    0.7157686
Ni      -0.0014257   -0.0014257   -0.5212959
  6
          0.230500 (fs)
C       -0.0329531   -0.0329531    1.3284769
H        0.6743112    0.6743112    2.9724376
H       -0.3267790   -0.3267790    2.4813597
H        0.7972982   -0.7079602    0.7160326
H       -0.7079602    0.7972982    0.7160326
Ni      -0.0014277   -0.0014277   -0.5212906
  6
          0.240500 (fs)
C       -0.0330138   -0.0330138    1.3283233
H        0.6742324    0.6742324    2.9733568
H       -0.3259341   -0.3259341    2.4806121
H        0.7971335   -0.7077558    0.7162978
H       -0.7077558    0.7971335    0.7162978
Ni      -0.0014298   -0.0014298   -0.5212852
  6
          0.250500 (fs)
C       -0.0330745   -0.0330745    1.3281698
H        0.6741537    0.6741537    2.9742758
H       -0.3250886   -0.3250886    2.4798618
H        0.7969683   -0.7075510    0.7165641
H       -0.7075510    0.7969683    0.7165641
Ni      -0.0014319   -0.0014319   -0.5212799
  6
          0.260500 (fs)
C       -0.0331352   -0.0331352    1.3280164
H        0.6740749    0.6740749    2.9751944
H       -0.3242426   -0.3242426    2.4791087
H        0.7968024   -0.7073458    0.7168316
H       -0.7073458    0.7968024    0.7168316
Ni      -0.0014340   -0.0014340   -0.5212747
  6
          0.270500 (fs)
C       -0.0331959   -0.0331959    1.3278632
H        0.6739961    0.6739961    2.9761128
H       -0.3233960   -0.3233960    2.4783527
H        0.7966359   -0.7071402    0.7171003
H       -0.7071402    0.7966359    0.7171003
Ni      -0.0014360   -0.0014360   -0.5212694
  6
          0.280500 (fs)
C       -0.0332567   -0.0332567    1.3277102
H        0.6739174    0.6739174    2.9770309
H       -0.3225489   -0.3225489    2.4775940
H        0.7964687   -0.7069341    0.7173701
H       -0.7069341    0.7964687    0.7173701
Ni      -0.0014381   -0.0014381   -0.5212642
  6
          0.290500 (fs)
C       -0.0333174   -0.0333174    1.3275573
H        0.6738387    0.6738387    2.9779486
H       -0.3217013   -0.3217013    2.4768325
H        0.7963010   -0.7067276    0.7176411
H       -0.7067276    0.7963010    0.7176411
Ni      -0.0014402   -0.0014402   -0.5212591
  6
          0.300500 (fs)
C       -0.0333782   -0.0333782    1.3274045
H        0.6737599    0.6737599    2.9788661
H       -0.3208532   -0.3208532    2.4760683
H        0.7961327   -0.7065207    0.7179132
H       -0.7065207    0.7961327    0.7179132
Ni      -0.0014423   -0.0014423   -0.5212539
  6
          0.310500 (fs)
C       -0.0334390   -0.0334390    1.3272519
H        0.6736812    0.6736812    2.9797833
H       -0.3200046   -0.3200046    2.4753013
H        0.7959638   -0.7063134    0.7181865
H       -0.7063134    0.7959638    0.7181865
Ni      -0.0014444   -0.0014444   -0.5212488
  6
          0.320500 (fs)
C       -0.0334998   -0.0334998    1.3270995
H        0.6736025    0.6736025    2.9807001
H       -0.3191555   -0.3191555    2.4745315
H        0.7957942   -0.7061057    0.7184609
H       -0.7061057    0.7957942    0.7184609
Ni      -0.0014464   -0.0014464   -0.5212437
  6
          0.330500 (fs)
C       -0.0335607   -0.0335607    1.3269472
H        0.6735237    0.6735237    2.9816166
H       -0.3183059   -0.3183059    2.4737591
H        0.7956241   -0.7058976    0.7187365
H       -0.7058976    0.7956241    0.7187365
Ni      -0.0014485   -0.0014485   -0.5212387
  6
          0.340500 (fs)
C       -0.0336215   -0.0336215    1.3267950
H        0.6734450    0.6734450    2.9825328
H       -0.3174557   -0.3174557    2.4729839
H        0.7954534   -0.7056891    0.7190133
H       -0.7056891    0.7954534    0.7190133
Ni      -0.0014506   -0.0014506   -0.5212337
  6
          0.350500 (fs)
C       -0.0336824   -0.0336824    1.3266430
H        0.6733663    0.6733663    2.9834487
H       -0.3166052   -0.3166052    2.4722061
H        0.7952821   -0.7054802    0.7192912
H       -0.7054802    0.7952821    0.7192912
Ni      -0.0014527   -0.0014527   -0.5212287
  6
          0.360500 (fs)
C       -0.0337433   -0.0337433    1.3264912
H        0.6732876    0.6732876    2.9843642
H       -0.3157541   -0.3157541    2.4714255
H        0.7951102   -0.7052709    0.7195703
H       -0.7052709    0.7951102    0.7195703
Ni      -0.0014548   -0.0014548   -0.5212237
  6
          0.370500 (fs)
C       -0.0338042   -0.0338042    1.3263395
H        0.6732089    0.6732089    2.9852793
H       -0.3149025   -0.3149025    2.4706422
H        0.7949377   -0.7050611    0.7198505
H       -0.7050611    0.7949377    0.7198505
Ni      -0.0014569   -0.0014569   -0.5212188
  6
          0.380500 (fs)
C       -0.0338652   -0.0338652    1.3261880
H        0.6731302    0.6731302    2.9861942
H       -0.3140505   -0.3140505    2.4698563
H        0.7947646   -0.7048510    0.7201320
H       -0.7048510    0.7947646    0.7201320
Ni      -0.0014590   -0.0014590   -0.5212139
  6
          0.390500 (fs)
C       -0.0339261   -0.0339261    1.3260366
H        0.6730515    0.6730515    2.9871086
H       -0.3131981   -0.3131981    2.4690678
H        0.7945910   -0.7046405    0.7204146
H       -0.7046405    0.7945910    0.7204146
Ni      -0.0014612   -0.0014612   -0.5212091
  6
          0.400500 (fs)
C       -0.0339871   -0.0339871    1.3258853
H        0.6729728    0.6729728    2.9880228
H       -0.3123452   -0.3123452    2.4682766
H        0.7944168   -0.7044296    0.7206983
H       -0.7044296    0.7944168    0.7206983
Ni      -0.0014633   -0.0014633   -0.5212043
  6
          0.410500 (fs)
C       -0.0340480   -0.0340480    1.3257343
H        0.6728941    0.6728941    2.9889365
H       -0.3114918   -0.3114918    2.4674828
H        0.7942420   -0.7042182    0.7209833
H       -0.7042182    0.7942420    0.7209833
Ni      -0.0014654   -0.0014654   -0.5211995
  6
          0.420500 (fs)
C       -0.0341090   -0.0341090    1.3255833
H        0.6728154    0.6728154    2.9898499
H       -0.3106380   -0.3106380    2.4666864
H        0.7940666   -0.7040065    0.7212694
H       -0.7040065    0.7940666    0.7212694
Ni      -0.0014675   -0.0014675   -0.5211947
  6
          0.430500 (fs)
C       -0.0341700   -0.0341700    1.3254326
H        0.6727367    0.6727367    2.9907629
H       -0.3097838   -0.3097838    2.4658873
H        0.7938907   -0.7037944    0.7215566
H       -0.7037944    0.7938907    0.7215566
Ni      -0.0014696   -0.0014696   -0.5211900
  6
          0.440500 (fs)
C       -0.0342311   -0.0342311    1.3252819
H        0.6726580    0.6726580    2.9916756
H       -0.3089291   -0.3089291    2.4650858
H        0.7937142   -0.7035819    0.7218451
H       -0.7035819    0.7937142    0.7218451
Ni      -0.0014718   -0.0014718   -0.5211853
  6
          0.450500 (fs)
C       -0.0342921   -0.0342921    1.3251315
H        0.6725794    0.6725794    2.9925879
H       -0.3080741   -0.3080741    2.4642816
H        0.7935371   -0.7033691    0.7221347
H       -0.7033691    0.7935371    0.7221347
Ni      -0.0014739   -0.0014739   -0.5211807
  6
          0.460500 (fs)
C       -0.0343531   -0.0343531    1.3249811
H        0.6725007    0.6725007    2.9934998
H       -0.3072186   -0.3072186    2.4634750
H        0.7933595   -0.7031558    0.7224254
H       -0.7031558    0.7933595    0.7224254
Ni      -0.0014760   -0.0014760   -0.5211760
  6
          0.470500 (fs)
C       -0.0344142   -0.0344142    1.3248310
H        0.6724220    0.6724220    2.9944113
H       -0.3063627   -0.3063627    2.4626657
H        0.7931814   -0.7029421    0.7227173
H       -0.7029421    0.7931814    0.7227173
Ni      -0.0014781   -0.0014781   -0.5211715
  6
          0.480500 (fs)
C       -0.0344753   -0.0344753    1.3246809
H        0.6723434    0.6723434    2.9953225
H       -0.3055065   -0.3055065    2.4618540
H        0.7930027   -0.7027281    0.7230104
H       -0.7027281    0.7930027    0.7230104
Ni      -0.0014803   -0.0014803   -0.5211669
  6
          0.490500 (fs)
C       -0.0345364   -0.0345364    1.3245311
H        0.6722647    0.6722647    2.9962332
H       -0.3046498   -0.3046498    2.4610398
H        0.7928234   -0.7025137    0.7233047
H       -0.7025137    0.7928234    0.7233047
Ni      -0.0014824   -0.0014824   -0.5211624
  6
          0.500500 (fs)
C       -0.0345975   -0.0345975    1.3243814
H        0.6721861    0.6721861    2.9971436
H       -0.3037927   -0.3037927    2.4602231
H        0.7926436   -0.7022989    0.7236001
H       -0.7022989    0.7926436    0.7236001
Ni      -0.0014846   -0.0014846   -0.5211579
  6
          0.510500 (fs)
C       -0.0346586   -0.0346586    1.3242318
H        0.6721074    0.6721074    2.9980535
H       -0.3029353   -0.3029353    2.4594039
H        0.7924633   -0.7020837    0.7238967
H       -0.7020837    0.7924633    0.7238967
Ni      -0.0014867   -0.0014867   -0.5211534
  6
          0.520500 (fs)
C       -0.0347197   -0.0347197    1.3240824
H        0.6720288    0.6720288    2.9989631
H       -0.3020774   -0.3020774    2.4585822
H        0.7922824   -0.7018682    0.7241945
H       -0.7018682    0.7922824    0.7241945
Ni      -0.0014888   -0.0014888   -0.5211490
  6
          0.530500 (fs)
C       -0.0347808   -0.0347808    1.3239331
H        0.6719502    0.6719502    2.9998723
H       -0.3012192   -0.3012192    2.4577582
H        0.7921010   -0.7016523    0.7244934
H       -0.7016523    0.7921010    0.7244934
Ni      -0.0014910   -0.0014910   -0.5211447
  6
          0.540500 (fs)
C       -0.0348420   -0.0348420    1.3237840
H        0.6718716    0.6718716    3.0007811
H       -0.3003607   -0.3003607    2.4569317
H        0.7919190   -0.7014360    0.7247935
H       -0.7014360    0.7919190    0.7247935
Ni      -0.0014931   -0.0014931   -0.5211403
  6
          0.550500 (fs)
C       -0.0349032   -0.0349032    1.3236350
H        0.6717930    0.6717930    3.0016895
H       -0.2995018   -0.2995018    2.4561027
H        0.7917365   -0.7012193    0.7250947
H       -0.7012193    0.7917365    0.7250947
Ni      -0.0014953   -0.0014953   -0.5211360
  6
          0.560500 (fs)
C       -0.0349643   -0.0349643    1.3234862
H        0.6717144    0.6717144    3.0025974
H       -0.2986425   -0.2986425    2.4552714
H        0.7915535   -0.7010023    0.7253971
H       -0.7010023    0.7915535    0.7253971
Ni      -0.0014974   -0.0014974   -0.5211317
  6
          0.570500 (fs)
C       -0.0350255   -0.0350255    1.3233376
H        0.6716358    0.6716358    3.0035050
H       -0.2977829   -0.2977829    2.4544378
H        0.7913700   -0.7007849    0.7257007
H       -0.7007849    0.7913700    0.7257007
Ni      -0.0014996   -0.0014996   -0.5211275
  6
          0.580500 (fs)
C       -0.0350867   -0.0350867    1.3231890
H        0.6715572    0.6715572    3.0044122
H       -0.2969229   -0.2969229    2.4536017
H        0.7911859   -0.7005671    0.7260054
H       -0.7005671    0.7911859    0.7260054
Ni      -0.0015018   -0.0015018   -0.5211233
  6
          0.590500 (fs)
C       -0.0351479   -0.0351479    1.3230406
H        0.6714786    0.6714786    3.0053190
H       -0.2960626   -0.2960626    2.4527634
H        0.7910014   -0.7003490    0.7263113
H       -0.7003490    0.7910014    0.7263113
Ni      -0.0015039   -0.0015039   -0.5211191
  6
          0.600500 (fs)
C       -0.0352091   -0.0352091    1.3228924
H        0.6714001    0.6714001    3.0062253
H       -0.2952020   -0.2952020    2.4519227
H        0.7908163   -0.7001305    0.7266183
H       -0.7001305    0.7908163    0.7266183
Ni      -0.0015061   -0.0015061   -0.5211150
  6
          0.610500 (fs)
C       -0.0352704   -0.0352704    1.3227443
H        0.6713215    0.6713215    3.0071313
H       -0.2943410   -0.2943410    2.4510797
H        0.7906307   -0.6999117    0.7269265
H       -0.6999117    0.7906307    0.7269265
Ni      -0.0015083   -0.0015083   -0.5211109
  6
          0.620500 (fs)
C       -0.0353316   -0.0353316    1.3225964
H        0.6712430    0.6712430    3.0080369
H       -0.2934798   -0.2934798    2.4502345
H        0.7904446   -0.6996925    0.7272358
H       -0.6996925    0.7904446    0.7272358
Ni      -0.0015104   -0.0015104   -0.5211068
  6
          0.630500 (fs)
C       -0.0353928   -0.0353928    1.3224486
H        0.6711645    0.6711645    3.0089420
H       -0.2926182   -0.2926182    2.4493870
H        0.7902579   -0.6994730    0.7275463
H       -0.6994730    0.7902579    0.7275463
Ni      -0.0015126   -0.0015126   -0.5211028
  6
          0.640500 (fs)
C       -0.0354541   -0.0354541    1.3223009
H        0.6710860    0.6710860    3.0098468
H       -0.2917563   -0.2917563    2.4485372
H        0.7900708   -0.6992531    0.7278580
H       -0.6992531    0.7900708    0.7278580
Ni      -0.0015148   -0.0015148   -0.5210988
  6
          0.650500 (fs)
C       -0.0355154   -0.0355154    1.3221534
H        0.6710075    0.6710075    3.0107511
H       -0.2908941   -0.2908941    2.4476853
H        0.7898832   -0.6990328    0.7281708
H       -0.6990328    0.7898832    0.7281708
Ni      -0.0015170   -0.0015170   -0.5210949
  6
          0.660500 (fs)
C       -0.0355766   -0.0355766    1.3220060
H        0.6709290    0.6709290    3.0116550
H       -0.2900316   -0.2900316    2.4468311
H        0.7896951   -0.6988122    0.7284848
H       -0.6988122    0.7896951    0.7284848
Ni      -0.0015191   -0.0015191   -0.5210909
  6
          0.670500 (fs)
C       -0.0356379   -0.0356379    1.3218588
H        0.6708506    0.6708506    3.0125586
H       -0.2891689   -0.2891689    2.4459747
H        0.7895065   -0.6985913    0.7287999
H       -0.6985913    0.7895065    0.7287999
Ni      -0.0015213   -0.0015213   -0.5210871
  6
          0.680500 (fs)
C       -0.0356992   -0.0356992    1.3217117
H        0.6707721    0.6707721    3.0134617
H       -0.2883058   -0.2883058    2.4451162
H        0.7893174   -0.6983700    0.7291161
H       -0.6983700    0.7893174    0.7291161
Ni      -0.0015235   -0.0015235   -0.5210832
  6
          0.690500 (fs)
C       -0.0357605   -0.0357605    1.3215647
H        0.6706937    0.6706937    3.0143644
H       -0.2874425   -0.2874425    2.4442555
H        0.7891279   -0.6981484    0.7294335
H       -0.6981484    0.7891279    0.7294335
Ni      -0.0015257   -0.0015257   -0.5210794
  6
          0.700500 (fs)
C       -0.0358218   -0.0358218    1.3214179
H        0.6706153    0.6706153    3.0152668
H       -0.2865789   -0.2865789    2.4433927
H        0.7889378   -0.6979264    0.7297521
H       -0.6979264    0.7889378    0.7297521
Ni      -0.0015279   -0.0015279   -0.5210756
  6
          0.710500 (fs)
C       -0.0358831   -0.0358831    1.3212712
H        0.6705369    0.6705369    3.0161687
H       -0.2857150   -0.2857150    2.4425278
H        0.7887473   -0.6977041    0.7300718
H       -0.6977041    0.7887473    0.7300718
Ni      -0.0015301   -0.0015301   -0.5210719
  6
          0.720500 (fs)
C       -0.0359444   -0.0359444    1.3211247
H        0.6704586    0.6704586    3.0170702
H       -0.2848509   -0.2848509    2.4416608
H        0.7885563   -0.6974815    0.7303926
H       -0.6974815    0.7885563    0.7303926
Ni      -0.0015323   -0.0015323   -0.5210682
  6
          0.730500 (fs)
C       -0.0360057   -0.0360057    1.3209782
H        0.6703802    0.6703803    3.0179714
H       -0.2839866   -0.2839866    2.4407918
H        0.7883648   -0.6972585    0.7307145
H       -0.6972585    0.7883648    0.7307145
Ni      -0.0015345   -0.0015345   -0.5210645
  6
          0.740500 (fs)
C       -0.0360671   -0.0360671    1.3208319
H        0.6703019    0.6703019    3.0188721
H       -0.2831219   -0.2831219    2.4399206
H        0.7881729   -0.6970352    0.7310376
H       -0.6970352    0.7881729    0.7310376
Ni      -0.0015367   -0.0015367   -0.5210609
  6
          0.750500 (fs)
C       -0.0361284   -0.0361284    1.3206858
H        0.6702237    0.6702237    3.0197725
H       -0.2822571   -0.2822571    2.4390475
H        0.7879805   -0.6968116    0.7313618
H       -0.6968116    0.7879805    0.7313618
Ni      -0.0015389   -0.0015389   -0.5210573
  6
          0.760500 (fs)
C       -0.0361897   -0.0361897    1.3205397
H        0.6701454    0.6701454    3.0206724
H       -0.2813920   -0.2813920    2.4381724
H        0.7877877   -0.6965877    0.7316871
H       -0.6965877    0.7877877    0.7316871
Ni      -0.0015411   -0.0015411   -0.5210538
  6
          0.770500 (fs)
C       -0.0362511   -0.0362511    1.3203938
H        0.6700672    0.6700672    3.0215720
H       -0.2805266   -0.2805266    2.4372952
H        0.7875944   -0.6963634    0.7320135
H       -0.6963634    0.7875944    0.7320135
Ni      -0.0015433   -0.0015433   -0.5210503
  6
          0.780500 (fs)
C       -0.0363124   -0.0363124    1.3202480
H        0.6699890    0.6699890    3.0224712
H       -0.2796611   -0.2796611    2.4364162
H        0.7874006   -0.6961388    0.7323411
H       -0.6961388    0.7874006    0.7323411
Ni      -0.0015455   -0.0015455   -0.5210468
  6
          0.790500 (fs)
C       -0.0363738   -0.0363738    1.3201024
H        0.6699108    0.6699108    3.0233699
H       -0.2787953   -0.2787953    2.4355352
H        0.7872064   -0.6959139    0.7326698
H       -0.6959139    0.7872064    0.7326698
Ni      -0.0015477   -0.0015477   -0.5210433
  6
          0.800500 (fs)
C       -0.0364351   -0.0364351    1.3199568
H        0.6698327    0.6698327    3.0242683
H       -0.2779293   -0.2779293    2.4346522
H        0.7870117   -0.6956887    0.7329996
H       -0.6956887    0.7870117    0.7329996
Ni      -0.0015499   -0.0015499   -0.5210399
  6
          0.810500 (fs)
C       -0.0364965   -0.0364965    1.3198114
H        0.6697545    0.6697545    3.0251664
H       -0.2770631   -0.2770631    2.4337674
H        0.7868166   -0.6954632    0.7333306
H       -0.6954632    0.7868166    0.7333306
Ni      -0.0015521   -0.0015521   -0.5210366
  6
          0.820500 (fs)
C       -0.0365578   -0.0365578    1.3196661
H        0.6696765    0.6696765    3.0260640
H       -0.2761967   -0.2761967    2.4328807
H        0.7866211   -0.6952374    0.7336626
H       -0.6952374    0.7866211    0.7336626
Ni      -0.0015544   -0.0015544   -0.5210332
  6
          0.830500 (fs)
C       -0.0366192   -0.0366192    1.3195210
H        0.6695984    0.6695984    3.0269613
H       -0.2753301   -0.2753301    2.4319922
H        0.7864251   -0.6950112    0.7339958
H       -0.6950112    0.7864251    0.7339958
Ni      -0.0015566   -0.0015566   -0.5210299
  6
          0.840500 (fs)
C       -0.0366806   -0.0366806    1.3193759
H        0.6695204    0.6695204    3.0278582
H       -0.2744633   -0.2744633    2.4311018
H        0.7862287   -0.6947848    0.7343301
H       -0.6947848    0.7862287    0.7343301
Ni      -0.0015588   -0.0015588   -0.5210267
  6
          0.850500 (fs)
C       -0.0367419   -0.0367419    1.3192310
H        0.6694424    0.6694424    3.0287547
H       -0.2735963   -0.2735963    2.4302097
H        0.7860319   -0.6945580    0.7346654
H       -0.6945580    0.7860319    0.7346654
Ni      -0.0015610   -0.0015610   -0.5210235
  6
          0.860500 (fs)
C       -0.0368033   -0.0368033    1.3190861
H        0.6693645    0.6693645    3.0296508
H       -0.2727291   -0.2727291    2.4293158
H        0.7858346   -0.6943310    0.7350019
H       -0.6943310    0.7858346    0.7350019
Ni      -0.0015633   -0.0015633   -0.5210203
  6
          0.870500 (fs)
C       -0.0368647   -0.0368647    1.3189414
H        0.6692865    0.6692865    3.0305466
H       -0.2718618   -0.2718618    2.4284201
H        0.7856370   -0.6941037    0.7353395
H       -0.6941037    0.7856370    0.7353395
Ni      -0.0015655   -0.0015655   -0.5210171
  6
          0.880500 (fs)
C       -0.0369260   -0.0369260    1.3187968
H        0.6692087    0.6692087    3.0314421
H       -0.2709942   -0.2709942    2.4275227
H        0.7854389   -0.6938760    0.7356781
H       -0.6938760    0.7854389    0.7356781
Ni      -0.0015677   -0.0015677   -0.5210140
  6
          0.890500 (fs)
C       -0.0369874   -0.0369874    1.3186523
H        0.6691309    0.6691309    3.0323371
H       -0.2701266   -0.2701266    2.4266236
H        0.7852404   -0.6936481    0.7360179
H       -0.6936481    0.7852404    0.7360179
Ni      -0.0015700   -0.0015700   -0.5210109
  6
          0.900500 (fs)
C       -0.0370488   -0.0370488    1.3185079
H        0.6690531    0.6690531    3.0332318
H       -0.2692587   -0.2692587    2.4257229
H        0.7850415   -0.6934199    0.7363587
H       -0.6934199    0.7850415    0.7363587
Ni      -0.0015722   -0.0015722   -0.5210079
  6
          0.910500 (fs)
C       -0.0371101   -0.0371101    1.3183636
H        0.6689753    0.6689753    3.0341262
H       -0.2683907   -0.2683907    2.4248204
H        0.7848422   -0.6931914    0.7367007
H       -0.6931914    0.7848422    0.7367007
Ni      -0.0015745   -0.0015745   -0.5210049
  6
          0.920500 (fs)
C       -0.0371715   -0.0371715    1.3182194
H        0.6688976    0.6688976    3.0350202
H       -0.2675226   -0.2675226    2.4239164
H        0.7846424   -0.6929626    0.7370437
H       -0.6929626    0.7846424    0.7370437
Ni      -0.0015767   -0.0015767   -0.5210020
  6
          0.930500 (fs)
C       -0.0372328   -0.0372328    1.3180753
H        0.6688200    0.6688200    3.0359139
H       -0.2666543   -0.2666543    2.4230107
H        0.7844423   -0.6927335    0.7373878
H       -0.6927335    0.7844423    0.7373878
Ni      -0.0015790   -0.0015790   -0.5209990
  6
          0.940500 (fs)
C       -0.0372942   -0.0372942    1.3179313
H        0.6687424    0.6687424    3.0368072
H       -0.2657859   -0.2657859    2.4221035
H        0.7842418   -0.6925042    0.7377329
H       -0.6925042    0.7842418    0.7377329
Ni      -0.0015812   -0.0015812   -0.5209962
  6
          0.950500 (fs)
C       -0.0373556   -0.0373556    1.3177875
H        0.6686648    0.6686648    3.0377002
H       -0.2649173   -0.2649173    2.4211947
H        0.7840409   -0.6922746    0.7380792
H       -0.6922746    0.7840409    0.7380792
Ni      -0.0015835   -0.0015835   -0.5209933
  6
          0.960500 (fs)
C       -0.0374169   -0.0374169    1.3176437
H        0.6685873    0.6685873    3.0385929
H       -0.2640486   -0.2640486    2.4202844
H        0.7838396   -0.6920447    0.7384265
H       -0.6920447    0.7838396    0.7384265
Ni      -0.0015857   -0.0015857   -0.5209905
  6
          0.970500 (fs)
C       -0.0374783   -0.0374783    1.3175000
H        0.6685098    0.6685098    3.0394852
H       -0.2631798   -0.2631798    2.4193726
H        0.7836379   -0.6918145    0.7387749
H       -0.6918145    0.7836379    0.7387749
Ni      -0.0015880   -0.0015880   -0.5209877
  6
          0.980500 (fs)
C       -0.0375396   -0.0375396    1.3173564
H        0.6684324    0.6684324    3.0403772
H       -0.2623109   -0.2623109    2.4184593
H        0.7834359   -0.6915841    0.7391243
H       -0.6915841    0.7834359    0.7391243
Ni      -0.0015903   -0.0015903   -0.5209850
  6
          0.990500 (fs)
C       -0.0376010   -0.0376010    1.3172128
H        0.6683551    0.6683551    3.0412688
H       -0.2614418   -0.2614418    2.4175445
H        0.7832335   -0.6913534    0.7394748
H       -0.6913534    0.7832335    0.7394748
Ni      -0.0015925   -0.0015925   -0.5209823
  6
          1.000500 (fs)
C       -0.0376623   -0.0376623    1.3170694
H        0.6682778    0.6682778    3.0421602
H       -0.2605727   -0.2605727    2.4166283
H        0.7830307   -0.6911225    0.7398263
H       -0.6911225    0.7830307    0.7398263
Ni      -0.0015948   -0.0015948   -0.5209796
  6
          1.010500 (fs)
C       -0.0377237   -0.0377237    1.3169261
H        0.6682005    0.6682005    3.0430512
H       -0.2597034   -0.2597034    2.4157108
H        0.7828275   -0.6908913    0.7401789
H       -0.6908913    0.7828275    0.7401789
Ni      -0.0015971   -0.0015971   -0.5209770
  6
          1.020500 (fs)
C       -0.0377850   -0.0377850    1.3167828
H        0.6681234    0.6681234    3.0439419
H       -0.2588341   -0.2588341    2.4147918
H        0.7826240   -0.6906598    0.7405326
H       -0.6906598    0.7826240    0.7405326
Ni      -0.0015994   -0.0015994   -0.5209744
  6
          1.030500 (fs)
C       -0.0378464   -0.0378464    1.3166397
H        0.6680462    0.6680462    3.0448323
H       -0.2579647   -0.2579647    2.4138715
H        0.7824201   -0.6904281    0.7408872
H       -0.6904281    0.7824201    0.7408872
Ni      -0.0016016   -0.0016016   -0.5209719
  6
          1.040500 (fs)
C       -0.0379077   -0.0379077    1.3164966
H        0.6679692    0.6679692    3.0457224
H       -0.2570952   -0.2570952    2.4129499
H        0.7822159   -0.6901962    0.7412429
H       -0.6901962    0.7822159    0.7412429
Ni      -0.0016039   -0.0016039   -0.5209694
  6
          1.050500 (fs)
C       -0.0379690   -0.0379690    1.3163536
H        0.6678922    0.6678922    3.0466122
H       -0.2562256   -0.2562256    2.4120270
H        0.7820114   -0.6899640    0.7415997
H       -0.6899640    0.7820114    0.7415997
Ni      -0.0016062   -0.0016062   -0.5209669
  6
          1.060500 (fs)
C       -0.0380303   -0.0380303    1.3162106
H        0.6678153    0.6678153    3.0475017
H       -0.2553560   -0.2553560    2.4111028
H        0.7818064   -0.6897316    0.7419574
H       -0.6897316    0.7818064    0.7419574
Ni      -0.0016085   -0.0016085   -0.5209645
  6
          1.070500 (fs)
C       -0.0380917   -0.0380917    1.3160678
H        0.6677384    0.6677384    3.0483909
H       -0.2544863   -0.2544863    2.4101775
H        0.7816012   -0.6894989    0.7423162
H       -0.6894989    0.7816012    0.7423162
Ni      -0.0016108   -0.0016108   -0.5209621
  6
          1.080500 (fs)
C       -0.0381530   -0.0381530    1.3159250
H        0.6676616    0.6676616    3.0492798
H       -0.2536165   -0.2536165    2.4092509
H        0.7813956   -0.6892660    0.7426760
H       -0.6892660    0.7813956    0.7426760
Ni      -0.0016131   -0.0016131   -0.5209597
  6
          1.090500 (fs)
C       -0.0382143   -0.0382143    1.3157823
H        0.6675849    0.6675849    3.0501684
H       -0.2527467   -0.2527467    2.4083231
H        0.7811897   -0.6890329    0.7430369
H       -0.6890329    0.7811897    0.7430369
Ni      -0.0016154   -0.0016154   -0.5209574
  6
          1.100500 (fs)
C       -0.0382756   -0.0382756    1.3156396
H        0.6675082    0.6675082    3.0510567
H       -0.2518769   -0.2518769    2.4073941
H        0.7809834   -0.6887995    0.7433987
H       -0.6887995    0.7809834    0.7433987
Ni      -0.0016177   -0.0016177   -0.5209552
  6
          1.110500 (fs)
C       -0.0383369   -0.0383369    1.3154971
H        0.6674316    0.6674316    3.0519447
H       -0.2510070   -0.2510070    2.4064641
H        0.7807768   -0.6885659    0.7437616
H       -0.6885659    0.7807768    0.7437616
Ni      -0.0016200   -0.0016200   -0.5209529
  6
          1.120500 (fs)
C       -0.0383982   -0.0383982    1.3153545
H        0.6673551    0.6673551    3.0528325
H       -0.2501371   -0.2501371    2.4055329
H        0.7805699   -0.6883321    0.7441254
H       -0.6883321    0.7805699    0.7441254
Ni      -0.0016223   -0.0016223   -0.5209507
  6
          1.130500 (fs)
C       -0.0384595   -0.0384595    1.3152121
H        0.6672787    0.6672787    3.0537199
H       -0.2492671   -0.2492671    2.4046007
H        0.7803627   -0.6880981    0.7444903
H       -0.6880981    0.7803627    0.7444903
Ni      -0.0016246   -0.0016246   -0.5209486
  6
          1.140500 (fs)
C       -0.0385208   -0.0385208    1.3150697
H        0.6672023    0.6672023    3.0546071
H       -0.2483971   -0.2483971    2.4036675
H        0.7801552   -0.6878638    0.7448561
H       -0.6878638    0.7801552    0.7448561
Ni      -0.0016269   -0.0016269   -0.5209464
  6
          1.150500 (fs)
C       -0.0385821   -0.0385821    1.3149274
H        0.6671260    0.6671260    3.0554940
H       -0.2475272   -0.2475272    2.4027333
H        0.7799473   -0.6876294    0.7452230
H       -0.6876294    0.7799473    0.7452230
Ni      -0.0016292   -0.0016292   -0.5209444
  6
          1.160500 (fs)
C       -0.0386433   -0.0386433    1.3147851
H        0.6670498    0.6670498    3.0563807
H       -0.2466572   -0.2466572    2.4017980
H        0.7797392   -0.6873947    0.7455908
H       -0.6873947    0.7797392    0.7455908
Ni      -0.0016315   -0.0016315   -0.5209423
  6
          1.170500 (fs)
C       -0.0387046   -0.0387046    1.3146429
H        0.6669737    0.6669737    3.0572670
H       -0.2457872   -0.2457872    2.4008619
H        0.7795307   -0.6871599    0.7459597
H       -0.6871599    0.7795307    0.7459597
Ni      -0.0016338   -0.0016338   -0.5209403
  6
          1.180500 (fs)
C       -0.0387659   -0.0387659    1.3145008
H        0.6668976    0.6668976    3.0581532
H       -0.2449172   -0.2449172    2.3999248
H        0.7793220   -0.6869248    0.7463295
H       -0.6869248    0.7793220    0.7463295
Ni      -0.0016361   -0.0016361   -0.5209383
  6
          1.190500 (fs)
C       -0.0388271   -0.0388271    1.3143587
H        0.6668216    0.6668216    3.0590390
H       -0.2440472   -0.2440472    2.3989869
H        0.7791130   -0.6866896    0.7467002
H       -0.6866896    0.7791130    0.7467002
Ni      -0.0016385   -0.0016385   -0.5209364
  6
          1.200500 (fs)
C       -0.0388884   -0.0388884    1.3142166
H        0.6667458    0.6667458    3.0599246
H       -0.2431772   -0.2431772    2.3980481
H        0.7789037   -0.6864541    0.7470720
H       -0.6864541    0.7789037    0.7470720
Ni      -0.0016408   -0.0016408   -0.5209345
  6
          1.210500 (fs)
C       -0.0389496   -0.0389496    1.3140746
H        0.6666700    0.6666700    3.0608099
H       -0.2423073   -0.2423073    2.3971085
H        0.7786941   -0.6862185    0.7474447
H       -0.6862185    0.7786941    0.7474447
Ni      -0.0016431   -0.0016431   -0.5209327
  6
          1.220500 (fs)
C       -0.0390108   -0.0390108    1.3139327
H        0.6665942    0.6665942    3.0616950
H       -0.2414374   -0.2414374    2.3961681
H        0.7784842   -0.6859827    0.7478183
H       -0.6859827    0.7784842    0.7478183
Ni      -0.0016454   -0.0016454   -0.5209309
  6
          1.230500 (fs)
C       -0.0390721   -0.0390721    1.3137907
H        0.6665186    0.6665186    3.0625798
H       -0.2405675   -0.2405675    2.3952269
H        0.7782740   -0.6857467    0.7481930
H       -0.6857467    0.7782740    0.7481930
Ni      -0.0016478   -0.0016478   -0.5209291
  6
          1.240500 (fs)
C       -0.0391333   -0.0391333    1.3136489
H        0.6664431    0.6664431    3.0634644
H       -0.2396976   -0.2396976    2.3942850
H        0.7780636   -0.6855105    0.7485686
H       -0.6855105    0.7780636    0.7485686
Ni      -0.0016501   -0.0016501   -0.5209274
  6
          1.250500 (fs)
C       -0.0391945   -0.0391945    1.3135070
H        0.6663676    0.6663676    3.0643487
H       -0.2388278   -0.2388278    2.3933424
H        0.7778529   -0.6852742    0.7489451
H       -0.6852742    0.7778529    0.7489451
Ni      -0.0016524   -0.0016524   -0.5209257
  6
          1.260500 (fs)
C       -0.0392557   -0.0392557    1.3133652
H        0.6662922    0.6662922    3.0652327
H       -0.2379581   -0.2379581    2.3923992
H        0.7776420   -0.6850377    0.7493225
H       -0.6850377    0.7776420    0.7493225
Ni      -0.0016547   -0.0016547   -0.5209241
  6
          1.270500 (fs)
C       -0.0393169   -0.0393169    1.3132235
H        0.6662170    0.6662170    3.0661165
H       -0.2370884   -0.2370884    2.3914553
H        0.7774308   -0.6848010    0.7497010
H       -0.6848010    0.7774308    0.7497010
Ni      -0.0016571   -0.0016571   -0.5209225
  6
          1.280500 (fs)
C       -0.0393781   -0.0393781    1.3130817
H        0.6661418    0.6661418    3.0670001
H       -0.2362188   -0.2362188    2.3905108
H        0.7772194   -0.6845641    0.7500803
H       -0.6845641    0.7772194    0.7500803
Ni      -0.0016594   -0.0016594   -0.5209209
  6
          1.290500 (fs)
C       -0.0394392   -0.0394392    1.3129401
H        0.6660667    0.6660667    3.0678834
H       -0.2353492   -0.2353492    2.3895658
H        0.7770077   -0.6843271    0.7504606
H       -0.6843271    0.7770077    0.7504606
Ni      -0.0016617   -0.0016618   -0.5209194
  6
          1.300500 (fs)
C       -0.0395004   -0.0395004    1.3127984
H        0.6659917    0.6659917    3.0687665
H       -0.2344797   -0.2344797    2.3886202
H        0.7767958   -0.6840899    0.7508418
H       -0.6840899    0.7767958    0.7508418
Ni      -0.0016641   -0.0016641   -0.5209179
  6
          1.310500 (fs)
C       -0.0395616   -0.0395616    1.3126568
H        0.6659168    0.6659168    3.0696494
H       -0.2336104   -0.2336104    2.3876741
H        0.7765836   -0.6838526    0.7512239
H       -0.6838526    0.7765836    0.7512239
Ni      -0.0016664   -0.0016664   -0.5209164
  6
          1.320500 (fs)
C       -0.0396227   -0.0396227    1.3125151
H        0.6658420    0.6658420    3.0705320
H       -0.2327411   -0.2327411    2.3867276
H        0.7763712   -0.6836152    0.7516069
H       -0.6836152    0.7763712    0.7516069
Ni      -0.0016688   -0.0016688   -0.5209150
  6
          1.330500 (fs)
C       -0.0396839   -0.0396839    1.3123736
H        0.6657673    0.6657673    3.0714143
H       -0.2318719   -0.2318719    2.3857806
H        0.7761586   -0.6833775    0.7519909
H       -0.6833775    0.7761586    0.7519909
Ni      -0.0016711   -0.0016711   -0.5209136
  6
          1.340500 (fs)
C       -0.0397450   -0.0397450    1.3122320
H        0.6656927    0.6656927    3.0722965
H       -0.2310028   -0.2310028    2.3848332
H        0.7759458   -0.6831398    0.7523757
H       -0.6831398    0.7759458    0.7523757
Ni      -0.0016735   -0.0016735   -0.5209123
  6
          1.350500 (fs)
C       -0.0398061   -0.0398061    1.3120904
H        0.6656182    0.6656182    3.0731783
H       -0.2301338   -0.2301338    2.3838855
H        0.7757328   -0.6829019    0.7527615
H       -0.6829019    0.7757328    0.7527615
Ni      -0.0016758   -0.0016758   -0.5209110
  6
          1.360500 (fs)
C       -0.0398672   -0.0398672    1.3119489
H        0.6655438    0.6655438    3.0740600
H       -0.2292649   -0.2292649    2.3829374
H        0.7755196   -0.6826638    0.7531482
H       -0.6826638    0.7755196    0.7531482
Ni      -0.0016782   -0.0016782   -0.5209098
  6
          1.370500 (fs)
C       -0.0399283   -0.0399283    1.3118074
H        0.6654695    0.6654695    3.0749414
H       -0.2283962   -0.2283962    2.3819890
H        0.7753061   -0.6824257    0.7535357
H       -0.6824257    0.7753061    0.7535357
Ni      -0.0016805   -0.0016805   -0.5209086
  6
          1.380500 (fs)
C       -0.0399894   -0.0399894    1.3116659
H        0.6653952    0.6653952    3.0758226
H       -0.2275276   -0.2275276    2.3810404
H        0.7750925   -0.6821874    0.7539242
H       -0.6821874    0.7750925    0.7539242
Ni      -0.0016829   -0.0016829   -0.5209074
  6
          1.390500 (fs)
C       -0.0400505   -0.0400505    1.3115244
H        0.6653212    0.6653212    3.0767036
H       -0.2266592   -0.2266592    2.3800915
H        0.7748787   -0.6819490    0.7543135
H       -0.6819490    0.7748787    0.7543135
Ni      -0.0016852   -0.0016852   -0.5209063
  6
          1.400500 (fs)
C       -0.0401115   -0.0401115    1.3113829
H        0.6652472    0.6652472    3.0775843
H       -0.2257909   -0.2257909    2.3791425
H        0.7746646   -0.6817104    0.7547038
H       -0.6817104    0.7746646    0.7547038
Ni      -0.0016876   -0.0016876   -0.5209052
  6
          1.410500 (fs)
C       -0.0401726   -0.0401726    1.3112415
H        0.6651733    0.6651733    3.0784648
H       -0.2249228   -0.2249228    2.3781933
H        0.7744504   -0.6814718    0.7550949
H       -0.6814718    0.7744504    0.7550949
Ni      -0.0016899   -0.0016899   -0.5209041
  6
          1.420500 (fs)
C       -0.0402336   -0.0402336    1.3111000
H        0.6650995    0.6650995    3.0793451
H       -0.2240548   -0.2240548    2.3772440
H        0.7742361   -0.6812330    0.7554869
H       -0.6812330    0.7742361    0.7554869
Ni      -0.0016923   -0.0016923   -0.5209031
  6
          1.430500 (fs)
C       -0.0402946   -0.0402946    1.3109585
H        0.6650258    0.6650258    3.0802252
H       -0.2231870   -0.2231870    2.3762945
H        0.7740215   -0.6809941    0.7558798
H       -0.6809941    0.7740215    0.7558798
Ni      -0.0016946   -0.0016946   -0.5209021
  6
          1.440500 (fs)
C       -0.0403556   -0.0403556    1.3108171
H        0.6649523    0.6649523    3.0811050
H       -0.2223194   -0.2223194    2.3753451
H        0.7738068   -0.6807551    0.7562735
H       -0.6807551    0.7738068    0.7562735
Ni      -0.0016970   -0.0016970   -0.5209012
  6
          1.450500 (fs)
C       -0.0404166   -0.0404166    1.3106756
H        0.6648788    0.6648788    3.0819846
H       -0.2214519   -0.2214519    2.3743956
H        0.7735920   -0.6805160    0.7566681
H       -0.6805160    0.7735920    0.7566681
Ni      -0.0016994   -0.0016994   -0.5209003
  6
          1.460500 (fs)
C       -0.0404776   -0.0404776    1.3105341
H        0.6648055    0.6648055    3.0828639
H       -0.2205847   -0.2205847    2.3734461
H        0.7733770   -0.6802768    0.7570636
H       -0.6802768    0.7733770    0.7570636
Ni      -0.0017017   -0.0017017   -0.5208995
  6
          1.470500 (fs)
C       -0.0405386   -0.0405386    1.3103927
H        0.6647323    0.6647323    3.0837430
H       -0.2197176   -0.2197176    2.3724967
H        0.7731618   -0.6800375    0.7574599
H       -0.6800375    0.7731618    0.7574599
Ni      -0.0017041   -0.0017041   -0.5208986
  6
          1.480500 (fs)
C       -0.0405995   -0.0405995    1.3102512
H        0.6646592    0.6646592    3.0846219
H       -0.2188508   -0.2188508    2.3715474
H        0.7729465   -0.6797980    0.7578571
H       -0.6797980    0.7729465    0.7578571
Ni      -0.0017065   -0.0017065   -0.5208979
  6
          1.490500 (fs)
C       -0.0406604   -0.0406604    1.3101097
H        0.6645862    0.6645862    3.0855006
H       -0.2179841   -0.2179841    2.3705981
H        0.7727311   -0.6795585    0.7582552
H       -0.6795585    0.7727311    0.7582552
Ni      -0.0017088   -0.0017088   -0.5208971
  6
          1.500500 (fs)
C       -0.0407213   -0.0407213    1.3099682
H        0.6645133    0.6645133    3.0863790
H       -0.2171177   -0.2171177    2.3696491
H        0.7725155   -0.6793189    0.7586541
H       -0.6793189    0.7725155    0.7586541
Ni      -0.0017112   -0.0017112   -0.5208965
  6
          1.510500 (fs)
C       -0.0407822   -0.0407822    1.3098267
H        0.6644405    0.6644405    3.0872572
H       -0.2162515   -0.2162515    2.3687003
H        0.7722999   -0.6790793    0.7590538
H       -0.6790793    0.7722999    0.7590538
Ni      -0.0017136   -0.0017136   -0.5208958
  6
          1.520500 (fs)
C       -0.0408431   -0.0408431    1.3096851
H        0.6643678    0.6643678    3.0881352
H       -0.2153856   -0.2153856    2.3677517
H        0.7720840   -0.6788395    0.7594544
H       -0.6788395    0.7720840    0.7594544
Ni      -0.0017160   -0.0017160   -0.5208952
  6
          1.530500 (fs)
C       -0.0409040   -0.0409040    1.3095436
H        0.6642953    0.6642953    3.0890129
H       -0.2145199   -0.2145199    2.3668034
H        0.7718681   -0.6785997    0.7598558
H       -0.6785997    0.7718681    0.7598558
Ni      -0.0017184   -0.0017184   -0.5208946
  6
          1.540500 (fs)
C       -0.0409648   -0.0409648    1.3094020
H        0.6642229    0.6642229    3.0898904
H       -0.2136544   -0.2136544    2.3658554
H        0.7716521   -0.6783598    0.7602581
H       -0.6783598    0.7716521    0.7602580
Ni      -0.0017207   -0.0017207   -0.5208941
  6
          1.550500 (fs)
C       -0.0410256   -0.0410256    1.3092604
H        0.6641506    0.6641506    3.0907676
H       -0.2127892   -0.2127892    2.3649078
H        0.7714360   -0.6781198    0.7606611
H       -0.6781198    0.7714360    0.7606611
Ni      -0.0017231   -0.0017231   -0.5208936
  6
          1.560500 (fs)
C       -0.0410864   -0.0410864    1.3091188
H        0.6640784    0.6640784    3.0916446
H       -0.2119242   -0.2119242    2.3639606
H        0.7712198   -0.6778797    0.7610650
H       -0.6778797    0.7712198    0.7610650
Ni      -0.0017255   -0.0017255   -0.5208932
  6
          1.570500 (fs)
C       -0.0411472   -0.0411472    1.3089772
H        0.6640063    0.6640063    3.0925214
H       -0.2110595   -0.2110595    2.3630139
H        0.7710035   -0.6776396    0.7614698
H       -0.6776396    0.7710035    0.7614698
Ni      -0.0017279   -0.0017279   -0.5208928
  6
          1.580500 (fs)
C       -0.0412079   -0.0412079    1.3088355
H        0.6639343    0.6639343    3.0933979
H       -0.2101951   -0.2101951    2.3620676
H        0.7707871   -0.6773995    0.7618753
H       -0.6773995    0.7707871    0.7618753
Ni      -0.0017303   -0.0017303   -0.5208924
  6
          1.590500 (fs)
C       -0.0412687   -0.0412687    1.3086938
H        0.6638624    0.6638624    3.0942742
H       -0.2093310   -0.2093310    2.3611219
H        0.7705706   -0.6771592    0.7622817
H       -0.6771592    0.7705706    0.7622817
Ni      -0.0017327   -0.0017327   -0.5208921
  6
          1.600500 (fs)
C       -0.0413294   -0.0413294    1.3085521
H        0.6637907    0.6637907    3.0951502
H       -0.2084671   -0.2084671    2.3601767
H        0.7703540   -0.6769189    0.7626889
H       -0.6769189    0.7703540    0.7626889
Ni      -0.0017350   -0.0017350   -0.5208918
  6
          1.610500 (fs)
C       -0.0413901   -0.0413901    1.3084103
H        0.6637191    0.6637191    3.0960260
H       -0.2076036   -0.2076036    2.3592321
H        0.7701374   -0.6766786    0.7630969
H       -0.6766786    0.7701374    0.7630969
Ni      -0.0017374   -0.0017374   -0.5208916
  6
          1.620500 (fs)
C       -0.0414507   -0.0414507    1.3082685
H        0.6636476    0.6636476    3.0969015
H       -0.2067403   -0.2067403    2.3582881
H        0.7699207   -0.6764382    0.7635057
H       -0.6764382    0.7699207    0.7635057
Ni      -0.0017398   -0.0017398   -0.5208914
  6
          1.630500 (fs)
C       -0.0415114   -0.0415114    1.3081267
H        0.6635762    0.6635762    3.0977768
H       -0.2058774   -0.2058774    2.3573448
H        0.7697040   -0.6761978    0.7639153
H       -0.6761978    0.7697040    0.7639153
Ni      -0.0017422   -0.0017422   -0.5208913
  6
          1.640500 (fs)
C       -0.0415720   -0.0415720    1.3079848
H        0.6635049    0.6635049    3.0986518
H       -0.2050148   -0.2050148    2.3564022
H        0.7694872   -0.6759573    0.7643257
H       -0.6759573    0.7694872    0.7643257
Ni      -0.0017446   -0.0017446   -0.5208912
  6
          1.650500 (fs)
C       -0.0416326   -0.0416326    1.3078429
H        0.6634338    0.6634338    3.0995265
H       -0.2041525   -0.2041525    2.3554604
H        0.7692704   -0.6757168    0.7647369
H       -0.6757168    0.7692704    0.7647369
Ni      -0.0017470   -0.0017470   -0.5208911
  6
          1.660500 (fs)
C       -0.0416932   -0.0416932    1.3077009
H        0.6633627    0.6633627    3.1004010
H       -0.2032905   -0.2032905    2.3545194
H        0.7690535   -0.6754763    0.7651489
H       -0.6754763    0.7690535    0.7651489
Ni      -0.0017494   -0.0017494   -0.5208911
  6
          1.670500 (fs)
C       -0.0417537   -0.0417537    1.3075589
H        0.6632918    0.6632918    3.1012752
H       -0.2024289   -0.2024289    2.3535792
H        0.7688366   -0.6752358    0.7655617
H       -0.6752358    0.7688366    0.7655617
Ni      -0.0017518   -0.0017518   -0.5208911
  6
          1.680500 (fs)
C       -0.0418142   -0.0418142    1.3074169
H        0.6632210    0.6632210    3.1021491
H       -0.2015676   -0.2015676    2.3526400
H        0.7686197   -0.6749952    0.7659753
H       -0.6749952    0.7686197    0.7659753
Ni      -0.0017542   -0.0017542   -0.5208912
  6
          1.690500 (fs)
C       -0.0418747   -0.0418747    1.3072747
H        0.6631504    0.6631504    3.1030228
H       -0.2007067   -0.2007067    2.3517016
H        0.7684028   -0.6747546    0.7663897
H       -0.6747546    0.7684028    0.7663897
Ni      -0.0017566   -0.0017566   -0.5208913
  6
          1.700500 (fs)
C       -0.0419352   -0.0419352    1.3071326
H        0.6630798    0.6630798    3.1038962
H       -0.1998461   -0.1998461    2.3507642
H        0.7681858   -0.6745140    0.7668048
H       -0.6745140    0.7681858    0.7668048
Ni      -0.0017591   -0.0017591   -0.5208914
  6
          1.710500 (fs)
C       -0.0419957   -0.0419957    1.3069904
H        0.6630094    0.6630094    3.1047693
H       -0.1989859   -0.1989859    2.3498279
H        0.7679689   -0.6742734    0.7672208
H       -0.6742734    0.7679689    0.7672208
Ni      -0.0017615   -0.0017615   -0.5208916
  6
          1.720500 (fs)
C       -0.0420561   -0.0420561    1.3068481
H        0.6629391    0.6629391    3.1056421
H       -0.1981261   -0.1981261    2.3488926
H        0.7677519   -0.6740327    0.7676375
H       -0.6740327    0.7677519    0.7676375
Ni      -0.0017639   -0.0017639   -0.5208919
  6
          1.730500 (fs)
C       -0.0421165   -0.0421165    1.3067058
H        0.6628688    0.6628688    3.1065146
H       -0.1972667   -0.1972667    2.3479583
H        0.7675350   -0.6737921    0.7680550
H       -0.6737921    0.7675350    0.7680550
Ni      -0.0017663   -0.0017663   -0.5208921
  6
          1.740500 (fs)
C       -0.0421769   -0.0421769    1.3065634
H        0.6627988    0.6627988    3.1073869
H       -0.1964076   -0.1964076    2.3470253
H        0.7673180   -0.6735515    0.7684732
H       -0.6735515    0.7673180    0.7684732
Ni      -0.0017687   -0.0017687   -0.5208925
  6
          1.750500 (fs)
C       -0.0422372   -0.0422372    1.3064209
H        0.6627288    0.6627288    3.1082588
H       -0.1955490   -0.1955490    2.3460934
H        0.7671011   -0.6733109    0.7688923
H       -0.6733109    0.7671011    0.7688923
Ni      -0.0017711   -0.0017711   -0.5208928
  6
          1.760500 (fs)
C       -0.0422975   -0.0422975    1.3062784
H        0.6626590    0.6626590    3.1091304
H       -0.1946907   -0.1946907    2.3451628
H        0.7668842   -0.6730703    0.7693120
H       -0.6730703    0.7668842    0.7693120
Ni      -0.0017735   -0.0017735   -0.5208933
  6
          1.770500 (fs)
C       -0.0423578   -0.0423578    1.3061358
H        0.6625892    0.6625892    3.1100018
H       -0.1938329   -0.1938329    2.3442334
H        0.7666674   -0.6728297    0.7697326
H       -0.6728297    0.7666674    0.7697326
Ni      -0.0017759   -0.0017759   -0.5208937
  6
          1.780500 (fs)
C       -0.0424181   -0.0424181    1.3059932
H        0.6625196    0.6625196    3.1108728
H       -0.1929755   -0.1929755    2.3433053
H        0.7664505   -0.6725891    0.7701539
H       -0.6725891    0.7664505    0.7701539
Ni      -0.0017784   -0.0017784   -0.5208942
  6
          1.790500 (fs)
C       -0.0424783   -0.0424783    1.3058504
H        0.6624501    0.6624501    3.1117435
H       -0.1921185   -0.1921185    2.3423786
H        0.7662338   -0.6723485    0.7705759
H       -0.6723485    0.7662338    0.7705759
Ni      -0.0017808   -0.0017808   -0.5208948
  6
          1.800500 (fs)
C       -0.0425385   -0.0425385    1.3057077
H        0.6623807    0.6623807    3.1126139
H       -0.1912619   -0.1912619    2.3414533
H        0.7660170   -0.6721080    0.7709987
H       -0.6721080    0.7660170    0.7709987
Ni      -0.0017832   -0.0017832   -0.5208953
  6
          1.810500 (fs)
C       -0.0425987   -0.0425987    1.3055648
H        0.6623115    0.6623115    3.1134840
H       -0.1904057   -0.1904057    2.3405295
H        0.7658004   -0.6718675    0.7714223
H       -0.6718675    0.7658004    0.7714223
Ni      -0.0017856   -0.0017856   -0.5208960
  6
          1.820500 (fs)
C       -0.0426588   -0.0426588    1.3054218
H        0.6622423    0.6622423    3.1143537
H       -0.1895501   -0.1895501    2.3396071
H        0.7655837   -0.6716270    0.7718465
H       -0.6716270    0.7655837    0.7718465
Ni      -0.0017880   -0.0017881   -0.5208967
  6
          1.830500 (fs)
C       -0.0427190   -0.0427190    1.3052788
H        0.6621733    0.6621733    3.1152231
H       -0.1886948   -0.1886948    2.3386863
H        0.7653672   -0.6713866    0.7722716
H       -0.6713866    0.7653672    0.7722716
Ni      -0.0017905   -0.0017905   -0.5208974
  6
          1.840500 (fs)
C       -0.0427791   -0.0427791    1.3051357
H        0.6621044    0.6621044    3.1160922
H       -0.1878400   -0.1878400    2.3377670
H        0.7651508   -0.6711462    0.7726973
H       -0.6711462    0.7651508    0.7726973
Ni      -0.0017929   -0.0017929   -0.5208981
  6
          1.850500 (fs)
C       -0.0428391   -0.0428391    1.3049925
H        0.6620356    0.6620356    3.1169610
H       -0.1869857   -0.1869857    2.3368494
H        0.7649344   -0.6709059    0.7731238
H       -0.6709059    0.7649344    0.7731238
Ni      -0.0017953   -0.0017953   -0.5208990
  6
          1.860500 (fs)
C       -0.0428992   -0.0428992    1.3048492
H        0.6619669    0.6619669    3.1178294
H       -0.1861319   -0.1861319    2.3359335
H        0.7647181   -0.6706656    0.7735510
H       -0.6706656    0.7647181    0.7735510
Ni      -0.0017977   -0.0017977   -0.5208998
  6
          1.870500 (fs)
C       -0.0429592   -0.0429592    1.3047059
H        0.6618984    0.6618984    3.1186974
H       -0.1852785   -0.1852785    2.3350193
H        0.7645019   -0.6704254    0.7739790
H       -0.6704254    0.7645019    0.7739790
Ni      -0.0018002   -0.0018002   -0.5209007
  6
          1.880500 (fs)
C       -0.0430191   -0.0430191    1.3045624
H        0.6618299    0.6618299    3.1195651
H       -0.1844256   -0.1844256    2.3341068
H        0.7642858   -0.6701853    0.7744077
H       -0.6701853    0.7642858    0.7744077
Ni      -0.0018026   -0.0018026   -0.5209017
  6
          1.890500 (fs)
C       -0.0430791   -0.0430791    1.3044189
H        0.6617616    0.6617616    3.1204324
H       -0.1835732   -0.1835732    2.3331962
H        0.7640699   -0.6699452    0.7748371
H       -0.6699452    0.7640699    0.7748371
Ni      -0.0018050   -0.0018050   -0.5209026
  6
          1.900500 (fs)
C       -0.0431390   -0.0431390    1.3042752
H        0.6616933    0.6616933    3.1212994
H       -0.1827214   -0.1827214    2.3322874
H        0.7638540   -0.6697051    0.7752672
H       -0.6697051    0.7638540    0.7752672
Ni      -0.0018075   -0.0018075   -0.5209037
  6
          1.910500 (fs)
C       -0.0431989   -0.0431989    1.3041315
H        0.6616252    0.6616252    3.1221659
H       -0.1818700   -0.1818700    2.3313805
H        0.7636383   -0.6694652    0.7756980
H       -0.6694652    0.7636383    0.7756980
Ni      -0.0018099   -0.0018099   -0.5209047
  6
          1.920500 (fs)
C       -0.0432588   -0.0432588    1.3039876
H        0.6615572    0.6615572    3.1230321
H       -0.1810191   -0.1810191    2.3304756
H        0.7634227   -0.6692253    0.7761296
H       -0.6692253    0.7634227    0.7761296
Ni      -0.0018123   -0.0018123   -0.5209059
  6
          1.930500 (fs)
C       -0.0433186   -0.0433186    1.3038437
H        0.6614894    0.6614894    3.1238980
H       -0.1801688   -0.1801688    2.3295727
H        0.7632072   -0.6689855    0.7765619
H       -0.6689855    0.7632072    0.7765619
Ni      -0.0018148   -0.0018148   -0.5209070
  6
          1.940500 (fs)
C       -0.0433784   -0.0433784    1.3036997
H        0.6614216    0.6614216    3.1247634
H       -0.1793190   -0.1793190    2.3286718
H        0.7629919   -0.6687458    0.7769948
H       -0.6687458    0.7629919    0.7769948
Ni      -0.0018172   -0.0018172   -0.5209082
  6
          1.950500 (fs)
C       -0.0434381   -0.0434381    1.3035555
H        0.6613539    0.6613539    3.1256285
H       -0.1784697   -0.1784697    2.3277730
H        0.7627767   -0.6685062    0.7774285
H       -0.6685062    0.7627767    0.7774285
Ni      -0.0018196   -0.0018196   -0.5209095
  6
          1.960500 (fs)
C       -0.0434979   -0.0434979    1.3034113
H        0.6612864    0.6612864    3.1264931
H       -0.1776209   -0.1776209    2.3268763
H        0.7625617   -0.6682667    0.7778629
H       -0.6682666    0.7625617    0.7778629
Ni      -0.0018221   -0.0018221   -0.5209108
  6
          1.970500 (fs)
C       -0.0435576   -0.0435576    1.3032669
H        0.6612190    0.6612190    3.1273574
H       -0.1767727   -0.1767727    2.3259818
H        0.7623468   -0.6680272    0.7782979
H       -0.6680272    0.7623468    0.7782979
Ni      -0.0018245   -0.0018245   -0.5209121
  6
          1.980500 (fs)
C       -0.0436173   -0.0436173    1.3031224
H        0.6611516    0.6611516    3.1282212
H       -0.1759251   -0.1759251    2.3250896
H        0.7621322   -0.6677879    0.7787337
H       -0.6677879    0.7621322    0.7787337
Ni      -0.0018269   -0.0018269   -0.5209135
  6
          1.990500 (fs)
C       -0.0436769   -0.0436769    1.3029779
H        0.6610844    0.6610844    3.1290846
H       -0.1750780   -0.1750780    2.3241996
H        0.7619177   -0.6675487    0.7791701
H       -0.6675487    0.7619177    0.7791701
Ni      -0.0018294   -0.0018294   -0.5209150
  6
          2.000500 (fs)
C       -0.0437365   -0.0437365    1.3028331
H        0.6610174    0.6610174    3.1299476
H       -0.1742315   -0.1742315    2.3233120
H        0.7617034   -0.6673096    0.7796072
H       -0.6673096    0.7617034    0.7796072
Ni      -0.0018318   -0.0018318   -0.5209165
  6
          2.010500 (fs)
C       -0.0437961   -0.0437961    1.3026883
H        0.6609504    0.6609504    3.1308102
H       -0.1733855   -0.1733855    2.3224267
H        0.7614893   -0.6670706    0.7800450
H       -0.6670706    0.7614893    0.7800450
Ni      -0.0018342   -0.0018342   -0.5209180
  6
          2.020500 (fs)
C       -0.0438556   -0.0438556    1.3025434
H        0.6608835    0.6608835    3.1316724
H       -0.1725401   -0.1725401    2.3215438
H        0.7612754   -0.6668317    0.7804835
H       -0.6668317    0.7612754    0.7804835
Ni      -0.0018367   -0.0018367   -0.5209196
  6
          2.030500 (fs)
C       -0.0439151   -0.0439151    1.3023983
H        0.6608168    0.6608168    3.1325341
H       -0.1716954   -0.1716954    2.3206634
H        0.7610618   -0.6665929    0.7809227
H       -0.6665929    0.7610618    0.7809227
Ni      -0.0018391   -0.0018391   -0.5209212
  6
          2.040500 (fs)
C       -0.0439746   -0.0439746    1.3022531
H        0.6607501    0.6607501    3.1333955
H       -0.1708512   -0.1708512    2.3197855
H        0.7608483   -0.6663543    0.7813625
H       -0.6663543    0.7608483    0.7813625
Ni      -0.0018416   -0.0018416   -0.5209228
  6
          2.050500 (fs)
C       -0.0440340   -0.0440340    1.3021078
H        0.6606836    0.6606836    3.1342563
H       -0.1700076   -0.1700076    2.3189101
H        0.7606351   -0.6661158    0.7818030
H       -0.6661158    0.7606351    0.7818030
Ni      -0.0018440   -0.0018440   -0.5209245
  6
          2.060500 (fs)
C       -0.0440934   -0.0440934    1.3019624
H        0.6606172    0.6606172    3.1351167
H       -0.1691646   -0.1691646    2.3180374
H        0.7604221   -0.6658774    0.7822442
H       -0.6658774    0.7604221    0.7822442
Ni      -0.0018464   -0.0018464   -0.5209263
  6
          2.070500 (fs)
C       -0.0441528   -0.0441528    1.3018168
H        0.6605509    0.6605509    3.1359767
H       -0.1683222   -0.1683222    2.3171673
H        0.7602094   -0.6656392    0.7826860
H       -0.6656392    0.7602094    0.7826860
Ni      -0.0018489   -0.0018489   -0.5209281
  6
          2.080500 (fs)
C       -0.0442122   -0.0442122    1.3016711
H        0.6604847    0.6604847    3.1368362
H       -0.1674805   -0.1674805    2.3162999
H        0.7599969   -0.6654011    0.7831285
H       -0.6654011    0.7599969    0.7831285
Ni      -0.0018513   -0.0018513   -0.5209299
  6
          2.090500 (fs)
C       -0.0442715   -0.0442715    1.3015252
H        0.6604186    0.6604186    3.1376953
H       -0.1666394   -0.1666394    2.3154352
H        0.7597847   -0.6651631    0.7835716
H       -0.6651631    0.7597847    0.7835716
Ni      -0.0018538   -0.0018538   -0.5209318
  6
          2.100500 (fs)
C       -0.0443307   -0.0443307    1.3013792
H        0.6603527    0.6603527    3.1385539
H       -0.1657989   -0.1657989    2.3145734
H        0.7595728   -0.6649253    0.7840154
H       -0.6649253    0.7595728    0.7840154
Ni      -0.0018562   -0.0018562   -0.5209338
  6
          2.110500 (fs)
C       -0.0443900   -0.0443900    1.3012331
H        0.6602868    0.6602868    3.1394120
H       -0.1649591   -0.1649591    2.3137144
H        0.7593611   -0.6646877    0.7844598
H       -0.6646877    0.7593611    0.7844598
Ni      -0.0018587   -0.0018587   -0.5209358
  6
          2.120500 (fs)
C       -0.0444492   -0.0444492    1.3010868
H        0.6602211    0.6602211    3.1402697
H       -0.1641199   -0.1641199    2.3128582
H        0.7591498   -0.6644502    0.7849049
H       -0.6644502    0.7591498    0.7849049
Ni      -0.0018611   -0.0018611   -0.5209378
  6
          2.130500 (fs)
C       -0.0445083   -0.0445083    1.3009404
H        0.6601555    0.6601555    3.1411269
H       -0.1632814   -0.1632814    2.3120051
H        0.7589387   -0.6642129    0.7853506
H       -0.6642129    0.7589387    0.7853506
Ni      -0.0018636   -0.0018636   -0.5209399
  6
          2.140500 (fs)
C       -0.0445675   -0.0445675    1.3007939
H        0.6600899    0.6600900    3.1419836
H       -0.1624435   -0.1624435    2.3111549
H        0.7587279   -0.6639757    0.7857969
H       -0.6639757    0.7587279    0.7857969
Ni      -0.0018660   -0.0018660   -0.5209420
  6
          2.150500 (fs)
C       -0.0446266   -0.0446266    1.3006471
H        0.6600246    0.6600246    3.1428398
H       -0.1616063   -0.1616063    2.3103077
H        0.7585175   -0.6637387    0.7862439
H       -0.6637387    0.7585175    0.7862439
Ni      -0.0018685   -0.0018685   -0.5209442
  6
          2.160500 (fs)
C       -0.0446856   -0.0446856    1.3005003
H        0.6599593    0.6599593    3.1436955
H       -0.1607697   -0.1607697    2.3094636
H        0.7583073   -0.6635019    0.7866915
H       -0.6635019    0.7583073    0.7866915
Ni      -0.0018709   -0.0018709   -0.5209464
  6
          2.170500 (fs)
C       -0.0447446   -0.0447446    1.3003532
H        0.6598941    0.6598941    3.1445508
H       -0.1599339   -0.1599339    2.3086226
H        0.7580975   -0.6632652    0.7871397
H       -0.6632652    0.7580975    0.7871397
Ni      -0.0018734   -0.0018734   -0.5209487
  6
          2.180500 (fs)
C       -0.0448036   -0.0448036    1.3002061
H        0.6598291    0.6598291    3.1454055
H       -0.1590987   -0.1590987    2.3077848
H        0.7578881   -0.6630288    0.7875886
H       -0.6630288    0.7578881    0.7875886
Ni      -0.0018758   -0.0018758   -0.5209510
  6
          2.190500 (fs)
C       -0.0448626   -0.0448626    1.3000587
H        0.6597642    0.6597642    3.1462598
H       -0.1582642   -0.1582642    2.3069502
H        0.7576790   -0.6627925    0.7880380
H       -0.6627925    0.7576790    0.7880380
Ni      -0.0018783   -0.0018783   -0.5209533
  6
          2.200500 (fs)
C       -0.0449215   -0.0449215    1.2999112
H        0.6596993    0.6596993    3.1471135
H       -0.1574303   -0.1574303    2.3061189
H        0.7574702   -0.6625564    0.7884881
H       -0.6625564    0.7574702    0.7884881
Ni      -0.0018807   -0.0018807   -0.5209558
  6
          2.210500 (fs)
C       -0.0449804   -0.0449804    1.2997635
H        0.6596346    0.6596346    3.1479667
H       -0.1565972   -0.1565972    2.3052909
H        0.7572618   -0.6623205    0.7889388
H       -0.6623205    0.7572618    0.7889388
Ni      -0.0018832   -0.0018832   -0.5209582
  6
          2.220500 (fs)
C       -0.0450392   -0.0450392    1.2996157
H        0.6595701    0.6595701    3.1488194
H       -0.1557648   -0.1557648    2.3044663
H        0.7570537   -0.6620848    0.7893900
H       -0.6620848    0.7570537    0.7893900
Ni      -0.0018856   -0.0018857   -0.5209607
  6
          2.230500 (fs)
C       -0.0450980   -0.0450980    1.2994677
H        0.6595056    0.6595056    3.1496716
H       -0.1549331   -0.1549331    2.3036450
H        0.7568461   -0.6618493    0.7898419
H       -0.6618493    0.7568461    0.7898419
Ni      -0.0018881   -0.0018881   -0.5209633
  6
          2.240500 (fs)
C       -0.0451567   -0.0451568    1.2993195
H        0.6594412    0.6594412    3.1505233
H       -0.1541021   -0.1541021    2.3028273
H        0.7566388   -0.6616141    0.7902944
H       -0.6616140    0.7566388    0.7902944
Ni      -0.0018906   -0.0018906   -0.5209659
  6
          2.250500 (fs)
C       -0.0452155   -0.0452155    1.2991712
H        0.6593770    0.6593770    3.1513745
H       -0.1532718   -0.1532718    2.3020130
H        0.7564319   -0.6613790    0.7907475
H       -0.6613790    0.7564319    0.7907475
Ni      -0.0018930   -0.0018930   -0.5209685
  6
          2.260500 (fs)
C       -0.0452742   -0.0452742    1.2990226
H        0.6593129    0.6593129    3.1522251
H       -0.1524422   -0.1524422    2.3012023
H        0.7562254   -0.6611441    0.7912011
H       -0.6611441    0.7562254    0.7912011
Ni      -0.0018955   -0.0018955   -0.5209712
  6
          2.270500 (fs)
C       -0.0453328   -0.0453328    1.2988739
H        0.6592489    0.6592489    3.1530752
H       -0.1516134   -0.1516134    2.3003952
H        0.7560193   -0.6609095    0.7916553
H       -0.6609095    0.7560193    0.7916553
Ni      -0.0018980   -0.0018980   -0.5209740
  6
          2.280500 (fs)
C       -0.0453914   -0.0453914    1.2987251
H        0.6591850    0.6591850    3.1539247
H       -0.1507853   -0.1507853    2.2995918
H        0.7558137   -0.6606751    0.7921101
H       -0.6606751    0.7558137    0.7921101
Ni      -0.0019004   -0.0019004   -0.5209768
  6
          2.290500 (fs)
C       -0.0454500   -0.0454500    1.2985760
H        0.6591212    0.6591212    3.1547738
H       -0.1499579   -0.1499579    2.2987920
H        0.7556084   -0.6604409    0.7925655
H       -0.6604409    0.7556084    0.7925655
Ni      -0.0019029   -0.0019029   -0.5209796
  6
          2.300500 (fs)
C       -0.0455085   -0.0455085    1.2984267
H        0.6590575    0.6590575    3.1556222
H       -0.1491313   -0.1491313    2.2979961
H        0.7554037   -0.6602070    0.7930214
H       -0.6602070    0.7554037    0.7930214
Ni      -0.0019054   -0.0019054   -0.5209825
  6
          2.310500 (fs)
C       -0.0455670   -0.0455670    1.2982773
H        0.6589940    0.6589940    3.1564702
H       -0.1483054   -0.1483054    2.2972039
H        0.7551993   -0.6599733    0.7934779
H       -0.6599733    0.7551993    0.7934779
Ni      -0.0019078   -0.0019078   -0.5209854
  6
          2.320500 (fs)
C       -0.0456255   -0.0456255    1.2981276
H        0.6589305    0.6589305    3.1573176
H       -0.1474802   -0.1474802    2.2964156
H        0.7549954   -0.6597399    0.7939350
H       -0.6597398    0.7549954    0.7939350
Ni      -0.0019103   -0.0019103   -0.5209884
  6
          2.330500 (fs)
C       -0.0456839   -0.0456839    1.2979778
H        0.6588672    0.6588672    3.1581644
H       -0.1466558   -0.1466558    2.2956311
H        0.7547920   -0.6595067    0.7943926
H       -0.6595067    0.7547920    0.7943926
Ni      -0.0019128   -0.0019128   -0.5209914
  6
          2.340500 (fs)
C       -0.0457423   -0.0457423    1.2978278
H        0.6588040    0.6588040    3.1590107
H       -0.1458321   -0.1458321    2.2948506
H        0.7545890   -0.6592737    0.7948507
H       -0.6592737    0.7545890    0.7948507
Ni      -0.0019153   -0.0019153   -0.5209945
  6
          2.350500 (fs)
C       -0.0458006   -0.0458006    1.2976776
H        0.6587409    0.6587409    3.1598564
H       -0.1450092   -0.1450092    2.2940741
H        0.7543865   -0.6590411    0.7953094
H       -0.6590411    0.7543865    0.7953094
Ni      -0.0019177   -0.0019177   -0.5209976
  6
          2.360500 (fs)
C       -0.0458590   -0.0458590    1.2975271
H        0.6586779    0.6586779    3.1607016
H       -0.1441871   -0.1441871    2.2933016
H        0.7541845   -0.6588087    0.7957686
H       -0.6588087    0.7541845    0.7957686
Ni      -0.0019202   -0.0019202   -0.5210008
  6
          2.370500 (fs)
C       -0.0459172   -0.0459172    1.2973765
H        0.6586151    0.6586151    3.1615462
H       -0.1433657   -0.1433657    2.2925332
H        0.7539830   -0.6585766    0.7962284
H       -0.6585766    0.7539830    0.7962284
Ni      -0.0019227   -0.0019227   -0.5210040
  6
          2.380500 (fs)
C       -0.0459755   -0.0459755    1.2972257
H        0.6585523    0.6585523    3.1623902
H       -0.1425451   -0.1425451    2.2917689
H        0.7537820   -0.6583447    0.7966886
H       -0.6583447    0.7537820    0.7966886
Ni      -0.0019252   -0.0019252   -0.5210073
  6
          2.390500 (fs)
C       -0.0460337   -0.0460337    1.2970746
H        0.6584897    0.6584897    3.1632337
H       -0.1417252   -0.1417252    2.2910088
H        0.7535815   -0.6581132    0.7971494
H       -0.6581132    0.7535815    0.7971494
Ni      -0.0019277   -0.0019277   -0.5210106
  6
          2.400500 (fs)
C       -0.0460918   -0.0460918    1.2969234
H        0.6584272    0.6584272    3.1640766
H       -0.1409061   -0.1409061    2.2902529
H        0.7533815   -0.6578819    0.7976107
H       -0.6578819    0.7533815    0.7976107
Ni      -0.0019301   -0.0019301   -0.5210140
  6
          2.410500 (fs)
C       -0.0461500   -0.0461500    1.2967719
[truncated: 881,710 more chars]
