# Supplementary material for: Non-Adiabatic Excited-State Time-Dependent GW (TDGW) Molecular Dynamics Simulation of Nickel-Atom Aided Photolysis of Methane to Produce a Hydrogen Molecule
Source: Nanomaterials (Basel). 2024 Nov 5;14(22):1775. doi: 10.3390/nano14221775 (PMC11597270; doi:10.3390/nano14221775)
Supplement: Supplementary file 1 [file nanomaterials-14-01775-s001.zip › towards_Ni_MD.xyz]

  6
          0.000000 (fs)
C        0.0006430   -0.0006430    1.4743272
H        0.6241813    0.6228953    2.0978655
H       -0.6228953   -0.6241813    2.0978655
H        0.6241813   -0.6241813    0.8507889
H       -0.6473291    0.6473291    0.8263552
Ni       0.0006430   -0.0006430   -0.5256728
  6
          0.000500 (fs)
C        0.0006430   -0.0006430    1.4743272
H        0.6241813    0.6228953    2.0978655
H       -0.6228953   -0.6241813    2.0978655
H        0.6241813   -0.6241813    0.8507889
H       -0.6473291    0.6473291    0.8263551
Ni       0.0006430   -0.0006430   -0.5256728
  6
          0.004500 (fs)
C        0.0006430   -0.0006430    1.4743273
H        0.6241813    0.6228955    2.0978656
H       -0.6228955   -0.6241813    2.0978656
H        0.6241816   -0.6241816    0.8507882
H       -0.6473294    0.6473294    0.8263546
Ni       0.0006430   -0.0006430   -0.5256728
  6
          0.005500 (fs)
C        0.0006430   -0.0006430    1.4743274
H        0.6241814    0.6228957    2.0978656
H       -0.6228957   -0.6241814    2.0978656
H        0.6241818   -0.6241818    0.8507876
H       -0.6473298    0.6473298    0.8263540
Ni       0.0006430   -0.0006430   -0.5256728
  6
          0.006500 (fs)
C        0.0006431   -0.0006431    1.4743275
H        0.6241814    0.6228958    2.0978657
H       -0.6228958   -0.6241814    2.0978657
H        0.6241822   -0.6241822    0.8507868
H       -0.6473302    0.6473302    0.8263534
Ni       0.0006430   -0.0006430   -0.5256728
  6
          0.007500 (fs)
C        0.0006431   -0.0006431    1.4743276
H        0.6241815    0.6228960    2.0978658
H       -0.6228960   -0.6241815    2.0978658
H        0.6241825   -0.6241825    0.8507860
H       -0.6473307    0.6473307    0.8263527
Ni       0.0006430   -0.0006430   -0.5256728
  6
          0.008500 (fs)
C        0.0006431   -0.0006431    1.4743278
H        0.6241815    0.6228963    2.0978658
H       -0.6228963   -0.6241815    2.0978658
H        0.6241828   -0.6241828    0.8507852
H       -0.6473311    0.6473311    0.8263520
Ni       0.0006430   -0.0006430   -0.5256728
  6
          0.009500 (fs)
C        0.0006431   -0.0006431    1.4743279
H        0.6241815    0.6228965    2.0978659
H       -0.6228965   -0.6241815    2.0978659
H        0.6241832   -0.6241832    0.8507844
H       -0.6473316    0.6473316    0.8263512
Ni       0.0006430   -0.0006430   -0.5256728
  6
          0.010500 (fs)
C        0.0006431   -0.0006431    1.4743280
H        0.6241816    0.6228967    2.0978660
H       -0.6228967   -0.6241816    2.0978660
H        0.6241835   -0.6241835    0.8507835
H       -0.6473321    0.6473321    0.8263505
Ni       0.0006430   -0.0006430   -0.5256728
  6
          0.011500 (fs)
C        0.0006432   -0.0006432    1.4743282
H        0.6241817    0.6228969    2.0978661
H       -0.6228969   -0.6241817    2.0978661
H        0.6241839   -0.6241839    0.8507825
H       -0.6473327    0.6473327    0.8263497
Ni       0.0006430   -0.0006430   -0.5256728
  6
          0.015500 (fs)
C        0.0006432   -0.0006432    1.4743284
H        0.6241817    0.6228974    2.0978662
H       -0.6228974   -0.6241817    2.0978662
H        0.6241846   -0.6241846    0.8507810
H       -0.6473336    0.6473336    0.8263483
Ni       0.0006430   -0.0006430   -0.5256728
  6
          0.017000 (fs)
C        0.0006433   -0.0006433    1.4743287
H        0.6241818    0.6228978    2.0978664
H       -0.6228978   -0.6241818    2.0978664
H        0.6241853   -0.6241853    0.8507793
H       -0.6473345    0.6473345    0.8263469
Ni       0.0006430   -0.0006430   -0.5256728
  6
          0.018500 (fs)
C        0.0006433   -0.0006433    1.4743289
H        0.6241819    0.6228982    2.0978665
H       -0.6228982   -0.6241819    2.0978665
H        0.6241860   -0.6241860    0.8507775
H       -0.6473355    0.6473355    0.8263454
Ni       0.0006430   -0.0006430   -0.5256729
  6
          0.020000 (fs)
C        0.0006434   -0.0006434    1.4743292
H        0.6241821    0.6228987    2.0978667
H       -0.6228987   -0.6241821    2.0978667
H        0.6241867   -0.6241867    0.8507757
H       -0.6473366    0.6473366    0.8263438
Ni       0.0006430   -0.0006430   -0.5256729
  6
          0.021500 (fs)
C        0.0006434   -0.0006434    1.4743295
H        0.6241822    0.6228992    2.0978669
H       -0.6228992   -0.6241822    2.0978669
H        0.6241875   -0.6241875    0.8507738
H       -0.6473377    0.6473377    0.8263421
Ni       0.0006430   -0.0006430   -0.5256729
  6
          0.025000 (fs)
C        0.0006435   -0.0006435    1.4743299
H        0.6241823    0.6228998    2.0978671
H       -0.6228998   -0.6241823    2.0978671
H        0.6241886   -0.6241886    0.8507713
H       -0.6473391    0.6473391    0.8263400
Ni       0.0006430   -0.0006430   -0.5256729
  6
          0.026500 (fs)
C        0.0006436   -0.0006436    1.4743303
H        0.6241825    0.6229005    2.0978673
H       -0.6229005   -0.6241825    2.0978673
H        0.6241896   -0.6241896    0.8507688
H       -0.6473405    0.6473405    0.8263378
Ni       0.0006430   -0.0006430   -0.5256729
  6
          0.028000 (fs)
C        0.0006436   -0.0006436    1.4743307
H        0.6241826    0.6229012    2.0978676
H       -0.6229012   -0.6241826    2.0978676
H        0.6241907   -0.6241907    0.8507662
H       -0.6473420    0.6473420    0.8263356
Ni       0.0006430   -0.0006430   -0.5256729
  6
          0.029500 (fs)
C        0.0006437   -0.0006437    1.4743311
H        0.6241828    0.6229019    2.0978678
H       -0.6229019   -0.6241828    2.0978678
H        0.6241918   -0.6241918    0.8507635
H       -0.6473435    0.6473435    0.8263332
Ni       0.0006430   -0.0006430   -0.5256729
  6
          0.034000 (fs)
C        0.0006438   -0.0006438    1.4743316
H        0.6241830    0.6229028    2.0978681
H       -0.6229028   -0.6241830    2.0978681
H        0.6241932   -0.6241932    0.8507600
H       -0.6473455    0.6473455    0.8263302
Ni       0.0006430   -0.0006430   -0.5256729
  6
          0.035500 (fs)
C        0.0006439   -0.0006439    1.4743322
H        0.6241832    0.6229037    2.0978685
H       -0.6229037   -0.6241832    2.0978685
H        0.6241947   -0.6241947    0.8507564
H       -0.6473476    0.6473476    0.8263271
Ni       0.0006430   -0.0006430   -0.5256730
  6
          0.037000 (fs)
C        0.0006440   -0.0006440    1.4743328
H        0.6241834    0.6229047    2.0978688
H       -0.6229047   -0.6241834    2.0978688
H        0.6241963   -0.6241963    0.8507527
H       -0.6473497    0.6473497    0.8263239
Ni       0.0006430   -0.0006430   -0.5256730
  6
          0.039500 (fs)
C        0.0006441   -0.0006441    1.4743334
H        0.6241836    0.6229057    2.0978691
H       -0.6229057   -0.6241836    2.0978691
H        0.6241979   -0.6241979    0.8507487
H       -0.6473519    0.6473519    0.8263205
Ni       0.0006430   -0.0006430   -0.5256730
  6
          0.043000 (fs)
C        0.0006442   -0.0006442    1.4743341
H        0.6241839    0.6229068    2.0978696
H       -0.6229068   -0.6241839    2.0978696
H        0.6241997   -0.6241997    0.8507443
H       -0.6473545    0.6473545    0.8263167
Ni       0.0006430   -0.0006430   -0.5256730
  6
          0.044500 (fs)
C        0.0006444   -0.0006444    1.4743347
H        0.6241841    0.6229080    2.0978700
H       -0.6229080   -0.6241841    2.0978700
H        0.6242016   -0.6242016    0.8507397
H       -0.6473570    0.6473570    0.8263127
Ni       0.0006430   -0.0006430   -0.5256730
  6
          0.048500 (fs)
C        0.0006445   -0.0006445    1.4743355
H        0.6241844    0.6229094    2.0978704
H       -0.6229094   -0.6241844    2.0978704
H        0.6242037   -0.6242037    0.8507346
H       -0.6473600    0.6473600    0.8263083
Ni       0.0006430   -0.0006430   -0.5256731
  6
          0.050000 (fs)
C        0.0006447   -0.0006447    1.4743363
H        0.6241847    0.6229107    2.0978709
H       -0.6229107   -0.6241847    2.0978709
H        0.6242059   -0.6242059    0.8507293
H       -0.6473630    0.6473630    0.8263037
Ni       0.0006430   -0.0006430   -0.5256731
  6
          0.051500 (fs)
C        0.0006448   -0.0006448    1.4743372
H        0.6241851    0.6229121    2.0978714
H       -0.6229121   -0.6241851    2.0978714
H        0.6242081   -0.6242081    0.8507239
H       -0.6473660    0.6473660    0.8262991
Ni       0.0006430   -0.0006430   -0.5256731
  6
          0.054000 (fs)
C        0.0006450   -0.0006450    1.4743380
H        0.6241854    0.6229136    2.0978719
H       -0.6229136   -0.6241854    2.0978719
H        0.6242104   -0.6242104    0.8507183
H       -0.6473692    0.6473692    0.8262943
Ni       0.0006430   -0.0006430   -0.5256732
  6
          0.055500 (fs)
C        0.0006451   -0.0006451    1.4743389
H        0.6241857    0.6229150    2.0978724
H       -0.6229150   -0.6241857    2.0978724
H        0.6242128   -0.6242128    0.8507126
H       -0.6473725    0.6473725    0.8262894
Ni       0.0006430   -0.0006430   -0.5256732
  6
          0.057000 (fs)
C        0.0006453   -0.0006453    1.4743398
H        0.6241860    0.6229165    2.0978730
H       -0.6229165   -0.6241860    2.0978730
H        0.6242152   -0.6242152    0.8507069
H       -0.6473758    0.6473758    0.8262844
Ni       0.0006430   -0.0006430   -0.5256732
  6
          0.060000 (fs)
C        0.0006454   -0.0006454    1.4743407
H        0.6241864    0.6229181    2.0978735
H       -0.6229181   -0.6241864    2.0978735
H        0.6242177   -0.6242177    0.8507007
H       -0.6473793    0.6473793    0.8262791
Ni       0.0006430   -0.0006430   -0.5256732
  6
          0.061500 (fs)
C        0.0006456   -0.0006456    1.4743417
H        0.6241868    0.6229197    2.0978741
H       -0.6229197   -0.6241868    2.0978741
H        0.6242203   -0.6242203    0.8506945
H       -0.6473828    0.6473828    0.8262737
Ni       0.0006430   -0.0006430   -0.5256733
  6
          0.065500 (fs)
C        0.0006458   -0.0006458    1.4743427
H        0.6241872    0.6229215    2.0978747
H       -0.6229215   -0.6241872    2.0978747
H        0.6242231   -0.6242231    0.8506876
H       -0.6473867    0.6473867    0.8262678
Ni       0.0006430   -0.0006430   -0.5256733
  6
          0.067000 (fs)
C        0.0006460   -0.0006460    1.4743438
H        0.6241876    0.6229233    2.0978753
H       -0.6229233   -0.6241876    2.0978753
H        0.6242260   -0.6242260    0.8506806
H       -0.6473907    0.6473907    0.8262617
Ni       0.0006430   -0.0006430   -0.5256733
  6
          0.077000 (fs)
C        0.0006463   -0.0006463    1.4743455
H        0.6241882    0.6229262    2.0978763
H       -0.6229262   -0.6241882    2.0978763
H        0.6242306   -0.6242306    0.8506696
H       -0.6473969    0.6473969    0.8262523
Ni       0.0006430   -0.0006430   -0.5256734
  6
          0.078500 (fs)
C        0.0006466   -0.0006466    1.4743472
H        0.6241888    0.6229290    2.0978773
H       -0.6229290   -0.6241888    2.0978773
H        0.6242351   -0.6242351    0.8506585
H       -0.6474032    0.6474032    0.8262427
Ni       0.0006431   -0.0006431   -0.5256735
  6
          0.088500 (fs)
C        0.0006470   -0.0006470    1.4743495
H        0.6241897    0.6229329    2.0978787
H       -0.6229329   -0.6241897    2.0978787
H        0.6242414   -0.6242414    0.8506435
H       -0.6474118    0.6474118    0.8262297
Ni       0.0006431   -0.0006431   -0.5256735
  6
          0.090000 (fs)
C        0.0006475   -0.0006475    1.4743518
H        0.6241906    0.6229369    2.0978801
H       -0.6229369   -0.6241906    2.0978801
H        0.6242476   -0.6242476    0.8506283
H       -0.6474205    0.6474205    0.8262166
Ni       0.0006431   -0.0006431   -0.5256736
  6
          0.100000 (fs)
C        0.0006480   -0.0006480    1.4743548
H        0.6241917    0.6229418    2.0978818
H       -0.6229418   -0.6241917    2.0978818
H        0.6242556   -0.6242556    0.8506091
H       -0.6474314    0.6474314    0.8262000
Ni       0.0006431   -0.0006431   -0.5256737
  6
          0.101500 (fs)
C        0.0006485   -0.0006485    1.4743577
H        0.6241928    0.6229468    2.0978836
H       -0.6229468   -0.6241928    2.0978836
H        0.6242635   -0.6242635    0.8505898
H       -0.6474424    0.6474424    0.8261834
Ni       0.0006431   -0.0006431   -0.5256738
  6
          0.111500 (fs)
C        0.0006492   -0.0006492    1.4743613
H        0.6241942    0.6229529    2.0978857
H       -0.6229529   -0.6241942    2.0978857
H        0.6242731   -0.6242731    0.8505665
H       -0.6474557    0.6474557    0.8261633
Ni       0.0006431   -0.0006431   -0.5256739
  6
          0.113500 (fs)
C        0.0006498   -0.0006498    1.4743649
H        0.6241955    0.6229589    2.0978878
H       -0.6229589   -0.6241955    2.0978878
H        0.6242828   -0.6242828    0.8505430
H       -0.6474690    0.6474690    0.8261430
Ni       0.0006431   -0.0006431   -0.5256741
  6
          0.123500 (fs)
C        0.0006506   -0.0006506    1.4743691
H        0.6241971    0.6229661    2.0978903
H       -0.6229661   -0.6241971    2.0978903
H        0.6242942   -0.6242942    0.8505155
H       -0.6474846    0.6474846    0.8261193
Ni       0.0006431   -0.0006431   -0.5256742
  6
          0.125500 (fs)
C        0.0006514   -0.0006514    1.4743734
H        0.6241987    0.6229732    2.0978928
H       -0.6229732   -0.6241987    2.0978928
H        0.6243056   -0.6243056    0.8504879
H       -0.6475004    0.6475004    0.8260955
Ni       0.0006431   -0.0006431   -0.5256743
  6
          0.135500 (fs)
C        0.0006523   -0.0006523    1.4743782
H        0.6242006    0.6229814    2.0978957
H       -0.6229814   -0.6242006    2.0978957
H        0.6243186   -0.6243186    0.8504562
H       -0.6475184    0.6475184    0.8260682
Ni       0.0006431   -0.0006431   -0.5256745
  6
          0.137500 (fs)
C        0.0006531   -0.0006531    1.4743831
H        0.6242024    0.6229896    2.0978986
H       -0.6229896   -0.6242024    2.0978986
H        0.6243317   -0.6243317    0.8504244
H       -0.6475365    0.6475365    0.8260408
Ni       0.0006432   -0.0006432   -0.5256747
  6
          0.147500 (fs)
C        0.0006541   -0.0006541    1.4743886
H        0.6242045    0.6229989    2.0979019
H       -0.6229989   -0.6242045    2.0979019
H        0.6243465   -0.6243465    0.8503886
H       -0.6475569    0.6475569    0.8260099
Ni       0.0006432   -0.0006432   -0.5256748
  6
          0.157500 (fs)
C        0.0006552   -0.0006552    1.4743947
H        0.6242068    0.6230092    2.0979055
H       -0.6230092   -0.6242068    2.0979055
H        0.6243629   -0.6243629    0.8503488
H       -0.6475796    0.6475796    0.8259755
Ni       0.0006432   -0.0006432   -0.5256750
  6
          0.167500 (fs)
C        0.0006565   -0.0006565    1.4744014
H        0.6242093    0.6230206    2.0979095
H       -0.6230206   -0.6242093    2.0979095
H        0.6243810   -0.6243810    0.8503050
H       -0.6476045    0.6476045    0.8259377
Ni       0.0006432   -0.0006432   -0.5256753
  6
          0.177500 (fs)
C        0.0006578   -0.0006578    1.4744088
H        0.6242121    0.6230330    2.0979138
H       -0.6230330   -0.6242121    2.0979138
H        0.6244007   -0.6244007    0.8502571
H       -0.6476317    0.6476317    0.8258964
Ni       0.0006432   -0.0006432   -0.5256755
  6
          0.187500 (fs)
C        0.0006593   -0.0006593    1.4744167
H        0.6242151    0.6230464    2.0979185
H       -0.6230464   -0.6242151    2.0979185
H        0.6244221   -0.6244221    0.8502053
H       -0.6476612    0.6476612    0.8258517
Ni       0.0006433   -0.0006433   -0.5256758
  6
          0.197500 (fs)
C        0.0006608   -0.0006608    1.4744253
H        0.6242183    0.6230609    2.0979236
H       -0.6230609   -0.6242183    2.0979236
H        0.6244451   -0.6244451    0.8501494
H       -0.6476930    0.6476930    0.8258035
Ni       0.0006433   -0.0006433   -0.5256761
  6
          0.207500 (fs)
C        0.0006625   -0.0006625    1.4744345
H        0.6242218    0.6230764    2.0979290
H       -0.6230764   -0.6242218    2.0979290
H        0.6244698   -0.6244698    0.8500896
H       -0.6477271    0.6477271    0.8257518
Ni       0.0006433   -0.0006433   -0.5256764
  6
          0.217500 (fs)
C        0.0006643   -0.0006643    1.4744442
H        0.6242255    0.6230929    2.0979348
H       -0.6230929   -0.6242255    2.0979348
H        0.6244961   -0.6244961    0.8500257
H       -0.6477634    0.6477634    0.8256967
Ni       0.0006433   -0.0006433   -0.5256767
  6
          0.219000 (fs)
C        0.0006660   -0.0006660    1.4744541
H        0.6242292    0.6231095    2.0979406
H       -0.6231095   -0.6242292    2.0979406
H        0.6245225   -0.6245225    0.8499618
H       -0.6477998    0.6477998    0.8256415
Ni       0.0006434   -0.0006434   -0.5256770
  6
          0.229000 (fs)
C        0.0006679   -0.0006679    1.4744645
H        0.6242331    0.6231271    2.0979468
H       -0.6231271   -0.6242331    2.0979468
H        0.6245505   -0.6245505    0.8498938
H       -0.6478385    0.6478385    0.8255829
Ni       0.0006434   -0.0006434   -0.5256774
  6
          0.239000 (fs)
C        0.0006699   -0.0006699    1.4744755
H        0.6242373    0.6231457    2.0979533
H       -0.6231457   -0.6242373    2.0979533
H        0.6245801   -0.6245801    0.8498219
H       -0.6478794    0.6478794    0.8255208
Ni       0.0006434   -0.0006434   -0.5256777
  6
          0.249000 (fs)
C        0.0006721   -0.0006721    1.4744872
H        0.6242417    0.6231654    2.0979602
H       -0.6231654   -0.6242417    2.0979602
H        0.6246114   -0.6246114    0.8497460
H       -0.6479226    0.6479226    0.8254553
Ni       0.0006435   -0.0006435   -0.5256781
  6
          0.259000 (fs)
C        0.0006743   -0.0006743    1.4744994
H        0.6242463    0.6231861    2.0979675
H       -0.6231861   -0.6242463    2.0979675
H        0.6246443   -0.6246443    0.8496660
H       -0.6479680    0.6479680    0.8253863
Ni       0.0006435   -0.0006435   -0.5256785
  6
          0.269000 (fs)
C        0.0006766   -0.0006766    1.4745123
H        0.6242512    0.6232078    2.0979751
H       -0.6232078   -0.6242512    2.0979751
H        0.6246789   -0.6246789    0.8495821
H       -0.6480158    0.6480158    0.8253138
Ni       0.0006435   -0.0006435   -0.5256790
  6
          0.279000 (fs)
C        0.0006791   -0.0006791    1.4745258
H        0.6242563    0.6232306    2.0979830
H       -0.6232306   -0.6242563    2.0979830
H        0.6247150   -0.6247150    0.8494942
H       -0.6480657    0.6480657    0.8252380
Ni       0.0006436   -0.0006436   -0.5256794
  6
          0.289000 (fs)
C        0.0006816   -0.0006816    1.4745399
H        0.6242616    0.6232544    2.0979914
H       -0.6232544   -0.6242616    2.0979914
H        0.6247529   -0.6247529    0.8494023
H       -0.6481180    0.6481180    0.8251586
Ni       0.0006436   -0.0006436   -0.5256799
  6
          0.299000 (fs)
C        0.0006843   -0.0006843    1.4745546
H        0.6242671    0.6232792    2.0980001
H       -0.6232792   -0.6242671    2.0980001
H        0.6247923   -0.6247923    0.8493065
H       -0.6481725    0.6481725    0.8250758
Ni       0.0006437   -0.0006437   -0.5256804
  6
          0.309000 (fs)
C        0.0006871   -0.0006871    1.4745699
H        0.6242729    0.6233051    2.0980091
H       -0.6233051   -0.6242729    2.0980091
H        0.6248334   -0.6248334    0.8492066
H       -0.6482293    0.6482293    0.8249896
Ni       0.0006437   -0.0006437   -0.5256809
  6
          0.319000 (fs)
C        0.0006900   -0.0006900    1.4745858
H        0.6242789    0.6233320    2.0980185
H       -0.6233320   -0.6242789    2.0980185
H        0.6248761   -0.6248761    0.8491028
H       -0.6482883    0.6482883    0.8248999
Ni       0.0006438   -0.0006438   -0.5256814
  6
          0.329000 (fs)
C        0.0006930   -0.0006930    1.4746024
H        0.6242851    0.6233599    2.0980283
H       -0.6233599   -0.6242851    2.0980283
H        0.6249205   -0.6249205    0.8489949
H       -0.6483496    0.6483496    0.8248068
Ni       0.0006438   -0.0006438   -0.5256820
  6
          0.339000 (fs)
C        0.0006961   -0.0006961    1.4746195
H        0.6242916    0.6233888    2.0980384
H       -0.6233888   -0.6242916    2.0980384
H        0.6249665   -0.6249665    0.8488831
H       -0.6484131    0.6484131    0.8247103
Ni       0.0006439   -0.0006439   -0.5256825
  6
          0.349000 (fs)
C        0.0006994   -0.0006994    1.4746373
H        0.6242983    0.6234188    2.0980489
H       -0.6234188   -0.6242983    2.0980489
H        0.6250141   -0.6250141    0.8487674
H       -0.6484789    0.6484789    0.8246103
Ni       0.0006439   -0.0006439   -0.5256831
  6
          0.359000 (fs)
C        0.0007027   -0.0007027    1.4746556
H        0.6243052    0.6234498    2.0980598
H       -0.6234498   -0.6243052    2.0980598
H        0.6250633   -0.6250633    0.8486476
H       -0.6485469    0.6485469    0.8245069
Ni       0.0006440   -0.0006440   -0.5256837
  6
          0.369000 (fs)
C        0.0007061   -0.0007061    1.4746746
H        0.6243124    0.6234818    2.0980710
H       -0.6234818   -0.6243124    2.0980710
H        0.6251141   -0.6251141    0.8485239
H       -0.6486171    0.6486171    0.8244000
Ni       0.0006440   -0.0006440   -0.5256844
  6
          0.379000 (fs)
C        0.0007097   -0.0007097    1.4746942
H        0.6243198    0.6235148    2.0980825
H       -0.6235148   -0.6243198    2.0980825
H        0.6251666   -0.6251666    0.8483963
H       -0.6486896    0.6486896    0.8242897
Ni       0.0006441   -0.0006441   -0.5256850
  6
          0.389000 (fs)
C        0.0007134   -0.0007134    1.4747144
H        0.6243274    0.6235489    2.0980945
H       -0.6235489   -0.6243274    2.0980945
H        0.6252206   -0.6252206    0.8482646
H       -0.6487644    0.6487644    0.8241760
Ni       0.0006442   -0.0006442   -0.5256857
  6
          0.399000 (fs)
C        0.0007171   -0.0007171    1.4747352
H        0.6243352    0.6235840    2.0981067
H       -0.6235840   -0.6243352    2.0981067
H        0.6252763   -0.6252763    0.8481291
H       -0.6488413    0.6488413    0.8240589
Ni       0.0006442   -0.0006442   -0.5256864
  6
          0.409000 (fs)
C        0.0007210   -0.0007210    1.4747566
H        0.6243433    0.6236201    2.0981194
H       -0.6236201   -0.6243433    2.0981194
H        0.6253336   -0.6253336    0.8479895
H       -0.6489205    0.6489205    0.8239383
Ni       0.0006443   -0.0006443   -0.5256871
  6
          0.419000 (fs)
C        0.0007250   -0.0007250    1.4747786
H        0.6243516    0.6236572    2.0981323
H       -0.6236572   -0.6243516    2.0981323
H        0.6253925   -0.6253925    0.8478460
H       -0.6490020    0.6490020    0.8238143
Ni       0.0006443   -0.0006443   -0.5256878
  6
          0.429000 (fs)
C        0.0007291   -0.0007291    1.4748013
H        0.6243601    0.6236953    2.0981457
H       -0.6236953   -0.6243601    2.0981457
H        0.6254530   -0.6254530    0.8476986
H       -0.6490856    0.6490856    0.8236869
Ni       0.0006444   -0.0006444   -0.5256886
  6
          0.439000 (fs)
C        0.0007334   -0.0007334    1.4748245
H        0.6243689    0.6237344    2.0981594
H       -0.6237344   -0.6243689    2.0981594
H        0.6255151   -0.6255151    0.8475472
H       -0.6491715    0.6491715    0.8235560
Ni       0.0006445   -0.0006445   -0.5256894
  6
          0.449000 (fs)
C        0.0007377   -0.0007377    1.4748483
H        0.6243779    0.6237746    2.0981734
H       -0.6237746   -0.6243779    2.0981734
H        0.6255788   -0.6255788    0.8473919
H       -0.6492596    0.6492596    0.8234218
Ni       0.0006446   -0.0006446   -0.5256902
  6
          0.459000 (fs)
C        0.0007421   -0.0007421    1.4748728
H        0.6243871    0.6238158    2.0981878
H       -0.6238158   -0.6243871    2.0981878
H        0.6256441   -0.6256441    0.8472326
H       -0.6493499    0.6493499    0.8232841
Ni       0.0006446   -0.0006446   -0.5256910
  6
          0.469000 (fs)
C        0.0007467   -0.0007467    1.4748978
H        0.6243965    0.6238580    2.0982025
H       -0.6238580   -0.6243965    2.0982025
H        0.6257110   -0.6257110    0.8470694
H       -0.6494424    0.6494424    0.8231430
Ni       0.0006447   -0.0006447   -0.5256918
  6
          0.479000 (fs)
C        0.0007513   -0.0007513    1.4749235
H        0.6244061    0.6239012    2.0982176
H       -0.6239012   -0.6244061    2.0982176
H        0.6257795   -0.6257795    0.8469023
H       -0.6495372    0.6495372    0.8229985
Ni       0.0006448   -0.0006448   -0.5256927
  6
          0.489000 (fs)
C        0.0007561   -0.0007561    1.4749497
H        0.6244160    0.6239454    2.0982331
H       -0.6239454   -0.6244160    2.0982331
H        0.6258496   -0.6258496    0.8467313
H       -0.6496341    0.6496341    0.8228506
Ni       0.0006449   -0.0006449   -0.5256936
  6
          0.499000 (fs)
C        0.0007610   -0.0007610    1.4749766
H        0.6244261    0.6239906    2.0982489
H       -0.6239906   -0.6244261    2.0982489
H        0.6259212   -0.6259212    0.8465563
H       -0.6497332    0.6497332    0.8226993
Ni       0.0006449   -0.0006449   -0.5256945
  6
          0.509000 (fs)
C        0.0007660   -0.0007660    1.4750041
H        0.6244365    0.6240368    2.0982650
H       -0.6240368   -0.6244365    2.0982650
H        0.6259945   -0.6259945    0.8463774
H       -0.6498345    0.6498345    0.8225446
Ni       0.0006450   -0.0006450   -0.5256954
  6
          0.519000 (fs)
C        0.0007711   -0.0007711    1.4750321
H        0.6244470    0.6240840    2.0982815
H       -0.6240840   -0.6244470    2.0982815
H        0.6260693   -0.6260693    0.8461947
H       -0.6499381    0.6499381    0.8223865
Ni       0.0006451   -0.0006451   -0.5256963
  6
          0.529000 (fs)
C        0.0007763   -0.0007763    1.4750608
H        0.6244578    0.6241323    2.0982984
H       -0.6241323   -0.6244578    2.0982984
H        0.6261457   -0.6261457    0.8460080
H       -0.6500438    0.6500438    0.8222251
Ni       0.0006452   -0.0006452   -0.5256973
  6
          0.539000 (fs)
C        0.0007816   -0.0007816    1.4750901
H        0.6244688    0.6241815    2.0983155
H       -0.6241815   -0.6244688    2.0983155
H        0.6262236   -0.6262236    0.8458174
H       -0.6501517    0.6501517    0.8220602
Ni       0.0006453   -0.0006453   -0.5256983
  6
          0.549000 (fs)
C        0.0007870   -0.0007870    1.4751200
H        0.6244800    0.6242317    2.0983331
H       -0.6242317   -0.6244800    2.0983331
H        0.6263032   -0.6263032    0.8456229
H       -0.6502618    0.6502618    0.8218919
Ni       0.0006454   -0.0006454   -0.5256993
  6
          0.559000 (fs)
C        0.0007925   -0.0007925    1.4751504
H        0.6244915    0.6242829    2.0983509
H       -0.6242829   -0.6244915    2.0983509
H        0.6263843   -0.6263843    0.8454245
H       -0.6503740    0.6503740    0.8217202
Ni       0.0006454   -0.0006454   -0.5257003
  6
          0.569000 (fs)
C        0.0007982   -0.0007982    1.4751815
H        0.6245032    0.6243352    2.0983692
H       -0.6243352   -0.6245032    2.0983692
H        0.6264669   -0.6264669    0.8452222
H       -0.6504884    0.6504884    0.8215452
Ni       0.0006455   -0.0006455   -0.5257013
  6
          0.579000 (fs)
C        0.0008039   -0.0008039    1.4752132
H        0.6245151    0.6243884    2.0983877
H       -0.6243884   -0.6245151    2.0983877
H        0.6265511   -0.6265511    0.8450160
H       -0.6506050    0.6506050    0.8213668
Ni       0.0006456   -0.0006456   -0.5257024
  6
          0.589000 (fs)
C        0.0008098   -0.0008098    1.4752454
H        0.6245272    0.6244426    2.0984066
H       -0.6244426   -0.6245272    2.0984066
H        0.6266369   -0.6266369    0.8448060
H       -0.6507238    0.6507238    0.8211850
Ni       0.0006457   -0.0006457   -0.5257035
  6
          0.599000 (fs)
C        0.0008157   -0.0008157    1.4752783
H        0.6245395    0.6244978    2.0984259
H       -0.6244978   -0.6245395    2.0984259
H        0.6267242   -0.6267242    0.8445921
H       -0.6508447    0.6508447    0.8209998
Ni       0.0006458   -0.0006458   -0.5257046
  6
          0.609000 (fs)
C        0.0008218   -0.0008218    1.4753118
H        0.6245521    0.6245540    2.0984455
H       -0.6245540   -0.6245521    2.0984455
H        0.6268131   -0.6268131    0.8443743
H       -0.6509678    0.6509678    0.8208113
Ni       0.0006459   -0.0006459   -0.5257057
  6
          0.619000 (fs)
C        0.0008280   -0.0008280    1.4753458
H        0.6245649    0.6246112    2.0984654
H       -0.6246112   -0.6245649    2.0984654
H        0.6269035   -0.6269035    0.8441527
H       -0.6510930    0.6510930    0.8206193
Ni       0.0006460   -0.0006460   -0.5257068
  6
          0.629000 (fs)
C        0.0008342   -0.0008342    1.4753805
H        0.6245779    0.6246693    2.0984857
H       -0.6246693   -0.6245779    2.0984857
H        0.6269954   -0.6269954    0.8439272
H       -0.6512204    0.6512204    0.8204241
Ni       0.0006461   -0.0006461   -0.5257080
  6
          0.639000 (fs)
C        0.0008406   -0.0008406    1.4754157
H        0.6245911    0.6247285    2.0985063
H       -0.6247285   -0.6245911    2.0985063
H        0.6270889   -0.6270889    0.8436979
H       -0.6513499    0.6513499    0.8202255
Ni       0.0006462   -0.0006462   -0.5257092
  6
          0.649000 (fs)
C        0.0008471   -0.0008471    1.4754516
H        0.6246045    0.6247886    2.0985272
H       -0.6247886   -0.6246045    2.0985272
H        0.6271839   -0.6271839    0.8434647
H       -0.6514816    0.6514816    0.8200235
Ni       0.0006463   -0.0006463   -0.5257104
  6
          0.659000 (fs)
C        0.0008537   -0.0008537    1.4754880
H        0.6246182    0.6248497    2.0985485
H       -0.6248497   -0.6246182    2.0985485
H        0.6272804   -0.6272804    0.8432277
H       -0.6516153    0.6516153    0.8198181
Ni       0.0006464   -0.0006464   -0.5257116
  6
          0.669000 (fs)
C        0.0008604   -0.0008604    1.4755251
H        0.6246321    0.6249118    2.0985701
H       -0.6249118   -0.6246321    2.0985701
H        0.6273784   -0.6273784    0.8429868
H       -0.6517512    0.6517512    0.8196095
Ni       0.0006465   -0.0006465   -0.5257129
  6
          0.679000 (fs)
C        0.0008673   -0.0008673    1.4755627
H        0.6246461    0.6249749    2.0985921
H       -0.6249749   -0.6246461    2.0985921
H        0.6274780   -0.6274780    0.8427421
H       -0.6518893    0.6518893    0.8193975
Ni       0.0006467   -0.0006467   -0.5257141
  6
          0.689000 (fs)
C        0.0008742   -0.0008742    1.4756009
H        0.6246605    0.6250389    2.0986143
H       -0.6250389   -0.6246605    2.0986143
H        0.6275791   -0.6275791    0.8424936
H       -0.6520294    0.6520294    0.8191821
Ni       0.0006468   -0.0006468   -0.5257154
  6
          0.699000 (fs)
C        0.0008812   -0.0008812    1.4756397
H        0.6246750    0.6251039    2.0986369
H       -0.6251039   -0.6246750    2.0986369
H        0.6276816   -0.6276816    0.8422413
H       -0.6521717    0.6521717    0.8189634
Ni       0.0006469   -0.0006469   -0.5257167
  6
          0.709000 (fs)
C        0.0008884   -0.0008884    1.4756791
H        0.6246897    0.6251699    2.0986599
H       -0.6251699   -0.6246897    2.0986599
H        0.6277857   -0.6277857    0.8419852
H       -0.6523161    0.6523161    0.8187414
Ni       0.0006470   -0.0006470   -0.5257181
  6
          0.719000 (fs)
C        0.0008956   -0.0008956    1.4757191
H        0.6247047    0.6252369    2.0986832
H       -0.6252369   -0.6247047    2.0986832
H        0.6278913   -0.6278913    0.8417253
H       -0.6524625    0.6524625    0.8185161
Ni       0.0006471   -0.0006471   -0.5257194
  6
          0.729000 (fs)
C        0.0009029   -0.0009029    1.4757597
H        0.6247199    0.6253048    2.0987068
H       -0.6253048   -0.6247199    2.0987068
H        0.6279984   -0.6279984    0.8414616
H       -0.6526111    0.6526111    0.8182874
Ni       0.0006472   -0.0006472   -0.5257208
  6
          0.739000 (fs)
C        0.0009104   -0.0009104    1.4758008
H        0.6247352    0.6253737    2.0987307
H       -0.6253737   -0.6247352    2.0987307
H        0.6281069   -0.6281069    0.8411941
H       -0.6527618    0.6527618    0.8180554
Ni       0.0006474   -0.0006474   -0.5257222
  6
          0.749000 (fs)
C        0.0009180   -0.0009180    1.4758426
H        0.6247508    0.6254435    2.0987550
H       -0.6254435   -0.6247508    2.0987550
H        0.6282170   -0.6282170    0.8409228
H       -0.6529145    0.6529145    0.8178201
Ni       0.0006475   -0.0006475   -0.5257236
  6
          0.759000 (fs)
C        0.0009256   -0.0009256    1.4758849
H        0.6247667    0.6255144    2.0987795
H       -0.6255144   -0.6247667    2.0987795
H        0.6283285   -0.6283285    0.8406478
H       -0.6530693    0.6530693    0.8175815
Ni       0.0006476   -0.0006476   -0.5257250
  6
          0.769000 (fs)
C        0.0009334   -0.0009334    1.4759278
H        0.6247827    0.6255861    2.0988044
H       -0.6255861   -0.6247827    2.0988044
H        0.6284415   -0.6284415    0.8403690
H       -0.6532262    0.6532262    0.8173396
Ni       0.0006477   -0.0006477   -0.5257265
  6
          0.779000 (fs)
C        0.0009413   -0.0009413    1.4759714
H        0.6247989    0.6256589    2.0988297
H       -0.6256589   -0.6247989    2.0988297
H        0.6285560   -0.6285560    0.8400864
H       -0.6533852    0.6533852    0.8170945
Ni       0.0006479   -0.0006479   -0.5257279
  6
          0.789000 (fs)
C        0.0009493   -0.0009493    1.4760155
H        0.6248154    0.6257325    2.0988552
H       -0.6257325   -0.6248154    2.0988552
H        0.6286719   -0.6286719    0.8398001
H       -0.6535462    0.6535462    0.8168460
Ni       0.0006480   -0.0006480   -0.5257294
  6
          0.799000 (fs)
C        0.0009574   -0.0009574    1.4760601
H        0.6248320    0.6258072    2.0988811
H       -0.6258072   -0.6248320    2.0988811
H        0.6287893   -0.6287893    0.8395100
H       -0.6537093    0.6537093    0.8165942
Ni       0.0006481   -0.0006481   -0.5257309
  6
          0.809000 (fs)
C        0.0009655   -0.0009655    1.4761054
H        0.6248489    0.6258828    2.0989073
H       -0.6258828   -0.6248489    2.0989073
H        0.6289081   -0.6289081    0.8392162
H       -0.6538745    0.6538745    0.8163392
Ni       0.0006482   -0.0006482   -0.5257325
  6
          0.819000 (fs)
C        0.0009738   -0.0009738    1.4761512
H        0.6248660    0.6259593    2.0989338
H       -0.6259593   -0.6248660    2.0989338
H        0.6290284   -0.6290284    0.8389187
H       -0.6540417    0.6540417    0.8160808
Ni       0.0006484   -0.0006484   -0.5257340
  6
          0.829000 (fs)
C        0.0009822   -0.0009822    1.4761976
H        0.6248833    0.6260368    2.0989606
H       -0.6260368   -0.6248833    2.0989606
H        0.6291502   -0.6291502    0.8386174
H       -0.6542109    0.6542109    0.8158193
Ni       0.0006485   -0.0006485   -0.5257356
  6
          0.839000 (fs)
C        0.0009908   -0.0009908    1.4762446
H        0.6249008    0.6261152    2.0989877
H       -0.6261152   -0.6249008    2.0989877
H        0.6292733   -0.6292733    0.8383124
H       -0.6543822    0.6543822    0.8155544
Ni       0.0006486   -0.0006486   -0.5257372
  6
          0.849000 (fs)
C        0.0009994   -0.0009994    1.4762922
H        0.6249185    0.6261945    2.0990152
H       -0.6261945   -0.6249185    2.0990152
H        0.6293979   -0.6293979    0.8380038
H       -0.6545555    0.6545555    0.8152863
Ni       0.0006488   -0.0006488   -0.5257388
  6
          0.859000 (fs)
C        0.0010081   -0.0010081    1.4763404
H        0.6249364    0.6262748    2.0990430
H       -0.6262748   -0.6249364    2.0990430
H        0.6295240   -0.6295240    0.8376914
H       -0.6547308    0.6547308    0.8150149
Ni       0.0006489   -0.0006489   -0.5257404
  6
          0.869000 (fs)
C        0.0010169   -0.0010169    1.4763891
H        0.6249545    0.6263561    2.0990711
H       -0.6263561   -0.6249545    2.0990711
H        0.6296514   -0.6296514    0.8373754
H       -0.6549081    0.6549081    0.8147403
Ni       0.0006491   -0.0006491   -0.5257421
  6
          0.879000 (fs)
C        0.0010258   -0.0010258    1.4764384
H        0.6249728    0.6264383    2.0990994
H       -0.6264383   -0.6249728    2.0990994
H        0.6297803   -0.6297803    0.8370556
H       -0.6550875    0.6550875    0.8144624
Ni       0.0006492   -0.0006492   -0.5257437
  6
          0.889000 (fs)
C        0.0010349   -0.0010349    1.4764883
H        0.6249913    0.6265214    2.0991281
H       -0.6265214   -0.6249913    2.0991281
H        0.6299106   -0.6299106    0.8367322
H       -0.6552688    0.6552688    0.8141813
Ni       0.0006493   -0.0006493   -0.5257454
  6
          0.899000 (fs)
C        0.0010440   -0.0010440    1.4765388
H        0.6250101    0.6266054    2.0991572
H       -0.6266054   -0.6250101    2.0991572
H        0.6300422   -0.6300422    0.8364051
H       -0.6554522    0.6554522    0.8138970
Ni       0.0006495   -0.0006495   -0.5257472
  6
          0.909000 (fs)
C        0.0010532   -0.0010532    1.4765898
H        0.6250290    0.6266904    2.0991865
H       -0.6266904   -0.6250290    2.0991865
H        0.6301753   -0.6301753    0.8360744
H       -0.6556375    0.6556375    0.8136094
Ni       0.0006496   -0.0006496   -0.5257489
  6
          0.919000 (fs)
C        0.0010626   -0.0010626    1.4766414
H        0.6250481    0.6267763    2.0992161
H       -0.6267763   -0.6250481    2.0992161
H        0.6303098   -0.6303098    0.8357400
H       -0.6558249    0.6558249    0.8133187
Ni       0.0006498   -0.0006498   -0.5257506
  6
          0.929000 (fs)
C        0.0010720   -0.0010720    1.4766936
H        0.6250675    0.6268631    2.0992460
H       -0.6268631   -0.6250675    2.0992460
H        0.6304457   -0.6304457    0.8354020
H       -0.6560142    0.6560142    0.8130247
Ni       0.0006499   -0.0006499   -0.5257524
  6
          0.939000 (fs)
C        0.0010816   -0.0010816    1.4767463
H        0.6250870    0.6269508    2.0992762
H       -0.6269508   -0.6250870    2.0992762
H        0.6305829   -0.6305829    0.8350603
H       -0.6562055    0.6562055    0.8127275
Ni       0.0006501   -0.0006501   -0.5257542
  6
          0.949000 (fs)
C        0.0010912   -0.0010912    1.4767997
H        0.6251067    0.6270394    2.0993068
H       -0.6270394   -0.6251067    2.0993068
H        0.6307215   -0.6307215    0.8347151
H       -0.6563987    0.6563987    0.8124271
Ni       0.0006502   -0.0006502   -0.5257560
  6
          0.959000 (fs)
C        0.0011010   -0.0011010    1.4768536
H        0.6251267    0.6271290    2.0993376
H       -0.6271290   -0.6251267    2.0993376
H        0.6308615   -0.6308615    0.8343662
H       -0.6565939    0.6565939    0.8121235
Ni       0.0006504   -0.0006504   -0.5257579
  6
          0.969000 (fs)
C        0.0011108   -0.0011108    1.4769080
H        0.6251468    0.6272195    2.0993687
H       -0.6272195   -0.6251468    2.0993687
H        0.6310029   -0.6310029    0.8340137
H       -0.6567911    0.6567911    0.8118167
Ni       0.0006505   -0.0006505   -0.5257597
  6
          0.979000 (fs)
C        0.0011208   -0.0011208    1.4769630
H        0.6251671    0.6273109    2.0994001
H       -0.6273109   -0.6251671    2.0994001
H        0.6311456   -0.6311456    0.8336576
H       -0.6569902    0.6569902    0.8115067
Ni       0.0006507   -0.0006507   -0.5257616
  6
          0.989000 (fs)
C        0.0011308   -0.0011308    1.4770186
H        0.6251877    0.6274032    2.0994318
H       -0.6274032   -0.6251877    2.0994318
H        0.6312896   -0.6312896    0.8332979
H       -0.6571913    0.6571913    0.8111936
Ni       0.0006509   -0.0006509   -0.5257635
  6
          0.999000 (fs)
C        0.0011410   -0.0011410    1.4770748
H        0.6252084    0.6274964    2.0994638
H       -0.6274964   -0.6252084    2.0994638
H        0.6314351   -0.6314351    0.8329346
H       -0.6573943    0.6573943    0.8108773
Ni       0.0006510   -0.0006510   -0.5257654
  6
          1.009000 (fs)
C        0.0011513   -0.0011513    1.4771315
H        0.6252293    0.6275905    2.0994961
H       -0.6275905   -0.6252293    2.0994961
H        0.6315818   -0.6315818    0.8325678
H       -0.6575992    0.6575992    0.8105578
Ni       0.0006512   -0.0006512   -0.5257674
  6
          1.019000 (fs)
C        0.0011616   -0.0011616    1.4771888
H        0.6252504    0.6276855    2.0995287
H       -0.6276855   -0.6252504    2.0995287
H        0.6317299   -0.6317299    0.8321974
H       -0.6578061    0.6578061    0.8102351
Ni       0.0006513   -0.0006513   -0.5257693
  6
          1.029000 (fs)
C        0.0011721   -0.0011721    1.4772466
H        0.6252717    0.6277814    2.0995616
H       -0.6277814   -0.6252717    2.0995616
H        0.6318793   -0.6318793    0.8318235
H       -0.6580148    0.6580148    0.8099093
Ni       0.0006515   -0.0006515   -0.5257713
  6
          1.039000 (fs)
C        0.0011827   -0.0011827    1.4773050
H        0.6252932    0.6278781    2.0995948
H       -0.6278781   -0.6252932    2.0995948
H        0.6320300   -0.6320300    0.8314460
H       -0.6582255    0.6582255    0.8095804
Ni       0.0006517   -0.0006517   -0.5257733
  6
          1.049000 (fs)
C        0.0011933   -0.0011933    1.4773640
H        0.6253149    0.6279758    2.0996282
H       -0.6279758   -0.6253149    2.0996282
H        0.6321821   -0.6321821    0.8310650
H       -0.6584380    0.6584380    0.8092483
Ni       0.0006518   -0.0006518   -0.5257753
  6
          1.059000 (fs)
C        0.0012041   -0.0012041    1.4774235
H        0.6253368    0.6280744    2.0996620
H       -0.6280744   -0.6253368    2.0996620
H        0.6323354   -0.6323354    0.8306805
H       -0.6586525    0.6586525    0.8089131
Ni       0.0006520   -0.0006520   -0.5257774
  6
          1.069000 (fs)
C        0.0012150   -0.0012150    1.4774836
H        0.6253589    0.6281739    2.0996960
H       -0.6281739   -0.6253589    2.0996960
H        0.6324901   -0.6324901    0.8302925
H       -0.6588689    0.6588689    0.8085748
Ni       0.0006522   -0.0006522   -0.5257794
  6
          1.079000 (fs)
C        0.0012260   -0.0012260    1.4775442
H        0.6253812    0.6282742    2.0997303
H       -0.6282742   -0.6253812    2.0997303
H        0.6326460   -0.6326460    0.8299009
H       -0.6590871    0.6590871    0.8082333
Ni       0.0006523   -0.0006523   -0.5257815
  6
          1.089000 (fs)
C        0.0012370   -0.0012370    1.4776054
H        0.6254036    0.6283754    2.0997648
H       -0.6283754   -0.6254036    2.0997648
H        0.6328032   -0.6328032    0.8295059
H       -0.6593072    0.6593072    0.8078888
Ni       0.0006525   -0.0006525   -0.5257836
  6
          1.099000 (fs)
C        0.0012482   -0.0012482    1.4776672
H        0.6254263    0.6284775    2.0997997
H       -0.6284775   -0.6254263    2.0997997
H        0.6329618   -0.6329618    0.8291074
H       -0.6595292    0.6595292    0.8075411
Ni       0.0006527   -0.0006527   -0.5257858
  6
          1.109000 (fs)
C        0.0012595   -0.0012595    1.4777295
H        0.6254491    0.6285805    2.0998348
H       -0.6285805   -0.6254491    2.0998348
H        0.6331216   -0.6331216    0.8287054
H       -0.6597530    0.6597530    0.8071903
Ni       0.0006529   -0.0006529   -0.5257879
  6
          1.119000 (fs)
C        0.0012709   -0.0012709    1.4777923
H        0.6254721    0.6286844    2.0998702
H       -0.6286844   -0.6254721    2.0998702
H        0.6332826   -0.6332826    0.8282999
H       -0.6599787    0.6599787    0.8068364
Ni       0.0006530   -0.0006530   -0.5257901
  6
          1.129000 (fs)
C        0.0012823   -0.0012823    1.4778557
H        0.6254953    0.6287891    2.0999059
H       -0.6287891   -0.6254953    2.0999059
H        0.6334449   -0.6334449    0.8278910
H       -0.6602062    0.6602062    0.8064795
Ni       0.0006532   -0.0006532   -0.5257923
  6
          1.139000 (fs)
C        0.0012939   -0.0012939    1.4779197
H        0.6255187    0.6288947    2.0999419
H       -0.6288947   -0.6255187    2.0999419
H        0.6336085   -0.6336085    0.8274786
H       -0.6604356    0.6604356    0.8061195
Ni       0.0006534   -0.0006534   -0.5257945
  6
          1.149000 (fs)
C        0.0013056   -0.0013056    1.4779842
H        0.6255423    0.6290011    2.0999781
H       -0.6290011   -0.6255423    2.0999781
H        0.6337733   -0.6337733    0.8270629
H       -0.6606667    0.6606667    0.8057564
Ni       0.0006536   -0.0006536   -0.5257967
  6
          1.159000 (fs)
C        0.0013174   -0.0013174    1.4780492
H        0.6255660    0.6291085    2.1000146
H       -0.6291085   -0.6255660    2.1000146
H        0.6339394   -0.6339394    0.8266437
H       -0.6608998    0.6608998    0.8053902
Ni       0.0006537   -0.0006537   -0.5257989
  6
          1.169000 (fs)
C        0.0013293   -0.0013293    1.4781148
H        0.6255899    0.6292166    2.1000513
H       -0.6292166   -0.6255899    2.1000513
H        0.6341067   -0.6341067    0.8262210
H       -0.6611346    0.6611346    0.8050210
Ni       0.0006539   -0.0006539   -0.5258012
  6
          1.179000 (fs)
C        0.0013413   -0.0013413    1.4781810
H        0.6256140    0.6293257    2.1000883
H       -0.6293257   -0.6256140    2.1000883
H        0.6342752   -0.6342752    0.8257950
H       -0.6613713    0.6613713    0.8046488
Ni       0.0006541   -0.0006541   -0.5258035
  6
          1.189000 (fs)
C        0.0013533   -0.0013533    1.4782476
H        0.6256383    0.6294356    2.1001256
H       -0.6294356   -0.6256383    2.1001256
H        0.6344450   -0.6344450    0.8253656
H       -0.6616097    0.6616097    0.8042734
Ni       0.0006543   -0.0006543   -0.5258058
  6
          1.199000 (fs)
C        0.0013655   -0.0013655    1.4783149
H        0.6256628    0.6295463    2.1001631
H       -0.6295463   -0.6256628    2.1001631
H        0.6346159   -0.6346159    0.8249328
H       -0.6618500    0.6618500    0.8038951
Ni       0.0006545   -0.0006545   -0.5258081
  6
          1.209000 (fs)
C        0.0013778   -0.0013778    1.4783826
H        0.6256874    0.6296579    2.1002009
H       -0.6296579   -0.6256874    2.1002009
H        0.6347881   -0.6347881    0.8244967
H       -0.6620920    0.6620920    0.8035137
Ni       0.0006547   -0.0006547   -0.5258105
  6
          1.219000 (fs)
C        0.0013902   -0.0013902    1.4784510
H        0.6257122    0.6297704    2.1002390
H       -0.6297704   -0.6257122    2.1002390
H        0.6349614   -0.6349614    0.8240571
H       -0.6623358    0.6623358    0.8031293
Ni       0.0006549   -0.0006549   -0.5258129
  6
          1.229000 (fs)
C        0.0014027   -0.0014027    1.4785198
H        0.6257372    0.6298836    2.1002773
H       -0.6298836   -0.6257372    2.1002773
H        0.6351360   -0.6351360    0.8236143
H       -0.6625814    0.6625814    0.8027419
Ni       0.0006550   -0.0006550   -0.5258152
  6
          1.239000 (fs)
C        0.0014153   -0.0014153    1.4785892
H        0.6257624    0.6299978    2.1003158
H       -0.6299978   -0.6257624    2.1003158
H        0.6353117   -0.6353117    0.8231681
H       -0.6628288    0.6628288    0.8023515
Ni       0.0006552   -0.0006552   -0.5258177
  6
          1.249000 (fs)
C        0.0014279   -0.0014279    1.4786591
H        0.6257877    0.6301127    2.1003546
H       -0.6301127   -0.6257877    2.1003546
H        0.6354886   -0.6354886    0.8227185
H       -0.6630779    0.6630779    0.8019581
Ni       0.0006554   -0.0006554   -0.5258201
  6
          1.259000 (fs)
C        0.0014407   -0.0014407    1.4787296
H        0.6258132    0.6302286    2.1003937
H       -0.6302285   -0.6258132    2.1003937
H        0.6356667   -0.6356667    0.8222657
H       -0.6633288    0.6633288    0.8015617
Ni       0.0006556   -0.0006556   -0.5258225
  6
          1.269000 (fs)
C        0.0014536   -0.0014536    1.4788006
H        0.6258389    0.6303452    2.1004330
H       -0.6303452   -0.6258389    2.1004330
H        0.6358460   -0.6358460    0.8218095
H       -0.6635814    0.6635814    0.8011624
Ni       0.0006558   -0.0006558   -0.5258250
  6
          1.279000 (fs)
C        0.0014666   -0.0014666    1.4788721
H        0.6258648    0.6304627    2.1004726
H       -0.6304627   -0.6258648    2.1004726
H        0.6360264   -0.6360264    0.8213501
H       -0.6638358    0.6638358    0.8007600
Ni       0.0006560   -0.0006560   -0.5258275
  6
          1.289000 (fs)
C        0.0014797   -0.0014797    1.4789442
H        0.6258908    0.6305809    2.1005124
H       -0.6305809   -0.6258908    2.1005124
H        0.6362079   -0.6362079    0.8208874
H       -0.6640919    0.6640919    0.8003547
Ni       0.0006562   -0.0006562   -0.5258300
  6
          1.299000 (fs)
C        0.0014928   -0.0014928    1.4790168
H        0.6259170    0.6307001    2.1005524
H       -0.6307001   -0.6259170    2.1005524
H        0.6363906   -0.6363906    0.8204214
H       -0.6643497    0.6643497    0.7999464
Ni       0.0006564   -0.0006564   -0.5258326
  6
          1.309000 (fs)
C        0.0015061   -0.0015061    1.4790899
H        0.6259433    0.6308200    2.1005927
H       -0.6308200   -0.6259433    2.1005927
H        0.6365745   -0.6365745    0.8199521
H       -0.6646092    0.6646092    0.7995351
Ni       0.0006566   -0.0006566   -0.5258351
  6
          1.319000 (fs)
C        0.0015195   -0.0015195    1.4791636
H        0.6259698    0.6309408    2.1006332
H       -0.6309408   -0.6259698    2.1006332
H        0.6367594   -0.6367594    0.8194796
H       -0.6648705    0.6648705    0.7991209
Ni       0.0006568   -0.0006568   -0.5258377
  6
          1.329000 (fs)
C        0.0015330   -0.0015330    1.4792377
H        0.6259965    0.6310623    2.1006739
H       -0.6310623   -0.6259965    2.1006739
H        0.6369455   -0.6369455    0.8190038
H       -0.6651334    0.6651334    0.7987038
Ni       0.0006570   -0.0006570   -0.5258403
  6
          1.339000 (fs)
C        0.0015465   -0.0015465    1.4793125
H        0.6260233    0.6311847    2.1007149
H       -0.6311847   -0.6260233    2.1007149
H        0.6371327   -0.6371327    0.8185249
H       -0.6653981    0.6653981    0.7982838
Ni       0.0006572   -0.0006572   -0.5258429
  6
          1.349000 (fs)
C        0.0015602   -0.0015602    1.4793877
H        0.6260503    0.6313079    2.1007561
H       -0.6313079   -0.6260503    2.1007561
H        0.6373209   -0.6373209    0.8180427
H       -0.6656644    0.6656644    0.7978608
Ni       0.0006574   -0.0006574   -0.5258456
  6
          1.359000 (fs)
C        0.0015740   -0.0015740    1.4794634
H        0.6260775    0.6314319    2.1007976
H       -0.6314319   -0.6260775    2.1007976
H        0.6375103   -0.6375103    0.8175573
H       -0.6659324    0.6659324    0.7974349
Ni       0.0006576   -0.0006576   -0.5258482
  6
          1.369000 (fs)
C        0.0015878   -0.0015878    1.4795397
H        0.6261048    0.6315568    2.1008392
H       -0.6315568   -0.6261048    2.1008392
H        0.6377008   -0.6377008    0.8170687
H       -0.6662021    0.6662021    0.7970061
Ni       0.0006578   -0.0006578   -0.5258509
  6
          1.379000 (fs)
C        0.0016018   -0.0016018    1.4796165
H        0.6261323    0.6316824    2.1008811
H       -0.6316824   -0.6261323    2.1008811
H        0.6378923   -0.6378923    0.8165769
H       -0.6664734    0.6664734    0.7965744
Ni       0.0006580   -0.0006580   -0.5258536
  6
          1.389000 (fs)
C        0.0016159   -0.0016159    1.4796939
H        0.6261599    0.6318088    2.1009233
H       -0.6318088   -0.6261599    2.1009233
H        0.6380850   -0.6380850    0.8160820
H       -0.6667464    0.6667464    0.7961398
Ni       0.0006582   -0.0006582   -0.5258563
  6
          1.399000 (fs)
C        0.0016300   -0.0016300    1.4797717
H        0.6261877    0.6319360    2.1009656
H       -0.6319360   -0.6261877    2.1009656
H        0.6382787   -0.6382787    0.8155839
H       -0.6670211    0.6670211    0.7957023
Ni       0.0006584   -0.0006584   -0.5258591
  6
          1.409000 (fs)
C        0.0016443   -0.0016443    1.4798501
H        0.6262156    0.6320640    2.1010082
H       -0.6320640   -0.6262156    2.1010082
H        0.6384734   -0.6384734    0.8150827
H       -0.6672974    0.6672974    0.7952619
Ni       0.0006586   -0.0006586   -0.5258618
  6
          1.419000 (fs)
C        0.0016587   -0.0016587    1.4799289
H        0.6262437    0.6321928    2.1010510
H       -0.6321928   -0.6262437    2.1010510
H        0.6386692   -0.6386692    0.8145783
H       -0.6675753    0.6675753    0.7948187
Ni       0.0006588   -0.0006588   -0.5258646
  6
          1.429000 (fs)
C        0.0016731   -0.0016731    1.4800083
H        0.6262720    0.6323224    2.1010940
H       -0.6323224   -0.6262720    2.1010940
H        0.6388661   -0.6388661    0.8140708
H       -0.6678549    0.6678549    0.7943726
Ni       0.0006591   -0.0006591   -0.5258674
  6
          1.439000 (fs)
C        0.0016877   -0.0016877    1.4800882
H        0.6263004    0.6324527    2.1011372
H       -0.6324527   -0.6263004    2.1011372
H        0.6390639   -0.6390639    0.8135602
H       -0.6681361    0.6681361    0.7939236
Ni       0.0006593   -0.0006593   -0.5258702
  6
          1.449000 (fs)
C        0.0017023   -0.0017023    1.4801686
H        0.6263289    0.6325839    2.1011806
H       -0.6325839   -0.6263289    2.1011806
H        0.6392628   -0.6392628    0.8130464
H       -0.6684188    0.6684188    0.7934718
Ni       0.0006595   -0.0006595   -0.5258731
  6
          1.459000 (fs)
C        0.0017171   -0.0017171    1.4802496
H        0.6263576    0.6327158    2.1012242
H       -0.6327158   -0.6263576    2.1012242
H        0.6394628   -0.6394628    0.8125296
H       -0.6687032    0.6687032    0.7930172
Ni       0.0006597   -0.0006597   -0.5258760
  6
          1.469000 (fs)
C        0.0017319   -0.0017319    1.4803310
H        0.6263864    0.6328485    2.1012681
H       -0.6328485   -0.6263864    2.1012681
H        0.6396637   -0.6396637    0.8120098
H       -0.6689892    0.6689892    0.7925597
Ni       0.0006599   -0.0006599   -0.5258788
  6
          1.479000 (fs)
C        0.0017469   -0.0017469    1.4804129
H        0.6264154    0.6329820    2.1013121
H       -0.6329820   -0.6264154    2.1013121
H        0.6398657   -0.6398657    0.8114868
H       -0.6692768    0.6692768    0.7920995
Ni       0.0006601   -0.0006601   -0.5258817
  6
          1.489000 (fs)
C        0.0017619   -0.0017619    1.4804954
H        0.6264445    0.6331162    2.1013564
H       -0.6331162   -0.6264445    2.1013564
H        0.6400686   -0.6400686    0.8109608
H       -0.6695660    0.6695660    0.7916363
Ni       0.0006603   -0.0006603   -0.5258847
  6
          1.499000 (fs)
C        0.0017771   -0.0017771    1.4805783
H        0.6264738    0.6332512    2.1014008
H       -0.6332512   -0.6264738    2.1014008
H        0.6402725   -0.6402725    0.8104318
H       -0.6698568    0.6698568    0.7911704
Ni       0.0006606   -0.0006606   -0.5258876
  6
          1.509000 (fs)
C        0.0017923   -0.0017923    1.4806618
H        0.6265032    0.6333870    2.1014455
H       -0.6333870   -0.6265032    2.1014455
H        0.6404775   -0.6404775    0.8098998
H       -0.6701491    0.6701491    0.7907017
Ni       0.0006608   -0.0006608   -0.5258906
  6
          1.519000 (fs)
C        0.0018076   -0.0018076    1.4807458
H        0.6265328    0.6335235    2.1014903
H       -0.6335235   -0.6265328    2.1014903
H        0.6406833   -0.6406833    0.8093647
H       -0.6704429    0.6704429    0.7902302
Ni       0.0006610   -0.0006610   -0.5258936
  6
          1.529000 (fs)
C        0.0018231   -0.0018231    1.4808302
H        0.6265625    0.6336608    2.1015353
H       -0.6336608   -0.6265625    2.1015353
H        0.6408902   -0.6408902    0.8088266
H       -0.6707384    0.6707384    0.7897559
Ni       0.0006612   -0.0006612   -0.5258966
  6
          1.539000 (fs)
C        0.0018386   -0.0018386    1.4809152
H        0.6265923    0.6337989    2.1015806
H       -0.6337989   -0.6265923    2.1015806
H        0.6410980   -0.6410980    0.8082855
H       -0.6710354    0.6710354    0.7892789
Ni       0.0006614   -0.0006614   -0.5258996
  6
          1.549000 (fs)
C        0.0018542   -0.0018542    1.4810007
H        0.6266223    0.6339377    2.1016260
H       -0.6339377   -0.6266223    2.1016260
H        0.6413068   -0.6413068    0.8077415
H       -0.6713339    0.6713339    0.7887990
Ni       0.0006617   -0.0006617   -0.5259027
  6
          1.559000 (fs)
C        0.0018699   -0.0018699    1.4810866
H        0.6266523    0.6340772    2.1016716
H       -0.6340772   -0.6266523    2.1016716
H        0.6415165   -0.6415165    0.8071945
H       -0.6716339    0.6716339    0.7883164
Ni       0.0006619   -0.0006619   -0.5259057
  6
          1.569000 (fs)
C        0.0018858   -0.0018858    1.4811731
H        0.6266826    0.6342175    2.1017174
H       -0.6342175   -0.6266826    2.1017174
H        0.6417271   -0.6417271    0.8066445
H       -0.6719355    0.6719355    0.7878311
Ni       0.0006621   -0.0006621   -0.5259088
  6
          1.579000 (fs)
C        0.0019017   -0.0019017    1.4812601
H        0.6267129    0.6343585    2.1017634
H       -0.6343585   -0.6267129    2.1017634
H        0.6419387   -0.6419387    0.8060916
H       -0.6722386    0.6722386    0.7873430
Ni       0.0006623   -0.0006623   -0.5259119
  6
          1.589000 (fs)
C        0.0019177   -0.0019177    1.4813475
H        0.6267434    0.6345003    2.1018096
H       -0.6345003   -0.6267434    2.1018096
H        0.6421512   -0.6421512    0.8055357
H       -0.6725432    0.6725432    0.7868522
Ni       0.0006626   -0.0006626   -0.5259151
  6
          1.599000 (fs)
C        0.0019338   -0.0019338    1.4814355
H        0.6267741    0.6346428    2.1018559
H       -0.6346428   -0.6267741    2.1018559
H        0.6423646   -0.6423646    0.8049770
H       -0.6728492    0.6728492    0.7863586
Ni       0.0006628   -0.0006628   -0.5259182
  6
          1.609000 (fs)
C        0.0019500   -0.0019500    1.4815239
H        0.6268048    0.6347861    2.1019024
H       -0.6347861   -0.6268048    2.1019024
H        0.6425789   -0.6425789    0.8044153
H       -0.6731568    0.6731568    0.7858623
Ni       0.0006630   -0.0006630   -0.5259214
  6
          1.619000 (fs)
C        0.0019663   -0.0019663    1.4816128
H        0.6268357    0.6349300    2.1019491
H       -0.6349300   -0.6268357    2.1019491
H        0.6427941   -0.6427941    0.8038507
H       -0.6734659    0.6734659    0.7853633
Ni       0.0006632   -0.0006632   -0.5259246
  6
          1.629000 (fs)
C        0.0019827   -0.0019827    1.4817022
H        0.6268667    0.6350747    2.1019960
H       -0.6350747   -0.6268667    2.1019960
H        0.6430102   -0.6430102    0.8032833
H       -0.6737765    0.6737765    0.7848616
Ni       0.0006635   -0.0006635   -0.5259278
  6
          1.639000 (fs)
C        0.0019992   -0.0019992    1.4817921
H        0.6268978    0.6352202    2.1020430
H       -0.6352202   -0.6268978    2.1020430
H        0.6432272   -0.6432272    0.8027130
H       -0.6740885    0.6740885    0.7843573
Ni       0.0006637   -0.0006637   -0.5259311
  6
          1.649000 (fs)
C        0.0020158   -0.0020158    1.4818825
H        0.6269291    0.6353663    2.1020903
H       -0.6353663   -0.6269291    2.1020903
H        0.6434451   -0.6434451    0.8021398
H       -0.6744020    0.6744020    0.7838502
Ni       0.0006639   -0.0006639   -0.5259343
  6
          1.659000 (fs)
C        0.0020325   -0.0020325    1.4819734
H        0.6269604    0.6355132    2.1021376
H       -0.6355132   -0.6269604    2.1021376
H        0.6436638   -0.6436638    0.8015638
H       -0.6747169    0.6747169    0.7833404
Ni       0.0006642   -0.0006642   -0.5259376
  6
          1.669000 (fs)
C        0.0020493   -0.0020493    1.4820647
H        0.6269919    0.6356608    2.1021852
H       -0.6356607   -0.6269919    2.1021852
H        0.6438834   -0.6438834    0.8009849
H       -0.6750333    0.6750333    0.7828280
Ni       0.0006644   -0.0006644   -0.5259409
  6
          1.679000 (fs)
C        0.0020662   -0.0020662    1.4821566
H        0.6270235    0.6358090    2.1022329
H       -0.6358090   -0.6270235    2.1022329
H        0.6441038   -0.6441038    0.8004033
H       -0.6753511    0.6753511    0.7823129
Ni       0.0006646   -0.0006646   -0.5259442
  6
          1.689000 (fs)
C        0.0020831   -0.0020831    1.4822489
H        0.6270552    0.6359580    2.1022807
H       -0.6359580   -0.6270552    2.1022807
H        0.6443251   -0.6443251    0.7998188
H       -0.6756704    0.6756704    0.7817952
Ni       0.0006649   -0.0006649   -0.5259476
  6
          1.699000 (fs)
C        0.0021002   -0.0021002    1.4823417
H        0.6270871    0.6361078    2.1023287
H       -0.6361078   -0.6270871    2.1023287
H        0.6445472   -0.6445472    0.7992315
H       -0.6759911    0.6759911    0.7812748
Ni       0.0006651   -0.0006651   -0.5259509
  6
          1.709000 (fs)
C        0.0021174   -0.0021174    1.4824350
H        0.6271190    0.6362582    2.1023769
H       -0.6362582   -0.6271190    2.1023769
H        0.6447701   -0.6447701    0.7986415
H       -0.6763132    0.6763132    0.7807517
Ni       0.0006653   -0.0006653   -0.5259543
  6
          1.719000 (fs)
C        0.0021347   -0.0021347    1.4825287
H        0.6271511    0.6364093    2.1024252
H       -0.6364093   -0.6271511    2.1024252
H        0.6449939   -0.6449939    0.7980486
H       -0.6766367    0.6766367    0.7802261
Ni       0.0006656   -0.0006656   -0.5259577
  6
          1.729000 (fs)
C        0.0021520   -0.0021520    1.4826229
H        0.6271832    0.6365611    2.1024737
H       -0.6365611   -0.6271832    2.1024737
H        0.6452184   -0.6452184    0.7974531
H       -0.6769617    0.6769617    0.7796978
Ni       0.0006658   -0.0006658   -0.5259611
  6
          1.739000 (fs)
C        0.0021695   -0.0021695    1.4827176
H        0.6272155    0.6367136    2.1025223
H       -0.6367136   -0.6272155    2.1025223
H        0.6454438   -0.6454438    0.7968548
H       -0.6772880    0.6772880    0.7791669
Ni       0.0006660   -0.0006660   -0.5259646
  6
          1.749000 (fs)
C        0.0021870   -0.0021870    1.4828128
H        0.6272479    0.6368668    2.1025711
H       -0.6368668   -0.6272479    2.1025711
H        0.6456700   -0.6456700    0.7962537
H       -0.6776157    0.6776157    0.7786333
Ni       0.0006663   -0.0006663   -0.5259680
  6
          1.759000 (fs)
C        0.0022047   -0.0022047    1.4829084
H        0.6272804    0.6370206    2.1026200
H       -0.6370206   -0.6272804    2.1026200
H        0.6458969   -0.6458969    0.7956499
H       -0.6779448    0.6779448    0.7780972
Ni       0.0006665   -0.0006665   -0.5259715
  6
          1.769000 (fs)
C        0.0022224   -0.0022224    1.4830046
H        0.6273130    0.6371752    2.1026690
H       -0.6371752   -0.6273130    2.1026690
H        0.6461246   -0.6461246    0.7950435
H       -0.6782753    0.6782753    0.7775585
Ni       0.0006668   -0.0006668   -0.5259750
  6
          1.779000 (fs)
C        0.0022403   -0.0022403    1.4831011
H        0.6273457    0.6373304    2.1027182
H       -0.6373304   -0.6273457    2.1027182
H        0.6463531   -0.6463531    0.7944343
H       -0.6786071    0.6786071    0.7770172
Ni       0.0006670   -0.0006670   -0.5259785
  6
          1.789000 (fs)
C        0.0022582   -0.0022582    1.4831982
H        0.6273785    0.6374864    2.1027676
H       -0.6374864   -0.6273785    2.1027676
H        0.6465824   -0.6465824    0.7938225
H       -0.6789403    0.6789403    0.7764734
Ni       0.0006672   -0.0006672   -0.5259821
  6
          1.799000 (fs)
C        0.0022762   -0.0022762    1.4832957
H        0.6274114    0.6376430    2.1028170
H       -0.6376430   -0.6274114    2.1028170
H        0.6468124   -0.6468124    0.7932080
H       -0.6792749    0.6792749    0.7759269
Ni       0.0006675   -0.0006675   -0.5259857
  6
          1.809000 (fs)
C        0.0022944   -0.0022944    1.4833937
H        0.6274444    0.6378002    2.1028666
H       -0.6378002   -0.6274444    2.1028666
H        0.6470432   -0.6470432    0.7925908
H       -0.6796108    0.6796108    0.7753780
Ni       0.0006677   -0.0006677   -0.5259892
  6
          1.819000 (fs)
C        0.0023126   -0.0023126    1.4834921
H        0.6274775    0.6379582    2.1029163
H       -0.6379582   -0.6274775    2.1029163
H        0.6472747   -0.6472747    0.7919710
H       -0.6799480    0.6799480    0.7748264
Ni       0.0006680   -0.0006680   -0.5259928
  6
          1.829000 (fs)
C        0.0023309   -0.0023309    1.4835910
H        0.6275107    0.6381168    2.1029662
H       -0.6381168   -0.6275107    2.1029662
H        0.6475070   -0.6475069    0.7913486
H       -0.6802866    0.6802866    0.7742723
Ni       0.0006682   -0.0006682   -0.5259965
  6
          1.839000 (fs)
C        0.0023493   -0.0023493    1.4836904
H        0.6275440    0.6382760    2.1030161
H       -0.6382760   -0.6275440    2.1030161
H        0.6477399   -0.6477399    0.7907235
H       -0.6806265    0.6806265    0.7737157
Ni       0.0006685   -0.0006685   -0.5260001
  6
          1.849000 (fs)
C        0.0023678   -0.0023678    1.4837902
H        0.6275774    0.6384359    2.1030662
H       -0.6384359   -0.6275774    2.1030662
H        0.6479736   -0.6479736    0.7900959
H       -0.6809677    0.6809677    0.7731566
Ni       0.0006687   -0.0006687   -0.5260038
  6
          1.859000 (fs)
C        0.0023865   -0.0023865    1.4838905
H        0.6276108    0.6385965    2.1031164
H       -0.6385965   -0.6276108    2.1031164
H        0.6482080   -0.6482080    0.7894657
H       -0.6813102    0.6813102    0.7725949
Ni       0.0006689   -0.0006689   -0.5260075
  6
          1.869000 (fs)
C        0.0024052   -0.0024052    1.4839912
H        0.6276444    0.6387578    2.1031667
H       -0.6387578   -0.6276444    2.1031667
H        0.6484431   -0.6484431    0.7888329
H       -0.6816541    0.6816541    0.7720308
Ni       0.0006692   -0.0006692   -0.5260112
  6
          1.879000 (fs)
C        0.0024240   -0.0024240    1.4840924
H        0.6276780    0.6389196    2.1032172
H       -0.6389196   -0.6276780    2.1032172
H        0.6486789   -0.6486789    0.7881975
H       -0.6819992    0.6819992    0.7714641
Ni       0.0006694   -0.0006694   -0.5260149
  6
          1.889000 (fs)
C        0.0024429   -0.0024429    1.4841940
H        0.6277117    0.6390822    2.1032677
H       -0.6390822   -0.6277117    2.1032677
H        0.6489154   -0.6489154    0.7875596
H       -0.6823456    0.6823456    0.7708950
Ni       0.0006697   -0.0006697   -0.5260187
  6
          1.899000 (fs)
C        0.0024618   -0.0024618    1.4842961
H        0.6277456    0.6392453    2.1033184
H       -0.6392453   -0.6277456    2.1033184
H        0.6491525   -0.6491525    0.7869191
H       -0.6826933    0.6826933    0.7703233
Ni       0.0006699   -0.0006699   -0.5260225
  6
          1.909000 (fs)
C        0.0024809   -0.0024809    1.4843987
H        0.6277795    0.6394091    2.1033692
H       -0.6394091   -0.6277795    2.1033692
H        0.6493904   -0.6493904    0.7862761
H       -0.6830423    0.6830423    0.7697492
Ni       0.0006702   -0.0006702   -0.5260262
  6
          1.919000 (fs)
C        0.0025001   -0.0025001    1.4845016
H        0.6278134    0.6395736    2.1034200
H       -0.6395736   -0.6278134    2.1034200
H        0.6496289   -0.6496289    0.7856307
H       -0.6833925    0.6833925    0.7691726
Ni       0.0006704   -0.0006704   -0.5260301
  6
          1.929000 (fs)
C        0.0025194   -0.0025194    1.4846051
H        0.6278475    0.6397387    2.1034710
H       -0.6397387   -0.6278475    2.1034710
H        0.6498680   -0.6498680    0.7849827
H       -0.6837440    0.6837440    0.7685936
Ni       0.0006707   -0.0006707   -0.5260339
  6
          1.939000 (fs)
C        0.0025388   -0.0025388    1.4847090
H        0.6278816    0.6399044    2.1035221
H       -0.6399044   -0.6278816    2.1035221
H        0.6501078   -0.6501078    0.7843322
H       -0.6840968    0.6840968    0.7680121
Ni       0.0006709   -0.0006709   -0.5260378
  6
          1.949000 (fs)
C        0.0025582   -0.0025582    1.4848133
H        0.6279158    0.6400707    2.1035732
H       -0.6400707   -0.6279158    2.1035732
H        0.6503482   -0.6503482    0.7836793
H       -0.6844508    0.6844508    0.7674282
Ni       0.0006712   -0.0006712   -0.5260416
  6
          1.959000 (fs)
C        0.0025778   -0.0025778    1.4849181
H        0.6279501    0.6402377    2.1036245
H       -0.6402377   -0.6279501    2.1036245
H        0.6505893   -0.6505893    0.7830239
H       -0.6848060    0.6848060    0.7668418
Ni       0.0006714   -0.0006714   -0.5260455
  6
          1.969000 (fs)
C        0.0025974   -0.0025974    1.4850233
H        0.6279845    0.6404053    2.1036759
H       -0.6404053   -0.6279845    2.1036759
H        0.6508310   -0.6508310    0.7823661
H       -0.6851625    0.6851625    0.7662530
Ni       0.0006717   -0.0006717   -0.5260494
  6
          1.979000 (fs)
C        0.0026172   -0.0026172    1.4851289
H        0.6280189    0.6405735    2.1037273
H       -0.6405735   -0.6280189    2.1037273
H        0.6510733   -0.6510733    0.7817058
H       -0.6855202    0.6855202    0.7656618
Ni       0.0006719   -0.0006719   -0.5260534
  6
          1.989000 (fs)
C        0.0026370   -0.0026370    1.4852350
H        0.6280534    0.6407423    2.1037788
H       -0.6407423   -0.6280534    2.1037788
H        0.6513163   -0.6513163    0.7810431
H       -0.6858791    0.6858791    0.7650682
Ni       0.0006722   -0.0006722   -0.5260573
  6
          1.999000 (fs)
C        0.0026570   -0.0026570    1.4853416
H        0.6280879    0.6409117    2.1038305
H       -0.6409117   -0.6280879    2.1038305
H        0.6515598   -0.6515598    0.7803780
H       -0.6862392    0.6862392    0.7644722
Ni       0.0006724   -0.0006724   -0.5260613
  6
          2.009000 (fs)
C        0.0026770   -0.0026770    1.4854485
H        0.6281226    0.6410818    2.1038821
H       -0.6410818   -0.6281226    2.1038821
H        0.6518039   -0.6518039    0.7797106
H       -0.6866006    0.6866006    0.7638738
Ni       0.0006727   -0.0006727   -0.5260653
  6
          2.019000 (fs)
C        0.0026972   -0.0026972    1.4855559
H        0.6281573    0.6412524    2.1039339
H       -0.6412524   -0.6281573    2.1039339
H        0.6520486   -0.6520486    0.7790407
H       -0.6869631    0.6869631    0.7632730
Ni       0.0006729   -0.0006729   -0.5260693
  6
          2.029000 (fs)
C        0.0027174   -0.0027174    1.4856638
H        0.6281920    0.6414236    2.1039858
H       -0.6414236   -0.6281920    2.1039858
H        0.6522939   -0.6522939    0.7783685
H       -0.6873268    0.6873268    0.7626698
Ni       0.0006732   -0.0006732   -0.5260734
  6
          2.039000 (fs)
C        0.0027377   -0.0027377    1.4857720
H        0.6282268    0.6415955    2.1040377
H       -0.6415955   -0.6282268    2.1040377
H        0.6525398   -0.6525398    0.7776940
H       -0.6876918    0.6876917    0.7620643
Ni       0.0006734   -0.0006734   -0.5260774
  6
          2.049000 (fs)
C        0.0027581   -0.0027581    1.4858807
H        0.6282617    0.6417679    2.1040897
H       -0.6417679   -0.6282617    2.1040897
H        0.6527862   -0.6527862    0.7770171
H       -0.6880578    0.6880578    0.7614564
Ni       0.0006737   -0.0006737   -0.5260815
  6
          2.059000 (fs)
C        0.0027786   -0.0027786    1.4859899
H        0.6282966    0.6419410    2.1041418
H       -0.6419410   -0.6282966    2.1041418
H        0.6530332   -0.6530332    0.7763379
H       -0.6884251    0.6884251    0.7608461
Ni       0.0006739   -0.0006739   -0.5260856
  6
          2.069000 (fs)
C        0.0027993   -0.0027993    1.4860994
H        0.6283316    0.6421146    2.1041939
H       -0.6421146   -0.6283316    2.1041939
H        0.6532807   -0.6532807    0.7756564
H       -0.6887935    0.6887935    0.7602335
Ni       0.0006742   -0.0006742   -0.5260898
  6
          2.079000 (fs)
C        0.0028200   -0.0028200    1.4862094
H        0.6283667    0.6422888    2.1042461
H       -0.6422888   -0.6283667    2.1042461
H        0.6535288   -0.6535288    0.7749725
H       -0.6891631    0.6891631    0.7596186
Ni       0.0006744   -0.0006744   -0.5260939
  6
          2.089000 (fs)
C        0.0028408   -0.0028408    1.4863198
H        0.6284018    0.6424636    2.1042984
H       -0.6424636   -0.6284018    2.1042984
H        0.6537774   -0.6537774    0.7742864
H       -0.6895338    0.6895338    0.7590014
Ni       0.0006747   -0.0006747   -0.5260981
  6
          2.099000 (fs)
C        0.0028617   -0.0028617    1.4864306
H        0.6284369    0.6426389    2.1043507
H       -0.6426389   -0.6284369    2.1043507
H        0.6540266   -0.6540266    0.7735981
H       -0.6899057    0.6899057    0.7583818
Ni       0.0006750   -0.0006750   -0.5261023
  6
          2.109000 (fs)
C        0.0028826   -0.0028826    1.4865419
H        0.6284721    0.6428149    2.1044031
H       -0.6428149   -0.6284721    2.1044031
H        0.6542762   -0.6542762    0.7729075
H       -0.6902787    0.6902787    0.7577599
Ni       0.0006752   -0.0006752   -0.5261065
  6
          2.119000 (fs)
C        0.0029037   -0.0029037    1.4866536
H        0.6285073    0.6429914    2.1044555
H       -0.6429914   -0.6285073    2.1044555
H        0.6545264   -0.6545264    0.7722146
H       -0.6906529    0.6906528    0.7571358
Ni       0.0006755   -0.0006755   -0.5261107
  6
          2.129000 (fs)
C        0.0029249   -0.0029249    1.4867657
H        0.6285426    0.6431685    2.1045080
H       -0.6431685   -0.6285426    2.1045080
H        0.6547771   -0.6547771    0.7715195
H       -0.6910281    0.6910281    0.7565093
Ni       0.0006757   -0.0006757   -0.5261149
  6
          2.139000 (fs)
C        0.0029462   -0.0029462    1.4868782
H        0.6285779    0.6433462    2.1045606
H       -0.6433462   -0.6285779    2.1045606
H        0.6550283   -0.6550283    0.7708222
H       -0.6914045    0.6914045    0.7558806
Ni       0.0006760   -0.0006760   -0.5261192
  6
          2.149000 (fs)
C        0.0029676   -0.0029676    1.4869911
H        0.6286133    0.6435244    2.1046131
H       -0.6435244   -0.6286133    2.1046131
H        0.6552800   -0.6552800    0.7701227
H       -0.6917820    0.6917820    0.7552496
Ni       0.0006762   -0.0006762   -0.5261235
  6
          2.159000 (fs)
C        0.0029890   -0.0029890    1.4871044
H        0.6286487    0.6437032    2.1046658
H       -0.6437032   -0.6286487    2.1046658
H        0.6555321   -0.6555321    0.7694210
H       -0.6921606    0.6921606    0.7546163
Ni       0.0006765   -0.0006765   -0.5261278
  6
          2.169000 (fs)
C        0.0030106   -0.0030106    1.4872182
H        0.6286842    0.6438825    2.1047184
H       -0.6438825   -0.6286842    2.1047184
H        0.6557848   -0.6557848    0.7687172
H       -0.6925403    0.6925403    0.7539807
Ni       0.0006767   -0.0006767   -0.5261321
  6
          2.179000 (fs)
C        0.0030322   -0.0030322    1.4873324
H        0.6287197    0.6440624    2.1047711
H       -0.6440624   -0.6287197    2.1047711
H        0.6560379   -0.6560379    0.7680111
H       -0.6929210    0.6929210    0.7533429
Ni       0.0006770   -0.0006770   -0.5261365
  6
          2.189000 (fs)
C        0.0030540   -0.0030540    1.4874470
H        0.6287552    0.6442428    2.1048239
H       -0.6442428   -0.6287552    2.1048239
H        0.6562915   -0.6562915    0.7673030
H       -0.6933029    0.6933029    0.7527029
Ni       0.0006773   -0.0006773   -0.5261409
  6
          2.199000 (fs)
C        0.0030758   -0.0030758    1.4875620
H        0.6287907    0.6444238    2.1048767
H       -0.6444238   -0.6287908    2.1048767
H        0.6565455   -0.6565455    0.7665927
H       -0.6936859    0.6936858    0.7520606
Ni       0.0006775   -0.0006775   -0.5261453
  6
          2.209000 (fs)
C        0.0030978   -0.0030978    1.4876774
H        0.6288263    0.6446054    2.1049295
H       -0.6446054   -0.6288263    2.1049295
H        0.6568000   -0.6568000    0.7658802
H       -0.6940699    0.6940699    0.7514162
Ni       0.0006778   -0.0006778   -0.5261497
  6
          2.219000 (fs)
C        0.0031198   -0.0031198    1.4877932
H        0.6288620    0.6447874    2.1049823
H       -0.6447874   -0.6288620    2.1049823
H        0.6570549   -0.6570549    0.7651657
H       -0.6944549    0.6944549    0.7507694
Ni       0.0006780   -0.0006780   -0.5261541
  6
          2.229000 (fs)
C        0.0031419   -0.0031419    1.4879094
H        0.6288976    0.6449700    2.1050352
H       -0.6449700   -0.6288976    2.1050352
H        0.6573103   -0.6573103    0.7644491
H       -0.6948411    0.6948411    0.7501205
Ni       0.0006783   -0.0006783   -0.5261586
  6
          2.239000 (fs)
C        0.0031642   -0.0031642    1.4880260
H        0.6289333    0.6451532    2.1050881
H       -0.6451532   -0.6289333    2.1050881
H        0.6575661   -0.6575661    0.7637304
H       -0.6952283    0.6952283    0.7494694
Ni       0.0006785   -0.0006785   -0.5261630
  6
          2.249000 (fs)
C        0.0031865   -0.0031865    1.4881430
H        0.6289690    0.6453369    2.1051410
H       -0.6453369   -0.6289690    2.1051410
H        0.6578223   -0.6578223    0.7630096
H       -0.6956165    0.6956165    0.7488161
Ni       0.0006788   -0.0006788   -0.5261675
  6
          2.259000 (fs)
C        0.0032089   -0.0032089    1.4882605
H        0.6290047    0.6455211    2.1051939
H       -0.6455211   -0.6290047    2.1051939
H        0.6580789   -0.6580789    0.7622868
H       -0.6960058    0.6960058    0.7481606
Ni       0.0006790   -0.0006790   -0.5261721
  6
          2.269000 (fs)
C        0.0032314   -0.0032314    1.4883783
H        0.6290404    0.6457058    2.1052469
H       -0.6457058   -0.6290405    2.1052469
H        0.6583360   -0.6583359    0.7615620
H       -0.6963961    0.6963961    0.7475029
Ni       0.0006793   -0.0006793   -0.5261766
  6
          2.279000 (fs)
C        0.0032540   -0.0032540    1.4884965
H        0.6290762    0.6458911    2.1052998
H       -0.6458911   -0.6290762    2.1052998
H        0.6585934   -0.6585934    0.7608351
H       -0.6967874    0.6967874    0.7468431
Ni       0.0006796   -0.0006796   -0.5261812
  6
          2.289000 (fs)
C        0.0032767   -0.0032767    1.4886151
H        0.6291120    0.6460768    2.1053528
H       -0.6460768   -0.6291120    2.1053528
H        0.6588512   -0.6588512    0.7601062
H       -0.6971798    0.6971798    0.7461811
Ni       0.0006798   -0.0006798   -0.5261858
  6
          2.299000 (fs)
C        0.0032995   -0.0032995    1.4887341
H        0.6291478    0.6462631    2.1054058
H       -0.6462631   -0.6291478    2.1054058
H        0.6591094   -0.6591094    0.7593753
H       -0.6975732    0.6975732    0.7455169
Ni       0.0006801   -0.0006801   -0.5261904
  6
          2.309000 (fs)
C        0.0033224   -0.0033224    1.4888536
H        0.6291836    0.6464499    2.1054588
H       -0.6464499   -0.6291836    2.1054588
H        0.6593680   -0.6593680    0.7586424
H       -0.6979675    0.6979675    0.7448506
Ni       0.0006803   -0.0006803   -0.5261950
  6
          2.319000 (fs)
C        0.0033454   -0.0033454    1.4889734
H        0.6292194    0.6466372    2.1055118
H       -0.6466372   -0.6292194    2.1055118
H        0.6596270   -0.6596270    0.7579076
H       -0.6983629    0.6983629    0.7441822
Ni       0.0006806   -0.0006806   -0.5261996
  6
          2.329000 (fs)
C        0.0033685   -0.0033685    1.4890936
H        0.6292553    0.6468250    2.1055648
H       -0.6468250   -0.6292553    2.1055648
H        0.6598864   -0.6598864    0.7571708
H       -0.6987593    0.6987593    0.7435117
Ni       0.0006808   -0.0006808   -0.5262043
  6
          2.339000 (fs)
C        0.0033916   -0.0033916    1.4892142
H        0.6292911    0.6470133    2.1056178
H       -0.6470133   -0.6292911    2.1056178
H        0.6601461   -0.6601461    0.7564320
H       -0.6991567    0.6991567    0.7428390
Ni       0.0006811   -0.0006811   -0.5262090
  6
          2.349000 (fs)
C        0.0034149   -0.0034149    1.4893351
H        0.6293270    0.6472022    2.1056707
H       -0.6472022   -0.6293270    2.1056707
H        0.6604061   -0.6604061    0.7556913
H       -0.6995550    0.6995550    0.7421642
Ni       0.0006814   -0.0006814   -0.5262137
  6
          2.359000 (fs)
C        0.0034383   -0.0034383    1.4894565
H        0.6293628    0.6473915    2.1057237
H       -0.6473915   -0.6293628    2.1057237
H        0.6606665   -0.6606665    0.7549488
H       -0.6999544    0.6999544    0.7414873
Ni       0.0006816   -0.0006816   -0.5262184
  6
          2.369000 (fs)
C        0.0034617   -0.0034617    1.4895783
H        0.6293987    0.6475813    2.1057767
H       -0.6475813   -0.6293987    2.1057767
H        0.6609273   -0.6609273    0.7542043
H       -0.7003547    0.7003547    0.7408083
Ni       0.0006819   -0.0006819   -0.5262232
  6
          2.379000 (fs)
C        0.0034853   -0.0034853    1.4897004
H        0.6294345    0.6477716    2.1058297
H       -0.6477716   -0.6294345    2.1058297
H        0.6611883   -0.6611883    0.7534579
H       -0.7007560    0.7007560    0.7401272
Ni       0.0006821   -0.0006821   -0.5262279
  6
          2.389000 (fs)
C        0.0035090   -0.0035090    1.4898229
H        0.6294704    0.6479623    2.1058826
H       -0.6479623   -0.6294704    2.1058826
H        0.6614497   -0.6614497    0.7527096
H       -0.7011582    0.7011582    0.7394440
Ni       0.0006824   -0.0006824   -0.5262327
  6
          2.399000 (fs)
C        0.0035327   -0.0035327    1.4899459
H        0.6295063    0.6481536    2.1059355
H       -0.6481536   -0.6295063    2.1059355
H        0.6617115   -0.6617115    0.7519595
H       -0.7015614    0.7015614    0.7387588
Ni       0.0006826   -0.0006826   -0.5262375
  6
          2.409000 (fs)
C        0.0035565   -0.0035565    1.4900691
H        0.6295421    0.6483453    2.1059884
H       -0.6483453   -0.6295421    2.1059884
H        0.6619735   -0.6619735    0.7512075
H       -0.7019656    0.7019655    0.7380715
Ni       0.0006829   -0.0006829   -0.5262424
  6
          2.419000 (fs)
C        0.0035805   -0.0035805    1.4901928
H        0.6295780    0.6485375    2.1060413
H       -0.6485375   -0.6295780    2.1060413
H        0.6622358   -0.6622358    0.7504537
H       -0.7023706    0.7023706    0.7373822
Ni       0.0006831   -0.0006831   -0.5262472
  6
          2.429000 (fs)
C        0.0036045   -0.0036045    1.4903169
H        0.6296138    0.6487302    2.1060942
H       -0.6487302   -0.6296138    2.1060942
H        0.6624985   -0.6624985    0.7496981
H       -0.7027767    0.7027767    0.7366908
Ni       0.0006834   -0.0006834   -0.5262521
  6
          2.439000 (fs)
C        0.0036286   -0.0036286    1.4904413
H        0.6296496    0.6489234    2.1061470
H       -0.6489234   -0.6296496    2.1061470
H        0.6627614   -0.6627614    0.7489406
H       -0.7031836    0.7031836    0.7359973
Ni       0.0006837   -0.0006837   -0.5262570
  6
          2.449000 (fs)
C        0.0036529   -0.0036529    1.4905661
H        0.6296855    0.6491170    2.1061998
H       -0.6491170   -0.6296855    2.1061998
H        0.6630247   -0.6630247    0.7481814
H       -0.7035915    0.7035915    0.7353018
Ni       0.0006839   -0.0006839   -0.5262619
  6
          2.459000 (fs)
C        0.0036772   -0.0036772    1.4906913
H        0.6297213    0.6493111    2.1062526
H       -0.6493111   -0.6297213    2.1062526
H        0.6632882   -0.6632882    0.7474204
H       -0.7040004    0.7040004    0.7346043
Ni       0.0006842   -0.0006842   -0.5262669
  6
          2.469000 (fs)
C        0.0037016   -0.0037016    1.4908168
H        0.6297571    0.6495057    2.1063053
H       -0.6495057   -0.6297571    2.1063053
H        0.6635520   -0.6635520    0.7466576
H       -0.7044101    0.7044101    0.7339048
Ni       0.0006844   -0.0006844   -0.5262718
  6
          2.479000 (fs)
C        0.0037261   -0.0037261    1.4909428
H        0.6297928    0.6497007    2.1063580
H       -0.6497007   -0.6297928    2.1063580
H        0.6638160   -0.6638160    0.7458930
H       -0.7048207    0.7048207    0.7332033
Ni       0.0006847   -0.0006847   -0.5262768
  6
          2.489000 (fs)
C        0.0037507   -0.0037507    1.4910691
H        0.6298286    0.6498961    2.1064107
H       -0.6498961   -0.6298286    2.1064107
H        0.6640803   -0.6640803    0.7451268
H       -0.7052323    0.7052323    0.7324998
Ni       0.0006849   -0.0006849   -0.5262818
  6
          2.499000 (fs)
C        0.0037754   -0.0037754    1.4911957
H        0.6298643    0.6500921    2.1064633
H       -0.6500920   -0.6298643    2.1064633
H        0.6643449   -0.6643449    0.7443588
H       -0.7056447    0.7056447    0.7317943
Ni       0.0006852   -0.0006852   -0.5262868
  6
          2.509000 (fs)
C        0.0038002   -0.0038002    1.4913228
H        0.6299001    0.6502884    2.1065159
H       -0.6502884   -0.6299001    2.1065159
H        0.6646097   -0.6646097    0.7435890
H       -0.7060581    0.7060581    0.7310868
Ni       0.0006854   -0.0006854   -0.5262919
  6
          2.519000 (fs)
C        0.0038251   -0.0038251    1.4914502
H        0.6299358    0.6504852    2.1065684
H       -0.6504852   -0.6299358    2.1065684
H        0.6648748   -0.6648748    0.7428176
H       -0.7064723    0.7064723    0.7303773
Ni       0.0006857   -0.0006857   -0.5262969
  6
          2.529000 (fs)
C        0.0038501   -0.0038501    1.4915779
H        0.6299714    0.6506825    2.1066209
H       -0.6506825   -0.6299714    2.1066209
H        0.6651401   -0.6651401    0.7420445
H       -0.7068875    0.7068874    0.7296659
Ni       0.0006859   -0.0006859   -0.5263020
  6
          2.539000 (fs)
C        0.0038752   -0.0038752    1.4917061
H        0.6300071    0.6508802    2.1066733
H       -0.6508802   -0.6300071    2.1066733
H        0.6654057   -0.6654057    0.7412697
H       -0.7073035    0.7073034    0.7289525
Ni       0.0006862   -0.0006862   -0.5263071
  6
          2.549000 (fs)
C        0.0039003   -0.0039003    1.4918346
H        0.6300427    0.6510783    2.1067256
H       -0.6510783   -0.6300427    2.1067257
H        0.6656714   -0.6656714    0.7404933
H       -0.7077203    0.7077203    0.7282371
Ni       0.0006864   -0.0006864   -0.5263123
  6
          2.559000 (fs)
C        0.0039256   -0.0039256    1.4919634
H        0.6300783    0.6512768    2.1067780
H       -0.6512768   -0.6300783    2.1067780
H        0.6659374   -0.6659374    0.7397152
H       -0.7081381    0.7081381    0.7275199
Ni       0.0006867   -0.0006867   -0.5263174
  6
          2.569000 (fs)
C        0.0039510   -0.0039510    1.4920926
H        0.6301138    0.6514758    2.1068302
H       -0.6514758   -0.6301138    2.1068302
H        0.6662036   -0.6662036    0.7389355
H       -0.7085567    0.7085567    0.7268006
Ni       0.0006869   -0.0006869   -0.5263226
  6
          2.579000 (fs)
C        0.0039764   -0.0039764    1.4922222
H        0.6301493    0.6516752    2.1068824
H       -0.6516752   -0.6301493    2.1068824
H        0.6664700   -0.6664700    0.7381542
H       -0.7089762    0.7089762    0.7260795
Ni       0.0006872   -0.0006872   -0.5263278
  6
          2.589000 (fs)
C        0.0040020   -0.0040020    1.4923521
H        0.6301848    0.6518751    2.1069345
H       -0.6518751   -0.6301848    2.1069345
H        0.6667366   -0.6667366    0.7373713
H       -0.7093965    0.7093965    0.7253564
Ni       0.0006874   -0.0006874   -0.5263330
  6
          2.599000 (fs)
C        0.0040277   -0.0040277    1.4924824
H        0.6302202    0.6520753    2.1069865
H       -0.6520753   -0.6302202    2.1069865
H        0.6670034   -0.6670034    0.7365868
H       -0.7098176    0.7098176    0.7246315
Ni       0.0006877   -0.0006877   -0.5263382
  6
          2.609000 (fs)
C        0.0040534   -0.0040534    1.4926131
H        0.6302556    0.6522759    2.1070385
H       -0.6522759   -0.6302556    2.1070385
H        0.6672704   -0.6672704    0.7358008
H       -0.7102396    0.7102396    0.7239047
Ni       0.0006879   -0.0006879   -0.5263435
  6
          2.619000 (fs)
C        0.0040793   -0.0040793    1.4927441
H        0.6302909    0.6524770    2.1070904
H       -0.6524770   -0.6302909    2.1070904
H        0.6675376   -0.6675376    0.7350133
H       -0.7106625    0.7106625    0.7231761
Ni       0.0006882   -0.0006882   -0.5263488
  6
          2.629000 (fs)
C        0.0041052   -0.0041052    1.4928755
H        0.6303262    0.6526784    2.1071422
H       -0.6526784   -0.6303262    2.1071422
H        0.6678050   -0.6678050    0.7342243
H       -0.7110861    0.7110861    0.7224457
Ni       0.0006884   -0.0006884   -0.5263541
  6
          2.639000 (fs)
C        0.0041312   -0.0041312    1.4930072
H        0.6303615    0.6528803    2.1071939
H       -0.6528803   -0.6303615    2.1071939
H        0.6680725   -0.6680725    0.7334338
H       -0.7115106    0.7115106    0.7217135
Ni       0.0006887   -0.0006887   -0.5263594
  6
          2.649000 (fs)
C        0.0041574   -0.0041574    1.4931392
H        0.6303967    0.6530825    2.1072455
H       -0.6530825   -0.6303967    2.1072455
H        0.6683402   -0.6683402    0.7326418
H       -0.7119359    0.7119359    0.7209795
Ni       0.0006889   -0.0006889   -0.5263647
  6
          2.659000 (fs)
C        0.0041836   -0.0041836    1.4932716
H        0.6304318    0.6532852    2.1072971
H       -0.6532852   -0.6304318    2.1072971
H        0.6686081   -0.6686081    0.7318484
H       -0.7123620    0.7123620    0.7202437
Ni       0.0006892   -0.0006892   -0.5263701
  6
          2.669000 (fs)
C        0.0042099   -0.0042099    1.4934044
H        0.6304669    0.6534882    2.1073485
H       -0.6534882   -0.6304669    2.1073485
H        0.6688762   -0.6688762    0.7310536
H       -0.7127889    0.7127889    0.7195061
Ni       0.0006894   -0.0006894   -0.5263755
  6
          2.679000 (fs)
C        0.0042363   -0.0042363    1.4935375
H        0.6305019    0.6536916    2.1073999
H       -0.6536916   -0.6305019    2.1073999
H        0.6691444   -0.6691444    0.7302574
H       -0.7132166    0.7132166    0.7187669
Ni       0.0006897   -0.0006897   -0.5263809
  6
          2.689000 (fs)
C        0.0042629   -0.0042629    1.4936710
H        0.6305370    0.6538954    2.1074512
H       -0.6538954   -0.6305370    2.1074512
H        0.6694127   -0.6694127    0.7294597
H       -0.7136451    0.7136451    0.7180258
Ni       0.0006899   -0.0006899   -0.5263864
  6
          2.699000 (fs)
C        0.0042895   -0.0042895    1.4938048
H        0.6305719    0.6540996    2.1075023
H       -0.6540996   -0.6305719    2.1075023
H        0.6696812   -0.6696812    0.7286607
H       -0.7140744    0.7140744    0.7172831
Ni       0.0006902   -0.0006902   -0.5263918
  6
          2.709000 (fs)
C        0.0043162   -0.0043162    1.4939389
H        0.6306068    0.6543042    2.1075534
H       -0.6543042   -0.6306068    2.1075534
H        0.6699499   -0.6699499    0.7278603
H       -0.7145045    0.7145045    0.7165387
Ni       0.0006904   -0.0006904   -0.5263973
  6
          2.719000 (fs)
C        0.0043430   -0.0043430    1.4940734
H        0.6306417    0.6545091    2.1076043
H       -0.6545091   -0.6306416    2.1076043
H        0.6702187   -0.6702187    0.7270586
H       -0.7149353    0.7149353    0.7157925
Ni       0.0006906   -0.0006906   -0.5264028
  6
          2.729000 (fs)
C        0.0043699   -0.0043699    1.4942082
H        0.6306764    0.6547144    2.1076552
H       -0.6547144   -0.6306764    2.1076552
H        0.6704876   -0.6704876    0.7262555
H       -0.7153669    0.7153669    0.7150447
Ni       0.0006909   -0.0006909   -0.5264083
  6
          2.739000 (fs)
C        0.0043969   -0.0043969    1.4943433
H        0.6307112    0.6549201    2.1077059
H       -0.6549201   -0.6307112    2.1077059
H        0.6707567   -0.6707567    0.7254512
H       -0.7157993    0.7157993    0.7142952
Ni       0.0006911   -0.0006911   -0.5264139
  6
          2.749000 (fs)
C        0.0044240   -0.0044240    1.4944788
H        0.6307458    0.6551261    2.1077565
H       -0.6551261   -0.6307458    2.1077565
H        0.6710259   -0.6710258    0.7246455
H       -0.7162324    0.7162324    0.7135440
Ni       0.0006914   -0.0006914   -0.5264195
  6
          2.759000 (fs)
C        0.0044512   -0.0044512    1.4946146
H        0.6307804    0.6553325    2.1078070
H       -0.6553325   -0.6307804    2.1078070
H        0.6712951   -0.6712951    0.7238385
H       -0.7166663    0.7166663    0.7127912
Ni       0.0006916   -0.0006916   -0.5264251
  6
          2.769000 (fs)
C        0.0044784   -0.0044784    1.4947508
H        0.6308149    0.6555393    2.1078573
H       -0.6555393   -0.6308149    2.1078574
H        0.6715645   -0.6715645    0.7230303
H       -0.7171010    0.7171009    0.7120367
Ni       0.0006918   -0.0006918   -0.5264307
  6
          2.779000 (fs)
C        0.0045058   -0.0045058    1.4948873
H        0.6308494    0.6557464    2.1079076
H       -0.6557464   -0.6308494    2.1079076
H        0.6718340   -0.6718340    0.7222208
H       -0.7175363    0.7175363    0.7112805
Ni       0.0006921   -0.0006921   -0.5264364
  6
          2.789000 (fs)
C        0.0045333   -0.0045333    1.4950241
H        0.6308838    0.6559538    2.1079577
H       -0.6559538   -0.6308837    2.1079577
H        0.6721036   -0.6721036    0.7214100
H       -0.7179725    0.7179724    0.7105227
Ni       0.0006923   -0.0006923   -0.5264420
  6
          2.799000 (fs)
C        0.0045608   -0.0045608    1.4951612
H        0.6309181    0.6561616    2.1080077
H       -0.6561616   -0.6309180    2.1080078
H        0.6723733   -0.6723733    0.7205979
H       -0.7184093    0.7184093    0.7097632
Ni       0.0006925   -0.0006925   -0.5264477
  6
          2.809000 (fs)
C        0.0045885   -0.0045885    1.4952987
H        0.6309523    0.6563698    2.1080576
H       -0.6563698   -0.6309523    2.1080576
H        0.6726431   -0.6726431    0.7197847
H       -0.7188469    0.7188469    0.7090021
Ni       0.0006928   -0.0006928   -0.5264535
  6
          2.819000 (fs)
C        0.0046163   -0.0046163    1.4954365
H        0.6309864    0.6565783    2.1081074
H       -0.6565783   -0.6309864    2.1081074
H        0.6729130   -0.6729130    0.7189701
H       -0.7192852    0.7192852    0.7082393
Ni       0.0006930   -0.0006930   -0.5264592
  6
          2.829000 (fs)
C        0.0046441   -0.0046441    1.4955746
H        0.6310205    0.6567871    2.1081571
H       -0.6567871   -0.6310205    2.1081571
H        0.6731829   -0.6731829    0.7181543
H       -0.7197243    0.7197243    0.7074748
Ni       0.0006932   -0.0006932   -0.5264650
  6
          2.839000 (fs)
C        0.0046721   -0.0046721    1.4957131
H        0.6310545    0.6569962    2.1082066
H       -0.6569963   -0.6310545    2.1082066
H        0.6734529   -0.6734529    0.7173373
H       -0.7201641    0.7201640    0.7067086
Ni       0.0006935   -0.0006935   -0.5264708
  6
          2.844500 (fs)
C        0.0047000   -0.0047000    1.4958517
H        0.6310885    0.6572055    2.1082561
H       -0.6572055   -0.6310885    2.1082561
H        0.6737230   -0.6737230    0.7165199
H       -0.7206040    0.7206040    0.7059420
Ni       0.0006937   -0.0006937   -0.5264766
  6
          2.854500 (fs)
C        0.0047281   -0.0047281    1.4959905
H        0.6311224    0.6574151    2.1083054
H       -0.6574151   -0.6311224    2.1083054
H        0.6739931   -0.6739931    0.7157013
H       -0.7210447    0.7210447    0.7051736
Ni       0.0006939   -0.0006939   -0.5264824
  6
          2.864500 (fs)
C        0.0047563   -0.0047563    1.4961297
H        0.6311562    0.6576250    2.1083546
H       -0.6576250   -0.6311562    2.1083546
H        0.6742632   -0.6742632    0.7148815
H       -0.7214861    0.7214861    0.7044036
Ni       0.0006942   -0.0006942   -0.5264882
  6
          2.874500 (fs)
C        0.0047845   -0.0047845    1.4962692
H        0.6311899    0.6578353    2.1084037
H       -0.6578353   -0.6311899    2.1084037
H        0.6745334   -0.6745334    0.7140604
H       -0.7219283    0.7219282    0.7036319
Ni       0.0006944   -0.0006944   -0.5264941
  6
          2.884500 (fs)
C        0.0048129   -0.0048129    1.4964091
H        0.6312235    0.6580458    2.1084527
H       -0.6580458   -0.6312235    2.1084527
H        0.6748037   -0.6748037    0.7132382
H       -0.7223711    0.7223710    0.7028585
Ni       0.0006946   -0.0006946   -0.5264999
  6
          2.894500 (fs)
C        0.0048413   -0.0048413    1.4965492
H        0.6312571    0.6582567    2.1085015
H       -0.6582567   -0.6312571    2.1085015
H        0.6750740   -0.6750740    0.7124147
H       -0.7228146    0.7228146    0.7020834
Ni       0.0006949   -0.0006949   -0.5265058
  6
          2.904500 (fs)
C        0.0048699   -0.0048698    1.4966897
H        0.6312905    0.6584679    2.1085501
H       -0.6584679   -0.6312905    2.1085501
H        0.6753443   -0.6753443    0.7115901
H       -0.7232588    0.7232588    0.7013066
Ni       0.0006951   -0.0006951   -0.5265118
  6
          2.914500 (fs)
C        0.0048985   -0.0048985    1.4968305
H        0.6313239    0.6586794    2.1085986
H       -0.6586794   -0.6313239    2.1085986
H        0.6756147   -0.6756147    0.7107642
H       -0.7237037    0.7237037    0.7005281
Ni       0.0006953   -0.0006953   -0.5265177
  6
          2.924500 (fs)
C        0.0049272   -0.0049272    1.4969716
H        0.6313572    0.6588913    2.1086470
H       -0.6588913   -0.6313571    2.1086470
H        0.6758851   -0.6758851    0.7099372
H       -0.7241493    0.7241493    0.6997479
Ni       0.0006955   -0.0006955   -0.5265237
  6
          2.934500 (fs)
C        0.0049560   -0.0049560    1.4971130
H        0.6313903    0.6591034    2.1086952
H       -0.6591034   -0.6313903    2.1086952
H        0.6761555   -0.6761555    0.7091090
H       -0.7245956    0.7245955    0.6989660
Ni       0.0006957   -0.0006957   -0.5265297
  6
          2.944500 (fs)
C        0.0049850   -0.0049850    1.4972548
H        0.6314234    0.6593158    2.1087432
H       -0.6593158   -0.6314234    2.1087432
H        0.6764260   -0.6764260    0.7082797
H       -0.7250425    0.7250425    0.6981824
Ni       0.0006960   -0.0006960   -0.5265357
  6
          2.954500 (fs)
C        0.0050140   -0.0050140    1.4973968
H        0.6314563    0.6595286    2.1087911
H       -0.6595286   -0.6314563    2.1087911
H        0.6766964   -0.6766964    0.7074491
H       -0.7254902    0.7254902    0.6973972
Ni       0.0006962   -0.0006962   -0.5265417
  6
          2.964500 (fs)
C        0.0050431   -0.0050431    1.4975392
H        0.6314892    0.6597416    2.1088389
H       -0.6597416   -0.6314892    2.1088389
H        0.6769669   -0.6769669    0.7066175
H       -0.7259385    0.7259385    0.6966102
Ni       0.0006964   -0.0006964   -0.5265478
  6
          2.974500 (fs)
C        0.0050723   -0.0050723    1.4976819
H        0.6315219    0.6599549    2.1088865
H       -0.6599549   -0.6315219    2.1088865
H        0.6772374   -0.6772374    0.7057847
H       -0.7263876    0.7263876    0.6958215
Ni       0.0006966   -0.0006966   -0.5265538
  6
          2.984500 (fs)
C        0.0051016   -0.0051016    1.4978249
H        0.6315546    0.6601686    2.1089339
H       -0.6601686   -0.6315546    2.1089339
H        0.6775080   -0.6775079    0.7049508
H       -0.7268373    0.7268373    0.6950311
Ni       0.0006968   -0.0006968   -0.5265599
  6
          2.994500 (fs)
C        0.0051310   -0.0051310    1.4979682
H        0.6315871    0.6603825    2.1089812
H       -0.6603825   -0.6315871    2.1089812
H        0.6777785   -0.6777785    0.7041157
H       -0.7272877    0.7272876    0.6942391
Ni       0.0006971   -0.0006971   -0.5265660
  6
          3.004500 (fs)
C        0.0051605   -0.0051605    1.4981118
H        0.6316195    0.6605967    2.1090283
H       -0.6605967   -0.6316195    2.1090283
H        0.6780490   -0.6780490    0.7032796
H       -0.7277387    0.7277387    0.6934453
Ni       0.0006973   -0.0006973   -0.5265722
  6
          3.014500 (fs)
C        0.0051901   -0.0051901    1.4982557
H        0.6316518    0.6608111    2.1090752
H       -0.6608111   -0.6316518    2.1090752
H        0.6783195   -0.6783195    0.7024424
H       -0.7281904    0.7281904    0.6926500
Ni       0.0006975   -0.0006975   -0.5265783
  6
          3.024500 (fs)
C        0.0052197   -0.0052197    1.4983999
H        0.6316840    0.6610259    2.1091220
H       -0.6610259   -0.6316840    2.1091220
H        0.6785900   -0.6785900    0.7016041
H       -0.7286428    0.7286428    0.6918529
Ni       0.0006977   -0.0006977   -0.5265845
  6
          3.034500 (fs)
C        0.0052495   -0.0052495    1.4985444
H        0.6317161    0.6612409    2.1091686
H       -0.6612409   -0.6317161    2.1091686
H        0.6788605   -0.6788605    0.7007648
H       -0.7290958    0.7290958    0.6910543
Ni       0.0006979   -0.0006979   -0.5265907
  6
          3.044500 (fs)
C        0.0052794   -0.0052794    1.4986893
H        0.6317481    0.6614561    2.1092150
H       -0.6614561   -0.6317481    2.1092150
H        0.6791309   -0.6791309    0.6999245
H       -0.7295495    0.7295494    0.6902540
Ni       0.0006981   -0.0006981   -0.5265969
  6
          3.054500 (fs)
C        0.0053094   -0.0053094    1.4988344
H        0.6317800    0.6616717    2.1092612
H       -0.6616717   -0.6317800    2.1092612
H        0.6794014   -0.6794013    0.6990831
H       -0.7300038    0.7300038    0.6894521
Ni       0.0006983   -0.0006983   -0.5266032
  6
          3.064500 (fs)
C        0.0053394   -0.0053394    1.4989799
H        0.6318117    0.6618874    2.1093072
H       -0.6618875   -0.6318117    2.1093072
H        0.6796718   -0.6796718    0.6982408
H       -0.7304587    0.7304587    0.6886486
Ni       0.0006985   -0.0006985   -0.5266095
  6
          3.074500 (fs)
C        0.0053696   -0.0053696    1.4991256
H        0.6318433    0.6621035    2.1093531
H       -0.6621035   -0.6318433    2.1093531
H        0.6799421   -0.6799421    0.6973975
H       -0.7309143    0.7309143    0.6878436
Ni       0.0006987   -0.0006987   -0.5266157
  6
          3.084500 (fs)
C        0.0053998   -0.0053998    1.4992716
H        0.6318748    0.6623198    2.1093987
H       -0.6623198   -0.6318748    2.1093987
H        0.6802125   -0.6802125    0.6965532
H       -0.7313705    0.7313705    0.6870370
Ni       0.0006989   -0.0006989   -0.5266221
  6
          3.094500 (fs)
C        0.0054302   -0.0054302    1.4994180
H        0.6319061    0.6625363    2.1094442
H       -0.6625363   -0.6319061    2.1094442
H        0.6804828   -0.6804828    0.6957081
H       -0.7318273    0.7318273    0.6862289
Ni       0.0006991   -0.0006991   -0.5266284
  6
          3.104500 (fs)
C        0.0054606   -0.0054606    1.4995646
H        0.6319374    0.6627531    2.1094894
H       -0.6627531   -0.6319374    2.1094894
H        0.6807530   -0.6807530    0.6948620
H       -0.7322848    0.7322847    0.6854193
Ni       0.0006993   -0.0006993   -0.5266348
  6
          3.114500 (fs)
C        0.0054912   -0.0054912    1.4997116
H        0.6319685    0.6629701    2.1095345
H       -0.6629701   -0.6319685    2.1095345
H        0.6810233   -0.6810232    0.6940150
H       -0.7327428    0.7327428    0.6846081
Ni       0.0006995   -0.0006995   -0.5266411
  6
          3.124500 (fs)
C        0.0055218   -0.0055218    1.4998588
H        0.6319994    0.6631873    2.1095794
H       -0.6631873   -0.6319994    2.1095794
H        0.6812934   -0.6812934    0.6931672
H       -0.7332015    0.7332014    0.6837955
Ni       0.0006997   -0.0006997   -0.5266476
  6
          3.134500 (fs)
C        0.0055525   -0.0055525    1.5000063
H        0.6320303    0.6634048    2.1096240
H       -0.6634048   -0.6320303    2.1096240
H        0.6815635   -0.6815635    0.6923186
H       -0.7336607    0.7336607    0.6829815
Ni       0.0006999   -0.0006999   -0.5266540
  6
          3.144500 (fs)
C        0.0055833   -0.0055833    1.5001542
H        0.6320610    0.6636225    2.1096685
H       -0.6636225   -0.6320610    2.1096685
H        0.6818336   -0.6818336    0.6914691
H       -0.7341206    0.7341205    0.6821660
Ni       0.0007001   -0.0007001   -0.5266604
  6
          3.154500 (fs)
C        0.0056143   -0.0056143    1.5003023
H        0.6320916    0.6638405    2.1097128
H       -0.6638405   -0.6320916    2.1097128
H        0.6821036   -0.6821036    0.6906188
H       -0.7345810    0.7345810    0.6813491
Ni       0.0007003   -0.0007003   -0.5266669
  6
          3.164500 (fs)
C        0.0056453   -0.0056453    1.5004507
H        0.6321221    0.6640586    2.1097568
H       -0.6640586   -0.6321221    2.1097568
H        0.6823736   -0.6823735    0.6897678
H       -0.7350420    0.7350420    0.6805308
Ni       0.0007005   -0.0007005   -0.5266734
  6
          3.174500 (fs)
C        0.0056764   -0.0056764    1.5005994
H        0.6321524    0.6642770    2.1098007
H       -0.6642770   -0.6321524    2.1098007
H        0.6826434   -0.6826434    0.6889160
H       -0.7355036    0.7355036    0.6797111
Ni       0.0007007   -0.0007007   -0.5266800
  6
          3.184500 (fs)
C        0.0057076   -0.0057076    1.5007484
H        0.6321826    0.6644956    2.1098443
H       -0.6644956   -0.6321826    2.1098443
H        0.6829133   -0.6829132    0.6880634
H       -0.7359658    0.7359658    0.6788900
Ni       0.0007008   -0.0007008   -0.5266865
  6
          3.194500 (fs)
C        0.0057389   -0.0057389    1.5008976
H        0.6322126    0.6647144    2.1098877
H       -0.6647144   -0.6322126    2.1098877
H        0.6831830   -0.6831830    0.6872102
H       -0.7364286    0.7364286    0.6780676
Ni       0.0007010   -0.0007010   -0.5266931
  6
          3.204500 (fs)
C        0.0057702   -0.0057702    1.5010472
H        0.6322426    0.6649334    2.1099309
H       -0.6649335   -0.6322426    2.1099309
H        0.6834527   -0.6834527    0.6863562
H       -0.7368919    0.7368919    0.6772439
Ni       0.0007012   -0.0007012   -0.5266997
  6
          3.214500 (fs)
C        0.0058017   -0.0058017    1.5011970
H        0.6322724    0.6651527    2.1099738
H       -0.6651527   -0.6322723    2.1099738
H        0.6837223   -0.6837223    0.6855015
H       -0.7373558    0.7373558    0.6764188
Ni       0.0007014   -0.0007014   -0.5267063
  6
          3.224500 (fs)
C        0.0058333   -0.0058333    1.5013471
H        0.6323020    0.6653721    2.1100166
H       -0.6653721   -0.6323020    2.1100166
H        0.6839918   -0.6839918    0.6846461
H       -0.7378203    0.7378202    0.6755924
Ni       0.0007016   -0.0007016   -0.5267130
  6
          3.234500 (fs)
C        0.0058650   -0.0058650    1.5014975
H        0.6323315    0.6655917    2.1100591
H       -0.6655918   -0.6323315    2.1100591
H        0.6842613   -0.6842613    0.6837901
H       -0.7382853    0.7382852    0.6747647
Ni       0.0007017   -0.0007017   -0.5267197
  6
          3.244500 (fs)
C        0.0058967   -0.0058967    1.5016482
H        0.6323609    0.6658116    2.1101014
H       -0.6658116   -0.6323609    2.1101014
H        0.6845306   -0.6845306    0.6829334
H       -0.7387508    0.7387508    0.6739357
Ni       0.0007019   -0.0007019   -0.5267264
  6
          3.254500 (fs)
C        0.0059286   -0.0059286    1.5017991
H        0.6323901    0.6660316    2.1101434
H       -0.6660316   -0.6323901    2.1101434
H        0.6847999   -0.6847999    0.6820761
H       -0.7392170    0.7392169    0.6731054
Ni       0.0007021   -0.0007021   -0.5267331
  6
          3.264500 (fs)
C        0.0059605   -0.0059605    1.5019503
H        0.6324191    0.6662518    2.1101852
H       -0.6662518   -0.6324191    2.1101852
H        0.6850691   -0.6850691    0.6812181
H       -0.7396836    0.7396836    0.6722737
Ni       0.0007023   -0.0007023   -0.5267399
  6
          3.274500 (fs)
C        0.0059925   -0.0059925    1.5021018
H        0.6324480    0.6664722    2.1102268
H       -0.6664722   -0.6324480    2.1102268
H        0.6853382   -0.6853382    0.6803595
H       -0.7401508    0.7401508    0.6714409
Ni       0.0007024   -0.0007024   -0.5267466
  6
          3.284500 (fs)
C        0.0060247   -0.0060247    1.5022535
H        0.6324768    0.6666928    2.1102681
H       -0.6666928   -0.6324768    2.1102682
H        0.6856072   -0.6856072    0.6795003
H       -0.7406186    0.7406185    0.6706067
Ni       0.0007026   -0.0007026   -0.5267535
  6
          3.294500 (fs)
C        0.0060569   -0.0060569    1.5024056
H        0.6325054    0.6669135    2.1103092
H       -0.6669135   -0.6325054    2.1103093
H        0.6858761   -0.6858761    0.6786405
H       -0.7410869    0.7410868    0.6697713
Ni       0.0007028   -0.0007028   -0.5267603
  6
          3.304500 (fs)
C        0.0060892   -0.0060892    1.5025578
H        0.6325339    0.6671344    2.1103501
H       -0.6671344   -0.6325339    2.1103501
H        0.6861449   -0.6861449    0.6777801
H       -0.7415557    0.7415557    0.6689345
Ni       0.0007029   -0.0007029   -0.5267671
  6
          3.314500 (fs)
C        0.0061216   -0.0061216    1.5027104
H        0.6325622    0.6673555    2.1103907
H       -0.6673555   -0.6325622    2.1103907
H        0.6864137   -0.6864136    0.6769191
H       -0.7420250    0.7420250    0.6680966
Ni       0.0007031   -0.0007031   -0.5267740
  6
          3.324500 (fs)
C        0.0061541   -0.0061541    1.5028632
H        0.6325903    0.6675768    2.1104311
H       -0.6675768   -0.6325903    2.1104311
H        0.6866823   -0.6866822    0.6760575
H       -0.7424949    0.7424949    0.6672573
Ni       0.0007032   -0.0007032   -0.5267809
  6
          3.334500 (fs)
C        0.0061867   -0.0061867    1.5030163
H        0.6326183    0.6677982    2.1104712
H       -0.6677982   -0.6326183    2.1104712
H        0.6869508   -0.6869507    0.6751954
H       -0.7429653    0.7429653    0.6664168
Ni       0.0007034   -0.0007034   -0.5267878
  6
          3.344500 (fs)
C        0.0062194   -0.0062194    1.5031697
H        0.6326461    0.6680198    2.1105111
H       -0.6680198   -0.6326461    2.1105111
H        0.6872192   -0.6872191    0.6743327
H       -0.7434362    0.7434362    0.6655749
Ni       0.0007036   -0.0007036   -0.5267948
  6
          3.354500 (fs)
C        0.0062521   -0.0062521    1.5033233
H        0.6326737    0.6682416    2.1105507
H       -0.6682416   -0.6326737    2.1105508
H        0.6874874   -0.6874874    0.6734694
H       -0.7439077    0.7439077    0.6647318
Ni       0.0007037   -0.0007037   -0.5268018
  6
          3.364500 (fs)
C        0.0062850   -0.0062850    1.5034772
H        0.6327012    0.6684635    2.1105901
H       -0.6684635   -0.6327012    2.1105901
H        0.6877556   -0.6877556    0.6726056
H       -0.7443797    0.7443797    0.6638874
Ni       0.0007039   -0.0007039   -0.5268088
  6
          3.374500 (fs)
C        0.0063179   -0.0063179    1.5036313
H        0.6327286    0.6686856    2.1106293
H       -0.6686856   -0.6327286    2.1106293
H        0.6880236   -0.6880236    0.6717412
H       -0.7448522    0.7448522    0.6630418
Ni       0.0007040   -0.0007040   -0.5268158
  6
          3.384500 (fs)
C        0.0063510   -0.0063510    1.5037857
H        0.6327557    0.6689078    2.1106682
H       -0.6689079   -0.6327557    2.1106682
H        0.6882916   -0.6882916    0.6708762
H       -0.7453252    0.7453252    0.6621948
Ni       0.0007042   -0.0007042   -0.5268228
  6
          3.394500 (fs)
C        0.0063841   -0.0063841    1.5039403
H        0.6327827    0.6691302    2.1107068
H       -0.6691303   -0.6327827    2.1107068
H        0.6885594   -0.6885594    0.6700107
H       -0.7457987    0.7457987    0.6613465
Ni       0.0007043   -0.0007043   -0.5268299
  6
          3.404500 (fs)
C        0.0064174   -0.0064174    1.5040953
H        0.6328095    0.6693528    2.1107452
H       -0.6693528   -0.6328095    2.1107452
H        0.6888270   -0.6888270    0.6691447
H       -0.7462728    0.7462728    0.6604969
Ni       0.0007044   -0.0007044   -0.5268370
  6
          3.414500 (fs)
C        0.0064507   -0.0064507    1.5042504
H        0.6328362    0.6695755    2.1107833
H       -0.6695755   -0.6328362    2.1107833
H        0.6890946   -0.6890946    0.6682781
H       -0.7467474    0.7467473    0.6596460
Ni       0.0007046   -0.0007046   -0.5268441
  6
          3.424500 (fs)
C        0.0064841   -0.0064841    1.5044059
H        0.6328627    0.6697983    2.1108212
H       -0.6697983   -0.6328627    2.1108212
H        0.6893620   -0.6893620    0.6674110
H       -0.7472224    0.7472224    0.6587937
Ni       0.0007047   -0.0007047   -0.5268512
  6
          3.434500 (fs)
C        0.0065176   -0.0065176    1.5045616
H        0.6328890    0.6700213    2.1108588
H       -0.6700213   -0.6328889    2.1108588
H        0.6896293   -0.6896292    0.6665433
H       -0.7476980    0.7476980    0.6579401
Ni       0.0007049   -0.0007049   -0.5268584
  6
          3.444500 (fs)
C        0.0065512   -0.0065512    1.5047175
H        0.6329151    0.6702444    2.1108961
H       -0.6702444   -0.6329151    2.1108961
H        0.6898964   -0.6898964    0.6656752
H       -0.7481741    0.7481741    0.6570852
Ni       0.0007050   -0.0007050   -0.5268656
  6
          3.454500 (fs)
C        0.0065849   -0.0065849    1.5048737
H        0.6329410    0.6704676    2.1109332
H       -0.6704677   -0.6329410    2.1109332
H        0.6901634   -0.6901634    0.6648065
H       -0.7486507    0.7486507    0.6562290
Ni       0.0007051   -0.0007051   -0.5268728
  6
          3.464500 (fs)
C        0.0066187   -0.0066187    1.5050302
H        0.6329668    0.6706910    2.1109699
H       -0.6706910   -0.6329667    2.1109699
H        0.6904302   -0.6904302    0.6639373
H       -0.7491278    0.7491278    0.6553714
Ni       0.0007052   -0.0007052   -0.5268800
  6
          3.474500 (fs)
C        0.0066525   -0.0066525    1.5051869
H        0.6329923    0.6709145    2.1110065
H       -0.6709145   -0.6329923    2.1110065
H        0.6906969   -0.6906969    0.6630675
H       -0.7496054    0.7496054    0.6545125
Ni       0.0007054   -0.0007054   -0.5268872
  6
          3.484500 (fs)
C        0.0066865   -0.0066865    1.5053439
H        0.6330177    0.6711381    2.1110427
H       -0.6711381   -0.6330177    2.1110427
H        0.6909635   -0.6909635    0.6621973
H       -0.7500835    0.7500835    0.6536522
Ni       0.0007055   -0.0007055   -0.5268945
  6
          3.494500 (fs)
C        0.0067206   -0.0067206    1.5055011
H        0.6330429    0.6713618    2.1110787
H       -0.6713618   -0.6330429    2.1110787
H        0.6912299   -0.6912299    0.6613266
H       -0.7505622    0.7505621    0.6527906
Ni       0.0007056   -0.0007056   -0.5269018
  6
          3.504500 (fs)
C        0.0067547   -0.0067547    1.5056586
H        0.6330679    0.6715857    2.1111144
H       -0.6715857   -0.6330679    2.1111144
H        0.6914961   -0.6914961    0.6604555
H       -0.7510413    0.7510412    0.6519277
Ni       0.0007057   -0.0007057   -0.5269091
  6
          3.514500 (fs)
C        0.0067890   -0.0067889    1.5058163
H        0.6330927    0.6718096    2.1111498
H       -0.6718096   -0.6330927    2.1111498
H        0.6917622   -0.6917622    0.6595838
H       -0.7515208    0.7515208    0.6510634
Ni       0.0007058   -0.0007058   -0.5269165
  6
          3.524500 (fs)
C        0.0068233   -0.0068233    1.5059743
H        0.6331173    0.6720337    2.1111849
H       -0.6720337   -0.6331173    2.1111849
H        0.6920281   -0.6920281    0.6587117
H       -0.7520009    0.7520009    0.6501978
Ni       0.0007060   -0.0007060   -0.5269238
  6
          3.534500 (fs)
C        0.0068577   -0.0068577    1.5061325
H        0.6331417    0.6722578    2.1112198
H       -0.6722578   -0.6331417    2.1112198
H        0.6922939   -0.6922939    0.6578392
H       -0.7524815    0.7524815    0.6493309
Ni       0.0007061   -0.0007061   -0.5269312
  6
          3.544500 (fs)
C        0.0068922   -0.0068922    1.5062910
H        0.6331659    0.6724821    2.1112544
H       -0.6724821   -0.6331659    2.1112544
H        0.6925595   -0.6925595    0.6569662
H       -0.7529625    0.7529625    0.6484626
Ni       0.0007062   -0.0007062   -0.5269386
  6
          3.554500 (fs)
C        0.0069269   -0.0069269    1.5064498
H        0.6331900    0.6727064    2.1112886
H       -0.6727065   -0.6331900    2.1112887
H        0.6928249   -0.6928249    0.6560928
H       -0.7534441    0.7534440    0.6475931
Ni       0.0007063   -0.0007063   -0.5269461
  6
          3.564500 (fs)
C        0.0069616   -0.0069616    1.5066088
H        0.6332138    0.6729309    2.1113227
H       -0.6729309   -0.6332138    2.1113227
H        0.6930902   -0.6930901    0.6552190
H       -0.7539261    0.7539261    0.6467222
Ni       0.0007064   -0.0007064   -0.5269535
  6
          3.574500 (fs)
C        0.0069964   -0.0069964    1.5067680
H        0.6332375    0.6731554    2.1113564
H       -0.6731555   -0.6332374    2.1113564
H        0.6933552   -0.6933552    0.6543449
H       -0.7544086    0.7544085    0.6458501
Ni       0.0007065   -0.0007065   -0.5269610
  6
          3.584500 (fs)
C        0.0070313   -0.0070313    1.5069275
H        0.6332609    0.6733801    2.1113898
H       -0.6733801   -0.6332609    2.1113898
H        0.6936201   -0.6936201    0.6534703
H       -0.7548915    0.7548915    0.6449767
Ni       0.0007066   -0.0007066   -0.5269685
  6
          3.594500 (fs)
C        0.0070662   -0.0070662    1.5070872
H        0.6332841    0.6736048    2.1114229
H       -0.6736048   -0.6332841    2.1114229
H        0.6938849   -0.6938849    0.6525955
H       -0.7553749    0.7553749    0.6441020
Ni       0.0007067   -0.0007067   -0.5269761
  6
          3.604500 (fs)
C        0.0071013   -0.0071013    1.5072472
H        0.6333072    0.6738296    2.1114558
H       -0.6738296   -0.6333072    2.1114558
H        0.6941494   -0.6941494    0.6517202
H       -0.7558588    0.7558587    0.6432261
Ni       0.0007068   -0.0007068   -0.5269836
  6
          3.614500 (fs)
C        0.0071365   -0.0071365    1.5074075
H        0.6333301    0.6740545    2.1114883
H       -0.6740545   -0.6333300    2.1114883
H        0.6944138   -0.6944137    0.6508447
H       -0.7563431    0.7563431    0.6423490
Ni       0.0007069   -0.0007069   -0.5269912
  6
          3.624500 (fs)
C        0.0071718   -0.0071718    1.5075680
H        0.6333527    0.6742795    2.1115206
H       -0.6742795   -0.6333527    2.1115206
H        0.6946779   -0.6946779    0.6499689
H       -0.7568279    0.7568278    0.6414706
Ni       0.0007069   -0.0007069   -0.5269988
  6
          3.634500 (fs)
C        0.0072071   -0.0072071    1.5077287
H        0.6333752    0.6745045    2.1115525
H       -0.6745045   -0.6333751    2.1115525
H        0.6949419   -0.6949419    0.6490928
H       -0.7573131    0.7573131    0.6405910
Ni       0.0007070   -0.0007070   -0.5270064
  6
          3.644500 (fs)
C        0.0072426   -0.0072426    1.5078896
H        0.6333974    0.6747296    2.1115841
H       -0.6747296   -0.6333974    2.1115841
H        0.6952057   -0.6952057    0.6482164
H       -0.7577988    0.7577987    0.6397103
Ni       0.0007071   -0.0007071   -0.5270141
  6
          3.654500 (fs)
C        0.0072781   -0.0072781    1.5080509
H        0.6334195    0.6749548    2.1116155
H       -0.6749548   -0.6334194    2.1116155
H        0.6954693   -0.6954693    0.6473398
H       -0.7582849    0.7582848    0.6388284
Ni       0.0007072   -0.0007072   -0.5270217
  6
          3.664500 (fs)
C        0.0073137   -0.0073137    1.5082123
H        0.6334413    0.6751800    2.1116465
H       -0.6751800   -0.6334413    2.1116465
H        0.6957327   -0.6957327    0.6464630
H       -0.7587714    0.7587714    0.6379453
Ni       0.0007073   -0.0007073   -0.5270295
  6
          0.000500 (fs)
C        0.0084306   -0.0084306    1.5136329
H        0.6345444    0.6743239    2.1169367
H       -0.6743239   -0.6345445    2.1169367
H        0.6970774   -0.6970774    0.6508454
H       -0.7581766    0.7581767    0.6423214
Ni       0.0017887   -0.0017887   -0.5217781
  6
          0.010500 (fs)
C        0.0084662   -0.0084662    1.5137940
H        0.6345662    0.6745489    2.1169672
H       -0.6745489   -0.6345664    2.1169672
H        0.6973405   -0.6973405    0.6499708
H       -0.7586621    0.7586623    0.6414401
Ni       0.0017888   -0.0017888   -0.5217859
  6
          0.020500 (fs)
C        0.0085017   -0.0085017    1.5139548
H        0.6345879    0.6747736    2.1169972
H       -0.6747736   -0.6345882    2.1169972
H        0.6976032   -0.6976032    0.6490984
H       -0.7591467    0.7591470    0.6405604
Ni       0.0017889   -0.0017889   -0.5217936
  6
          0.030500 (fs)
C        0.0085372   -0.0085372    1.5141152
H        0.6346096    0.6749982    2.1170267
H       -0.6749982   -0.6346100    2.1170267
H        0.6978655   -0.6978655    0.6482282
H       -0.7596304    0.7596308    0.6396825
Ni       0.0017890   -0.0017890   -0.5218014
  6
          0.040500 (fs)
C        0.0085727   -0.0085727    1.5142753
H        0.6346312    0.6752225    2.1170557
H       -0.6752225   -0.6346317    2.1170557
H        0.6981275   -0.6981275    0.6473602
H       -0.7601131    0.7601136    0.6388063
Ni       0.0017891   -0.0017891   -0.5218092
  6
          0.050500 (fs)
C        0.0086081   -0.0086081    1.5144350
H        0.6346528    0.6754466    2.1170842
H       -0.6754466   -0.6346534    2.1170842
H        0.6983891   -0.6983891    0.6464945
H       -0.7605948    0.7605954    0.6379318
Ni       0.0017892   -0.0017892   -0.5218169
  6
          0.060500 (fs)
C        0.0086434   -0.0086434    1.5145945
H        0.6346743    0.6756705    2.1171122
H       -0.6756705   -0.6346750    2.1171122
H        0.6986504   -0.6986504    0.6456310
H       -0.7610756    0.7610763    0.6370591
Ni       0.0017892   -0.0017892   -0.5218247
  6
          0.070500 (fs)
C        0.0086788   -0.0086788    1.5147536
H        0.6346958    0.6758942    2.1171398
H       -0.6758942   -0.6346966    2.1171398
H        0.6989113   -0.6989113    0.6447696
H       -0.7615554    0.7615562    0.6361881
Ni       0.0017893   -0.0017893   -0.5218324
  6
          0.080500 (fs)
C        0.0087141   -0.0087141    1.5149124
H        0.6347172    0.6761177    2.1171668
H       -0.6761177   -0.6347181    2.1171668
H        0.6991719   -0.6991719    0.6439105
H       -0.7620343    0.7620352    0.6353189
Ni       0.0017894   -0.0017894   -0.5218401
  6
          0.090500 (fs)
C        0.0087493   -0.0087493    1.5150708
H        0.6347387    0.6763410    2.1171933
H       -0.6763410   -0.6347397    2.1171933
H        0.6994321   -0.6994321    0.6430536
H       -0.7625122    0.7625132    0.6344513
Ni       0.0017894   -0.0017894   -0.5218479
  6
          0.100500 (fs)
C        0.0087845   -0.0087845    1.5152290
H        0.6347600    0.6765641    2.1172194
H       -0.6765641   -0.6347611    2.1172194
H        0.6996920   -0.6996920    0.6421989
H       -0.7629892    0.7629903    0.6335854
Ni       0.0017895   -0.0017895   -0.5218556
  6
          0.110500 (fs)
C        0.0088197   -0.0088197    1.5153868
H        0.6347814    0.6767870    2.1172449
H       -0.6767870   -0.6347826    2.1172449
H        0.6999516   -0.6999516    0.6413464
H       -0.7634653    0.7634665    0.6327212
Ni       0.0017895   -0.0017895   -0.5218633
  6
          0.120500 (fs)
C        0.0088549   -0.0088549    1.5155442
H        0.6348027    0.6770096    2.1172700
H       -0.6770096   -0.6348040    2.1172700
H        0.7002108   -0.7002108    0.6404960
H       -0.7639404    0.7639417    0.6318587
Ni       0.0017895   -0.0017895   -0.5218710
  6
          0.130500 (fs)
C        0.0088900   -0.0088900    1.5157014
H        0.6348240    0.6772321    2.1172946
H       -0.6772321   -0.6348254    2.1172946
H        0.7004697   -0.7004697    0.6396479
H       -0.7644146    0.7644160    0.6309978
Ni       0.0017896   -0.0017896   -0.5218786
  6
          0.140500 (fs)
C        0.0089250   -0.0089250    1.5158582
H        0.6348452    0.6774543    2.1173187
H       -0.6774543   -0.6348467    2.1173187
H        0.7007283   -0.7007283    0.6388020
H       -0.7648878    0.7648893    0.6301386
Ni       0.0017896   -0.0017896   -0.5218863
  6
          0.150500 (fs)
C        0.0089601   -0.0089601    1.5160147
H        0.6348663    0.6776763    2.1173422
H       -0.6776763   -0.6348679    2.1173422
H        0.7009866   -0.7009866    0.6379582
H       -0.7653602    0.7653618    0.6292811
Ni       0.0017896   -0.0017896   -0.5218940
  6
          0.160500 (fs)
C        0.0089950   -0.0089950    1.5161708
H        0.6348874    0.6778980    2.1173653
H       -0.6778980   -0.6348891    2.1173653
H        0.7012445   -0.7012445    0.6371167
H       -0.7658316    0.7658333    0.6284253
Ni       0.0017896   -0.0017896   -0.5219016
  6
          0.170500 (fs)
C        0.0090300   -0.0090300    1.5163267
H        0.6349084    0.6781195    2.1173878
H       -0.6781195   -0.6349102    2.1173878
H        0.7015020   -0.7015020    0.6362774
H       -0.7663020    0.7663038    0.6275711
Ni       0.0017896   -0.0017896   -0.5219093
  6
          0.180500 (fs)
C        0.0090649   -0.0090649    1.5164822
H        0.6349294    0.6783408    2.1174098
H       -0.6783408   -0.6349313    2.1174098
H        0.7017593   -0.7017593    0.6354403
H       -0.7667716    0.7667735    0.6267186
Ni       0.0017896   -0.0017896   -0.5219169
  6
          0.190500 (fs)
C        0.0090998   -0.0090998    1.5166373
H        0.6349502    0.6785618    2.1174313
H       -0.6785618   -0.6349522    2.1174313
H        0.7020162   -0.7020162    0.6346055
H       -0.7672402    0.7672422    0.6258678
Ni       0.0017896   -0.0017896   -0.5219245
  6
          0.200500 (fs)
C        0.0091346   -0.0091346    1.5167922
H        0.6349711    0.6787825    2.1174522
H       -0.6787825   -0.6349732    2.1174522
H        0.7022727   -0.7022727    0.6337729
H       -0.7677078    0.7677099    0.6250186
Ni       0.0017896   -0.0017896   -0.5219321
  6
          0.210500 (fs)
C        0.0091694   -0.0091694    1.5169467
H        0.6349918    0.6790030    2.1174727
H       -0.6790030   -0.6349940    2.1174727
H        0.7025290   -0.7025290    0.6329424
H       -0.7681745    0.7681767    0.6241710
Ni       0.0017896   -0.0017896   -0.5219397
  6
          0.220500 (fs)
C        0.0092042   -0.0092042    1.5171009
H        0.6350125    0.6792233    2.1174926
H       -0.6792233   -0.6350148    2.1174926
H        0.7027849   -0.7027849    0.6321143
H       -0.7686403    0.7686426    0.6233251
Ni       0.0017896   -0.0017896   -0.5219473
  6
          0.230500 (fs)
C        0.0092389   -0.0092389    1.5172547
H        0.6350331    0.6794433    2.1175121
H       -0.6794433   -0.6350355    2.1175121
H        0.7030405   -0.7030405    0.6312883
H       -0.7691052    0.7691076    0.6224809
Ni       0.0017896   -0.0017896   -0.5219549
  6
          0.240500 (fs)
C        0.0092736   -0.0092736    1.5174082
H        0.6350537    0.6796631    2.1175310
H       -0.6796631   -0.6350562    2.1175310
H        0.7032957   -0.7032957    0.6304645
H       -0.7695691    0.7695716    0.6216383
Ni       0.0017895   -0.0017895   -0.5219625
  6
          0.250500 (fs)
C        0.0093083   -0.0093083    1.5175614
H        0.6350742    0.6798827    2.1175495
H       -0.6798827   -0.6350768    2.1175495
H        0.7035506   -0.7035506    0.6296430
H       -0.7700321    0.7700347    0.6207973
Ni       0.0017895   -0.0017895   -0.5219700
  6
          0.260500 (fs)
C        0.0093429   -0.0093429    1.5177143
H        0.6350947    0.6801020    2.1175674
H       -0.6801020   -0.6350974    2.1175674
H        0.7038052   -0.7038052    0.6288238
H       -0.7704941    0.7704968    0.6199580
Ni       0.0017894   -0.0017894   -0.5219776
  6
          0.270500 (fs)
C        0.0093775   -0.0093775    1.5178668
H        0.6351151    0.6803210    2.1175848
H       -0.6803210   -0.6351179    2.1175848
H        0.7040595   -0.7040595    0.6280068
H       -0.7709551    0.7709579    0.6191204
Ni       0.0017894   -0.0017894   -0.5219851
  6
          0.280500 (fs)
C        0.0094120   -0.0094120    1.5180191
H        0.6351354    0.6805398    2.1176018
H       -0.6805398   -0.6351383    2.1176017
H        0.7043134   -0.7043134    0.6271920
H       -0.7714153    0.7714182    0.6182844
Ni       0.0017893   -0.0017893   -0.5219927
  6
          0.290500 (fs)
C        0.0094465   -0.0094465    1.5181709
H        0.6351556    0.6807583    2.1176181
H       -0.6807583   -0.6351586    2.1176181
H        0.7045670   -0.7045670    0.6263796
H       -0.7718744    0.7718774    0.6174501
Ni       0.0017893   -0.0017893   -0.5220002
  6
          0.300500 (fs)
C        0.0094810   -0.0094810    1.5183225
H        0.6351758    0.6809766    2.1176340
H       -0.6809766   -0.6351789    2.1176340
H        0.7048202   -0.7048202    0.6255694
H       -0.7723327    0.7723358    0.6166175
Ni       0.0017892   -0.0017892   -0.5220077
  6
          0.310500 (fs)
C        0.0095154   -0.0095154    1.5184737
H        0.6351959    0.6811946    2.1176494
H       -0.6811946   -0.6351991    2.1176494
H        0.7050731   -0.7050731    0.6247615
H       -0.7727899    0.7727931    0.6157866
Ni       0.0017891   -0.0017891   -0.5220152
  6
          0.320500 (fs)
C        0.0095498   -0.0095498    1.5186246
H        0.6352159    0.6814123    2.1176642
H       -0.6814123   -0.6352192    2.1176642
H        0.7053257   -0.7053257    0.6239559
H       -0.7732462    0.7732495    0.6149573
Ni       0.0017891   -0.0017891   -0.5220227
  6
          0.330500 (fs)
C        0.0095842   -0.0095842    1.5187752
H        0.6352358    0.6816298    2.1176785
H       -0.6816298   -0.6352392    2.1176785
H        0.7055779   -0.7055779    0.6231526
H       -0.7737016    0.7737050    0.6141297
Ni       0.0017890   -0.0017890   -0.5220302
  6
          0.340500 (fs)
C        0.0096185   -0.0096185    1.5189254
H        0.6352556    0.6818470    2.1176923
H       -0.6818470   -0.6352591    2.1176923
H        0.7058298   -0.7058298    0.6223515
H       -0.7741560    0.7741595    0.6133038
Ni       0.0017889   -0.0017889   -0.5220376
  6
          0.350500 (fs)
C        0.0096528   -0.0096528    1.5190753
H        0.6352754    0.6820639    2.1177055
H       -0.6820639   -0.6352790    2.1177055
H        0.7060814   -0.7060814    0.6215528
H       -0.7746094    0.7746130    0.6124795
Ni       0.0017888   -0.0017888   -0.5220451
  6
          0.360500 (fs)
C        0.0096870   -0.0096870    1.5192249
H        0.6352951    0.6822806    2.1177183
H       -0.6822806   -0.6352988    2.1177183
H        0.7063326   -0.7063326    0.6207564
H       -0.7750619    0.7750656    0.6116569
Ni       0.0017887   -0.0017887   -0.5220525
  6
          0.370500 (fs)
C        0.0097212   -0.0097212    1.5193741
H        0.6353148    0.6824970    2.1177305
H       -0.6824970   -0.6353186    2.1177305
H        0.7065835   -0.7065835    0.6199622
H       -0.7755134    0.7755172    0.6108359
Ni       0.0017886   -0.0017886   -0.5220600
  6
          0.380500 (fs)
C        0.0097554   -0.0097554    1.5195230
H        0.6353343    0.6827131    2.1177422
H       -0.6827131   -0.6353382    2.1177422
H        0.7068341   -0.7068341    0.6191703
H       -0.7759640    0.7759679    0.6100166
Ni       0.0017885   -0.0017885   -0.5220674
  6
          0.390500 (fs)
C        0.0097895   -0.0097895    1.5196715
H        0.6353538    0.6829290    2.1177534
H       -0.6829290   -0.6353578    2.1177534
H        0.7070844   -0.7070844    0.6183807
H       -0.7764136    0.7764176    0.6091989
Ni       0.0017883   -0.0017883   -0.5220748
  6
          0.400500 (fs)
C        0.0098236   -0.0098236    1.5198198
H        0.6353732    0.6831445    2.1177640
H       -0.6831445   -0.6353773    2.1177640
H        0.7073343   -0.7073343    0.6175934
H       -0.7768623    0.7768664    0.6083828
Ni       0.0017882   -0.0017882   -0.5220822
  6
          0.410500 (fs)
C        0.0098577   -0.0098577    1.5199677
H        0.6353926    0.6833599    2.1177742
H       -0.6833598   -0.6353968    2.1177742
H        0.7075839   -0.7075839    0.6168084
H       -0.7773100    0.7773142    0.6075684
Ni       0.0017881   -0.0017881   -0.5220896
  6
          0.420500 (fs)
C        0.0098917   -0.0098917    1.5201152
H        0.6354118    0.6835749    2.1177838
H       -0.6835749   -0.6354161    2.1177838
H        0.7078332   -0.7078332    0.6160257
H       -0.7777568    0.7777610    0.6067557
Ni       0.0017879   -0.0017879   -0.5220970
  6
          0.430500 (fs)
C        0.0099257   -0.0099257    1.5202625
H        0.6354310    0.6837896    2.1177929
H       -0.6837896   -0.6354354    2.1177929
H        0.7080821   -0.7080821    0.6152453
H       -0.7782026    0.7782070    0.6059446
Ni       0.0017878   -0.0017878   -0.5221044
  6
          0.440500 (fs)
C        0.0099596   -0.0099596    1.5204094
H        0.6354500    0.6840040    2.1178014
H       -0.6840040   -0.6354545    2.1178014
H        0.7083308   -0.7083308    0.6144672
H       -0.7786474    0.7786519    0.6051351
Ni       0.0017876   -0.0017876   -0.5221117
  6
          0.450500 (fs)
C        0.0099935   -0.0099935    1.5205559
H        0.6354690    0.6842182    2.1178094
H       -0.6842181   -0.6354736    2.1178094
H        0.7085791   -0.7085791    0.6136915
H       -0.7790914    0.7790960    0.6043273
Ni       0.0017875   -0.0017875   -0.5221191
  6
          0.460500 (fs)
C        0.0100274   -0.0100274    1.5207022
H        0.6354878    0.6844320    2.1178169
H       -0.6844320   -0.6354925    2.1178169
H        0.7088271   -0.7088271    0.6129180
H       -0.7795343    0.7795390    0.6035212
Ni       0.0017873   -0.0017873   -0.5221264
  6
          0.470500 (fs)
C        0.0100612   -0.0100612    1.5208481
H        0.6355066    0.6846455    2.1178238
H       -0.6846455   -0.6355114    2.1178238
H        0.7090747   -0.7090747    0.6121469
H       -0.7799763    0.7799811    0.6027167
Ni       0.0017871   -0.0017871   -0.5221338
  6
          0.480500 (fs)
C        0.0100950   -0.0100950    1.5209936
H        0.6355253    0.6848587    2.1178302
H       -0.6848587   -0.6355301    2.1178302
H        0.7093221   -0.7093221    0.6113781
H       -0.7804174    0.7804223    0.6019138
Ni       0.0017869   -0.0017869   -0.5221411
  6
          0.490500 (fs)
C        0.0101288   -0.0101288    1.5211389
H        0.6355438    0.6850716    2.1178361
H       -0.6850716   -0.6355488    2.1178361
H        0.7095691   -0.7095691    0.6106116
H       -0.7808575    0.7808625    0.6011126
Ni       0.0017867   -0.0017867   -0.5221484
  6
          0.500500 (fs)
C        0.0101625   -0.0101625    1.5212838
H        0.6355623    0.6852843    2.1178415
H       -0.6852842   -0.6355674    2.1178414
H        0.7098158   -0.7098158    0.6098475
H       -0.7812966    0.7813017    0.6003130
Ni       0.0017866   -0.0017866   -0.5221557
  6
          0.510500 (fs)
C        0.0101962   -0.0101962    1.5214283
H        0.6355807    0.6854966    2.1178463
H       -0.6854966   -0.6355858    2.1178462
H        0.7100622   -0.7100622    0.6090856
H       -0.7817348    0.7817400    0.5995150
Ni       0.0017864   -0.0017864   -0.5221630
  6
          0.520500 (fs)
C        0.0102298   -0.0102298    1.5215726
H        0.6355989    0.6857086    2.1178506
H       -0.6857086   -0.6356042    2.1178505
H        0.7103082   -0.7103082    0.6083261
H       -0.7821720    0.7821773    0.5987186
Ni       0.0017861   -0.0017861   -0.5221702
  6
          0.530500 (fs)
C        0.0102634   -0.0102635    1.5217165
H        0.6356171    0.6859203    2.1178543
H       -0.6859203   -0.6356225    2.1178543
H        0.7105539   -0.7105539    0.6075690
H       -0.7826083    0.7826137    0.5979239
Ni       0.0017859   -0.0017859   -0.5221775
  6
          0.540500 (fs)
C        0.0102970   -0.0102970    1.5218600
H        0.6356352    0.6861318    2.1178575
H       -0.6861317   -0.6356407    2.1178575
H        0.7107994   -0.7107994    0.6068141
H       -0.7830436    0.7830491    0.5971308
Ni       0.0017857   -0.0017857   -0.5221848
  6
          0.550500 (fs)
C        0.0103306   -0.0103306    1.5220032
H        0.6356532    0.6863429    2.1178602
H       -0.6863428   -0.6356588    2.1178602
H        0.7110444   -0.7110444    0.6060616
H       -0.7834779    0.7834835    0.5963393
Ni       0.0017855   -0.0017855   -0.5221920
  6
          0.560500 (fs)
C        0.0103641   -0.0103641    1.5221461
H        0.6356711    0.6865537    2.1178624
H       -0.6865537   -0.6356768    2.1178623
H        0.7112892   -0.7112892    0.6053114
H       -0.7839113    0.7839170    0.5955494
Ni       0.0017852   -0.0017852   -0.5221992
  6
          0.570500 (fs)
C        0.0103975   -0.0103975    1.5222887
H        0.6356889    0.6867642    2.1178640
H       -0.6867642   -0.6356947    2.1178639
H        0.7115337   -0.7115337    0.6045636
H       -0.7843437    0.7843495    0.5947612
Ni       0.0017850   -0.0017850   -0.5222064
  6
          0.580500 (fs)
C        0.0104309   -0.0104309    1.5224309
H        0.6357066    0.6869744    2.1178651
H       -0.6869743   -0.6357125    2.1178650
H        0.7117778   -0.7117778    0.6038182
H       -0.7847752    0.7847811    0.5939745
Ni       0.0017848   -0.0017848   -0.5222136
  6
          0.590500 (fs)
C        0.0104643   -0.0104643    1.5225727
H        0.6357242    0.6871842    2.1178656
H       -0.6871842   -0.6357301    2.1178655
H        0.7120216   -0.7120216    0.6030751
H       -0.7852057    0.7852117    0.5931895
Ni       0.0017845   -0.0017845   -0.5222208
  6
          0.600500 (fs)
C        0.0104977   -0.0104977    1.5227143
H        0.6357417    0.6873938    2.1178656
H       -0.6873938   -0.6357477    2.1178655
H        0.7122651   -0.7122651    0.6023344
H       -0.7856352    0.7856413    0.5924062
Ni       0.0017842   -0.0017842   -0.5222280
  6
          0.610500 (fs)
C        0.0105310   -0.0105310    1.5228555
H        0.6357590    0.6876030    2.1178650
H       -0.6876030   -0.6357652    2.1178650
H        0.7125083   -0.7125083    0.6015960
H       -0.7860638    0.7860699    0.5916244
Ni       0.0017840   -0.0017840   -0.5222352
  6
          0.620500 (fs)
C        0.0105643   -0.0105643    1.5229963
H        0.6357763    0.6878119    2.1178639
H       -0.6878119   -0.6357826    2.1178639
H        0.7127512   -0.7127512    0.6008600
H       -0.7864914    0.7864976    0.5908443
Ni       0.0017837   -0.0017837   -0.5222423
  6
          0.630500 (fs)
C        0.0105975   -0.0105975    1.5231368
H        0.6357935    0.6880205    2.1178623
H       -0.6880205   -0.6357998    2.1178622
H        0.7129937   -0.7129937    0.6001264
H       -0.7869180    0.7869244    0.5900658
Ni       0.0017834   -0.0017834   -0.5222495
  6
          0.640500 (fs)
C        0.0106307   -0.0106307    1.5232770
H        0.6358105    0.6882288    2.1178601
H       -0.6882288   -0.6358170    2.1178600
H        0.7132360   -0.7132360    0.5993951
H       -0.7873437    0.7873502    0.5892889
Ni       0.0017831   -0.0017831   -0.5222566
  6
          0.650500 (fs)
C        0.0106639   -0.0106639    1.5234169
H        0.6358274    0.6884367    2.1178573
H       -0.6884367   -0.6358340    2.1178573
H        0.7134779   -0.7134779    0.5986662
H       -0.7877684    0.7877750    0.5885137
Ni       0.0017828   -0.0017828   -0.5222637
  6
          0.660500 (fs)
C        0.0106970   -0.0106970    1.5235564
H        0.6358443    0.6886444    2.1178541
H       -0.6886443   -0.6358509    2.1178540
H        0.7137196   -0.7137196    0.5979397
H       -0.7881922    0.7881988    0.5877400
Ni       0.0017825   -0.0017825   -0.5222708
  6
          0.670500 (fs)
C        0.0107301   -0.0107301    1.5236955
H        0.6358610    0.6888516    2.1178503
H       -0.6888516   -0.6358677    2.1178502
H        0.7139609   -0.7139609    0.5972155
H       -0.7886150    0.7886217    0.5869680
Ni       0.0017822   -0.0017822   -0.5222779
  6
          0.680500 (fs)
C        0.0107632   -0.0107632    1.5238344
H        0.6358776    0.6890586    2.1178459
H       -0.6890585   -0.6358844    2.1178459
H        0.7142019   -0.7142019    0.5964937
H       -0.7890368    0.7890437    0.5861975
Ni       0.0017819   -0.0017819   -0.5222850
  6
          0.690500 (fs)
C        0.0107962   -0.0107962    1.5239728
H        0.6358941    0.6892652    2.1178410
H       -0.6892652   -0.6359010    2.1178410
H        0.7144426   -0.7144426    0.5957743
H       -0.7894577    0.7894647    0.5854286
Ni       0.0017815   -0.0017815   -0.5222921
  6
          0.700500 (fs)
C        0.0108292   -0.0108292    1.5241110
H        0.6359105    0.6894715    2.1178356
H       -0.6894714   -0.6359175    2.1178355
H        0.7146830   -0.7146830    0.5950572
H       -0.7898776    0.7898847    0.5846614
Ni       0.0017812   -0.0017812   -0.5222991
  6
          0.710500 (fs)
C        0.0108621   -0.0108621    1.5242488
H        0.6359268    0.6896774    2.1178296
H       -0.6896774   -0.6359339    2.1178295
H        0.7149231   -0.7149231    0.5943425
H       -0.7902966    0.7903038    0.5838957
Ni       0.0017809   -0.0017809   -0.5223062
  6
          0.720500 (fs)
C        0.0108950   -0.0108950    1.5243862
H        0.6359429    0.6898830    2.1178231
H       -0.6898830   -0.6359501    2.1178230
H        0.7151629   -0.7151629    0.5936302
H       -0.7907146    0.7907219    0.5831317
Ni       0.0017805   -0.0017805   -0.5223132
  6
          0.730500 (fs)
C        0.0109279   -0.0109279    1.5245234
H        0.6359589    0.6900883    2.1178160
H       -0.6900882   -0.6359662    2.1178159
H        0.7154024   -0.7154024    0.5929203
H       -0.7911316    0.7911390    0.5823692
Ni       0.0017802   -0.0017802   -0.5223202
  6
          0.740500 (fs)
C        0.0109607   -0.0109607    1.5246602
H        0.6359748    0.6902932    2.1178083
H       -0.6902931   -0.6359822    2.1178082
H        0.7156416   -0.7156416    0.5922127
H       -0.7915477    0.7915552    0.5816084
Ni       0.0017798   -0.0017798   -0.5223272
  6
          0.750500 (fs)
C        0.0109935   -0.0109935    1.5247966
H        0.6359906    0.6904977    2.1178001
H       -0.6904977   -0.6359981    2.1178000
H        0.7158804   -0.7158804    0.5915076
H       -0.7919628    0.7919704    0.5808491
Ni       0.0017794   -0.0017794   -0.5223342
  6
          0.760500 (fs)
C        0.0110263   -0.0110263    1.5249327
H        0.6360062    0.6907019    2.1177913
H       -0.6907019   -0.6360138    2.1177913
H        0.7161190   -0.7161190    0.5908048
H       -0.7923770    0.7923846    0.5800914
Ni       0.0017791   -0.0017791   -0.5223412
  6
          0.770500 (fs)
C        0.0110590   -0.0110590    1.5250685
H        0.6360217    0.6909058    2.1177820
H       -0.6909057   -0.6360294    2.1177819
H        0.7163572   -0.7163572    0.5901044
H       -0.7927901    0.7927979    0.5793354
Ni       0.0017787   -0.0017787   -0.5223482
  6
          0.780500 (fs)
C        0.0110917   -0.0110917    1.5252039
H        0.6360371    0.6911093    2.1177722
H       -0.6911092   -0.6360449    2.1177721
H        0.7165952   -0.7165952    0.5894064
H       -0.7932023    0.7932102    0.5785809
Ni       0.0017783   -0.0017783   -0.5223551
  6
          0.790500 (fs)
C        0.0111244   -0.0111244    1.5253390
H        0.6360524    0.6913124    2.1177617
H       -0.6913123   -0.6360603    2.1177617
H        0.7168328   -0.7168328    0.5887108
H       -0.7936136    0.7936215    0.5778280
Ni       0.0017779   -0.0017779   -0.5223621
  6
          0.800500 (fs)
C        0.0111570   -0.0111570    1.5254737
H        0.6360675    0.6915152    2.1177508
H       -0.6915151   -0.6360755    2.1177507
H        0.7170702   -0.7170702    0.5880176
H       -0.7940238    0.7940319    0.5770767
Ni       0.0017775   -0.0017775   -0.5223690
  6
          0.810500 (fs)
C        0.0111895   -0.0111896    1.5256082
H        0.6360825    0.6917176    2.1177393
H       -0.6917176   -0.6360906    2.1177392
H        0.7173072   -0.7173072    0.5873268
H       -0.7944331    0.7944413    0.5763270
Ni       0.0017770   -0.0017770   -0.5223759
  6
          0.820500 (fs)
C        0.0112221   -0.0112221    1.5257422
H        0.6360974    0.6919197    2.1177272
H       -0.6919196   -0.6361056    2.1177271
H        0.7175440   -0.7175440    0.5866383
H       -0.7948415    0.7948498    0.5755788
Ni       0.0017766   -0.0017766   -0.5223828
  6
          0.830500 (fs)
C        0.0112546   -0.0112546    1.5258759
H        0.6361121    0.6921215    2.1177146
H       -0.6921214   -0.6361204    2.1177145
H        0.7177805   -0.7177804    0.5859523
H       -0.7952489    0.7952572    0.5748323
Ni       0.0017762   -0.0017762   -0.5223897
  6
          0.840500 (fs)
C        0.0112871   -0.0112871    1.5260093
H        0.6361268    0.6923228    2.1177015
H       -0.6923227   -0.6361351    2.1177014
H        0.7180166   -0.7180166    0.5852687
H       -0.7956552    0.7956637    0.5740873
Ni       0.0017757   -0.0017757   -0.5223966
  6
          0.850500 (fs)
C        0.0113195   -0.0113195    1.5261424
H        0.6361413    0.6925238    2.1176878
H       -0.6925237   -0.6361497    2.1176877
H        0.7182525   -0.7182525    0.5845875
H       -0.7960607    0.7960692    0.5733439
Ni       0.0017753   -0.0017753   -0.5224035
  6
          0.860500 (fs)
C        0.0113519   -0.0113519    1.5262751
H        0.6361556    0.6927245    2.1176735
H       -0.6927244   -0.6361642    2.1176734
H        0.7184881   -0.7184881    0.5839087
H       -0.7964651    0.7964738    0.5726021
Ni       0.0017748   -0.0017748   -0.5224103
  6
          0.870500 (fs)
C        0.0113842   -0.0113843    1.5264075
H        0.6361698    0.6929247    2.1176587
H       -0.6929246   -0.6361785    2.1176586
H        0.7187234   -0.7187233    0.5832323
H       -0.7968686    0.7968774    0.5718619
Ni       0.0017744   -0.0017744   -0.5224172
  6
          0.880500 (fs)
C        0.0114166   -0.0114166    1.5265395
H        0.6361839    0.6931246    2.1176434
H       -0.6931245   -0.6361927    2.1176432
H        0.7189583   -0.7189583    0.5825584
H       -0.7972712    0.7972800    0.5711233
Ni       0.0017739   -0.0017739   -0.5224240
  6
          0.890500 (fs)
C        0.0114488   -0.0114489    1.5266712
H        0.6361978    0.6933241    2.1176274
H       -0.6933240   -0.6362067    2.1176273
H        0.7191930   -0.7191930    0.5818869
H       -0.7976727    0.7976817    0.5703863
Ni       0.0017734   -0.0017734   -0.5224308
  6
          0.900500 (fs)
C        0.0114811   -0.0114811    1.5268025
H        0.6362116    0.6935233    2.1176109
H       -0.6935232   -0.6362206    2.1176108
H        0.7194274   -0.7194274    0.5812178
H       -0.7980733    0.7980824    0.5696508
Ni       0.0017729   -0.0017729   -0.5224376
  6
          0.910500 (fs)
C        0.0115133   -0.0115133    1.5269335
H        0.6362253    0.6937220    2.1175938
H       -0.6937219   -0.6362344    2.1175937
H        0.7196615   -0.7196615    0.5805511
H       -0.7984729    0.7984821    0.5689169
Ni       0.0017724   -0.0017724   -0.5224444
  6
          0.920500 (fs)
C        0.0115455   -0.0115455    1.5270642
H        0.6362388    0.6939204    2.1175762
H       -0.6939203   -0.6362480    2.1175761
H        0.7198953   -0.7198953    0.5798868
H       -0.7988716    0.7988808    0.5681846
Ni       0.0017719   -0.0017719   -0.5224512
  6
          0.930500 (fs)
C        0.0115776   -0.0115776    1.5271945
H        0.6362522    0.6941184    2.1175580
H       -0.6941183   -0.6362615    2.1175579
H        0.7201289   -0.7201288    0.5792250
H       -0.7992693    0.7992787    0.5674538
Ni       0.0017714   -0.0017714   -0.5224579
  6
          0.940500 (fs)
C        0.0116097   -0.0116097    1.5273245
H        0.6362655    0.6943161    2.1175393
H       -0.6943159   -0.6362748    2.1175391
H        0.7203621   -0.7203621    0.5785656
H       -0.7996660    0.7996755    0.5667246
Ni       0.0017709   -0.0017709   -0.5224647
  6
          0.950500 (fs)
C        0.0116418   -0.0116418    1.5274541
H        0.6362786    0.6945133    2.1175200
H       -0.6945132   -0.6362880    2.1175198
H        0.7205951   -0.7205950    0.5779085
H       -0.8000618    0.8000714    0.5659969
Ni       0.0017704   -0.0017704   -0.5224714
  6
          0.960500 (fs)
C        0.0116738   -0.0116738    1.5275834
H        0.6362916    0.6947102    2.1175001
H       -0.6947100   -0.6363011    2.1175000
H        0.7208277   -0.7208277    0.5772539
H       -0.8004566    0.8004663    0.5652707
Ni       0.0017698   -0.0017698   -0.5224781
  6
          0.970500 (fs)
C        0.0117058   -0.0117058    1.5277124
H        0.6363044    0.6949067    2.1174797
H       -0.6949065   -0.6363140    2.1174795
H        0.7210601   -0.7210601    0.5766017
H       -0.8008505    0.8008603    0.5645461
Ni       0.0017693   -0.0017693   -0.5224849
  6
          0.980500 (fs)
C        0.0117378   -0.0117378    1.5278410
H        0.6363171    0.6951028    2.1174587
H       -0.6951026   -0.6363268    2.1174586
H        0.7212922   -0.7212922    0.5759519
H       -0.8012434    0.8012533    0.5638231
Ni       0.0017687   -0.0017687   -0.5224916
  6
          0.990500 (fs)
C        0.0117697   -0.0117697    1.5279693
H        0.6363296    0.6952985    2.1174372
H       -0.6952983   -0.6363394    2.1174370
H        0.7215240   -0.7215240    0.5753045
H       -0.8016354    0.8016453    0.5631015
Ni       0.0017682   -0.0017682   -0.5224982
  6
          1.000500 (fs)
C        0.0118016   -0.0118016    1.5280973
H        0.6363420    0.6954938    2.1174151
H       -0.6954937   -0.6363519    2.1174150
H        0.7217556   -0.7217555    0.5746595
H       -0.8020263    0.8020364    0.5623815
Ni       0.0017676   -0.0017676   -0.5225049
  6
          1.010500 (fs)
C        0.0118334   -0.0118334    1.5282249
H        0.6363543    0.6956887    2.1173925
H       -0.6956886   -0.6363643    2.1173923
H        0.7219868   -0.7219868    0.5740170
H       -0.8024164    0.8024265    0.5616631
Ni       0.0017670   -0.0017670   -0.5225116
  6
          1.020500 (fs)
C        0.0118652   -0.0118652    1.5283521
H        0.6363664    0.6958833    2.1173693
H       -0.6958831   -0.6363765    2.1173691
H        0.7222178   -0.7222178    0.5733769
H       -0.8028054    0.8028157    0.5609462
Ni       0.0017664   -0.0017664   -0.5225182
  6
          1.030500 (fs)
C        0.0118970   -0.0118970    1.5284790
H        0.6363783    0.6960774    2.1173455
H       -0.6960772   -0.6363885    2.1173453
H        0.7224485   -0.7224484    0.5727392
H       -0.8031935    0.8032038    0.5602308
Ni       0.0017658   -0.0017658   -0.5225248
  6
          1.040500 (fs)
C        0.0119287   -0.0119287    1.5286056
H        0.6363901    0.6962711    2.1173212
H       -0.6962710   -0.6364004    2.1173210
H        0.7226789   -0.7226788    0.5721040
H       -0.8035806    0.8035911    0.5595170
Ni       0.0017652   -0.0017652   -0.5225315
  6
          1.050500 (fs)
C        0.0119604   -0.0119604    1.5287319
H        0.6364017    0.6964645    2.1172963
H       -0.6964643   -0.6364121    2.1172961
H        0.7229090   -0.7229090    0.5714712
H       -0.8039668    0.8039773    0.5588047
Ni       0.0017646   -0.0017646   -0.5225381
  6
          1.060500 (fs)
C        0.0119921   -0.0119921    1.5288578
H        0.6364132    0.6966574    2.1172708
H       -0.6966572   -0.6364237    2.1172706
H        0.7231388   -0.7231388    0.5708408
H       -0.8043520    0.8043626    0.5580939
Ni       0.0017640   -0.0017640   -0.5225447
  6
          1.070500 (fs)
C        0.0120237   -0.0120237    1.5289833
H        0.6364246    0.6968499    2.1172448
H       -0.6968497   -0.6364351    2.1172446
H        0.7233684   -0.7233684    0.5702129
H       -0.8047362    0.8047469    0.5573847
Ni       0.0017634   -0.0017634   -0.5225512
  6
          1.080500 (fs)
C        0.0120553   -0.0120553    1.5291086
H        0.6364357    0.6970421    2.1172182
H       -0.6970419   -0.6364464    2.1172180
H        0.7235977   -0.7235977    0.5695874
H       -0.8051194    0.8051302    0.5566770
Ni       0.0017627   -0.0017627   -0.5225578
  6
          1.090500 (fs)
C        0.0120868   -0.0120869    1.5292334
H        0.6364468    0.6972338    2.1171911
H       -0.6972336   -0.6364575    2.1171909
H        0.7238267   -0.7238267    0.5689643
H       -0.8055017    0.8055126    0.5559708
Ni       0.0017621   -0.0017621   -0.5225644
  6
          1.100500 (fs)
C        0.0121184   -0.0121184    1.5293580
H        0.6364577    0.6974252    2.1171634
H       -0.6974250   -0.6364685    2.1171632
H        0.7240554   -0.7240554    0.5683437
H       -0.8058830    0.8058940    0.5552662
Ni       0.0017614   -0.0017614   -0.5225709
  6
          1.110500 (fs)
C        0.0121498   -0.0121499    1.5294822
H        0.6364684    0.6976161    2.1171352
H       -0.6976159   -0.6364793    2.1171350
H        0.7242839   -0.7242839    0.5677255
H       -0.8062633    0.8062745    0.5545631
Ni       0.0017607   -0.0017607   -0.5225774
  6
          1.120500 (fs)
C        0.0121813   -0.0121813    1.5296060
H        0.6364790    0.6978067    2.1171064
H       -0.6978064   -0.6364900    2.1171062
H        0.7245121   -0.7245121    0.5671097
H       -0.8066427    0.8066539    0.5538615
Ni       0.0017601   -0.0017601   -0.5225839
  6
          1.130500 (fs)
C        0.0122127   -0.0122127    1.5297295
H        0.6364894    0.6979968    2.1170770
H       -0.6979966   -0.6365005    2.1170768
H        0.7247400   -0.7247400    0.5664964
H       -0.8070211    0.8070324    0.5531615
Ni       0.0017594   -0.0017594   -0.5225904
  6
          1.140500 (fs)
C        0.0122440   -0.0122441    1.5298527
H        0.6364996    0.6981865    2.1170471
H       -0.6981863   -0.6365108    2.1170469
H        0.7249677   -0.7249676    0.5658856
H       -0.8073985    0.8074099    0.5524630
Ni       0.0017587   -0.0017587   -0.5225969
  6
          1.150500 (fs)
C        0.0122754   -0.0122754    1.5299755
H        0.6365097    0.6983758    2.1170166
H       -0.6983756   -0.6365210    2.1170164
H        0.7251950   -0.7251950    0.5652772
H       -0.8077750    0.8077865    0.5517660
Ni       0.0017580   -0.0017580   -0.5226034
  6
          1.160500 (fs)
C        0.0123067   -0.0123067    1.5300980
H        0.6365197    0.6985647    2.1169856
H       -0.6985645   -0.6365310    2.1169853
H        0.7254221   -0.7254221    0.5646712
H       -0.8081504    0.8081621    0.5510706
Ni       0.0017573   -0.0017573   -0.5226098
  6
          1.170500 (fs)
C        0.0123379   -0.0123380    1.5302201
H        0.6365294    0.6987532    2.1169539
H       -0.6987529   -0.6365409    2.1169537
H        0.7256489   -0.7256489    0.5640677
H       -0.8085250    0.8085367    0.5503766
Ni       0.0017566   -0.0017566   -0.5226163
  6
          1.180500 (fs)
C        0.0123692   -0.0123692    1.5303419
H        0.6365390    0.6989412    2.1169217
H       -0.6989409   -0.6365506    2.1169215
H        0.7258755   -0.7258755    0.5634667
H       -0.8088985    0.8089103    0.5496843
Ni       0.0017558   -0.0017558   -0.5226227
  6
          1.190500 (fs)
C        0.0124003   -0.0124004    1.5304634
H        0.6365485    0.6991288    2.1168889
H       -0.6991286   -0.6365601    2.1168887
H        0.7261018   -0.7261017    0.5628681
H       -0.8092711    0.8092830    0.5489934
Ni       0.0017551   -0.0017551   -0.5226291
  6
          1.200500 (fs)
C        0.0124315   -0.0124315    1.5305845
H        0.6365577    0.6993160    2.1168556
H       -0.6993158   -0.6365695    2.1168553
H        0.7263278   -0.7263277    0.5622720
H       -0.8096427    0.8096547    0.5483040
Ni       0.0017544   -0.0017544   -0.5226355
  6
          1.210500 (fs)
C        0.0124626   -0.0124627    1.5307052
H        0.6365669    0.6995028    2.1168217
H       -0.6995025   -0.6365787    2.1168214
H        0.7265535   -0.7265535    0.5616783
H       -0.8100133    0.8100254    0.5476162
Ni       0.0017536   -0.0017536   -0.5226419
  6
          1.220500 (fs)
C        0.0124937   -0.0124937    1.5308256
H        0.6365758    0.6996892    2.1167872
H       -0.6996889   -0.6365878    2.1167869
H        0.7267790   -0.7267790    0.5610870
H       -0.8103830    0.8103952    0.5469299
Ni       0.0017528   -0.0017528   -0.5226483
  6
          1.230500 (fs)
C        0.0125247   -0.0125248    1.5309457
H        0.6365846    0.6998752    2.1167522
H       -0.6998749   -0.6365967    2.1167519
H        0.7270042   -0.7270042    0.5604982
H       -0.8107517    0.8107640    0.5462450
Ni       0.0017521   -0.0017521   -0.5226547
  6
          1.240500 (fs)
C        0.0125557   -0.0125558    1.5310654
H        0.6365933    0.7000607    2.1167166
H       -0.7000604   -0.6366054    2.1167163
H        0.7272291   -0.7272291    0.5599119
H       -0.8111194    0.8111318    0.5455616
Ni       0.0017513   -0.0017513   -0.5226610
  6
          1.250500 (fs)
C        0.0125867   -0.0125867    1.5311848
H        0.6366018    0.7002458    2.1166805
H       -0.7002455   -0.6366140    2.1166802
H        0.7274538   -0.7274538    0.5593279
H       -0.8114862    0.8114987    0.5448798
Ni       0.0017505   -0.0017505   -0.5226674
  6
          1.260500 (fs)
C        0.0126176   -0.0126177    1.5313038
H        0.6366101    0.7004305    2.1166438
H       -0.7004302   -0.6366224    2.1166435
H        0.7276782   -0.7276782    0.5587465
H       -0.8118520    0.8118646    0.5441994
Ni       0.0017497   -0.0017497   -0.5226737
  6
          1.270500 (fs)
C        0.0126485   -0.0126486    1.5314225
H        0.6366182    0.7006148    2.1166065
H       -0.7006144   -0.6366306    2.1166062
H        0.7279024   -0.7279023    0.5581674
H       -0.8122169    0.8122296    0.5435205
Ni       0.0017489   -0.0017489   -0.5226800
  6
          1.280500 (fs)
C        0.0126794   -0.0126794    1.5315409
H        0.6366262    0.7007986    2.1165687
H       -0.7007983   -0.6366387    2.1165684
H        0.7281263   -0.7281262    0.5575909
H       -0.8125808    0.8125936    0.5428431
Ni       0.0017481   -0.0017481   -0.5226863
  6
          1.290500 (fs)
C        0.0127102   -0.0127103    1.5316589
H        0.6366340    0.7009820    2.1165303
H       -0.7009816   -0.6366466    2.1165300
H        0.7283499   -0.7283499    0.5570168
H       -0.8129437    0.8129566    0.5421672
Ni       0.0017472   -0.0017472   -0.5226925
  6
          1.293500 (fs)
C        0.0127410   -0.0127411    1.5317768
H        0.6366418    0.7011653    2.1164919
H       -0.7011650   -0.6366545    2.1164915
H        0.7285735   -0.7285735    0.5564429
H       -0.8133066    0.8133196    0.5414914
Ni       0.0017464   -0.0017464   -0.5226988
  6
          1.303500 (fs)
C        0.0127718   -0.0127719    1.5318945
H        0.6366494    0.7013482    2.1164529
H       -0.7013478   -0.6366622    2.1164525
H        0.7287969   -0.7287968    0.5558715
H       -0.8136684    0.8136815    0.5408172
Ni       0.0017456   -0.0017456   -0.5227051
  6
          1.313500 (fs)
C        0.0128026   -0.0128026    1.5320117
H        0.6366568    0.7015306    2.1164133
H       -0.7015303   -0.6366697    2.1164129
H        0.7290200   -0.7290199    0.5553025
H       -0.8140294    0.8140425    0.5401444
Ni       0.0017447   -0.0017447   -0.5227113
  6
          1.323500 (fs)
C        0.0128333   -0.0128333    1.5321287
H        0.6366641    0.7017126    2.1163732
H       -0.7017123   -0.6366770    2.1163728
H        0.7292428   -0.7292427    0.5547361
H       -0.8143893    0.8144026    0.5394731
Ni       0.0017439   -0.0017439   -0.5227175
  6
          1.333500 (fs)
C        0.0128640   -0.0128640    1.5322453
H        0.6366711    0.7018942    2.1163324
H       -0.7018938   -0.6366842    2.1163321
H        0.7294654   -0.7294653    0.5541721
H       -0.8147483    0.8147616    0.5388033
Ni       0.0017430   -0.0017430   -0.5227238
  6
          1.343500 (fs)
C        0.0128946   -0.0128947    1.5323615
H        0.6366780    0.7020753    2.1162912
H       -0.7020749   -0.6366911    2.1162908
H        0.7296877   -0.7296876    0.5536106
H       -0.8151063    0.8151197    0.5381350
Ni       0.0017421   -0.0017421   -0.5227300
  6
          1.353500 (fs)
C        0.0129252   -0.0129253    1.5324774
H        0.6366848    0.7022560    2.1162493
H       -0.7022556   -0.6366980    2.1162489
H        0.7299097   -0.7299097    0.5530515
H       -0.8154633    0.8154769    0.5374681
Ni       0.0017413   -0.0017413   -0.5227361
  6
          1.363500 (fs)
C        0.0129558   -0.0129558    1.5325930
H        0.6366913    0.7024362    2.1162069
H       -0.7024358   -0.6367046    2.1162065
H        0.7301315   -0.7301315    0.5524949
H       -0.8158194    0.8158331    0.5368027
Ni       0.0017404   -0.0017404   -0.5227423
  6
          1.373500 (fs)
C        0.0129863   -0.0129864    1.5327082
H        0.6366977    0.7026161    2.1161639
H       -0.7026157   -0.6367111    2.1161635
H        0.7303531   -0.7303531    0.5519407
H       -0.8161745    0.8161883    0.5361388
Ni       0.0017395   -0.0017395   -0.5227485
  6
          1.383500 (fs)
C        0.0130168   -0.0130169    1.5328231
H        0.6367039    0.7027954    2.1161204
H       -0.7027950   -0.6367174    2.1161200
H        0.7305744   -0.7305744    0.5513890
H       -0.8165286    0.8165425    0.5354763
Ni       0.0017386   -0.0017386   -0.5227546
  6
          1.393500 (fs)
C        0.0130473   -0.0130473    1.5329376
H        0.6367100    0.7029744    2.1160763
H       -0.7029739   -0.6367235    2.1160759
H        0.7307955   -0.7307954    0.5508398
H       -0.8168818    0.8168958    0.5348153
Ni       0.0017376   -0.0017376   -0.5227607
  6
          1.403500 (fs)
C        0.0130777   -0.0130778    1.5330518
H        0.6367158    0.7031529    2.1160317
H       -0.7031524   -0.6367295    2.1160312
H        0.7310163   -0.7310162    0.5502930
H       -0.8172340    0.8172481    0.5341558
Ni       0.0017367   -0.0017367   -0.5227668
  6
          1.413500 (fs)
C        0.0131081   -0.0131082    1.5331656
H        0.6367215    0.7033309    2.1159865
H       -0.7033305   -0.6367352    2.1159860
H        0.7312369   -0.7312368    0.5497487
H       -0.8175852    0.8175994    0.5334977
Ni       0.0017358   -0.0017358   -0.5227729
  6
          1.423500 (fs)
C        0.0131384   -0.0131385    1.5332791
H        0.6367270    0.7035085    2.1159407
H       -0.7035080   -0.6367408    2.1159402
H        0.7314572   -0.7314571    0.5492068
H       -0.8179355    0.8179498    0.5328411
Ni       0.0017348   -0.0017348   -0.5227790
  6
          1.433500 (fs)
C        0.0131688   -0.0131688    1.5333923
H        0.6367323    0.7036856    2.1158943
H       -0.7036851   -0.6367462    2.1158939
H        0.7316772   -0.7316772    0.5486675
H       -0.8182848    0.8182992    0.5321860
Ni       0.0017339   -0.0017339   -0.5227850
  6
          1.443500 (fs)
C        0.0131990   -0.0131991    1.5335051
H        0.6367374    0.7038623    2.1158474
H       -0.7038618   -0.6367514    2.1158469
H        0.7318970   -0.7318970    0.5481306
H       -0.8186331    0.8186476    0.5315323
Ni       0.0017329   -0.0017329   -0.5227911
  6
          1.453500 (fs)
C        0.0132293   -0.0132294    1.5336175
H        0.6367424    0.7040385    2.1157999
H       -0.7040380   -0.6367564    2.1157994
H        0.7321166   -0.7321165    0.5475961
H       -0.8189805    0.8189950    0.5308801
Ni       0.0017319   -0.0017319   -0.5227971
  6
          1.463500 (fs)
C        0.0132595   -0.0132596    1.5337296
H        0.6367471    0.7042142    2.1157519
H       -0.7042137   -0.6367613    2.1157514
H        0.7323358   -0.7323358    0.5470642
H       -0.8193269    0.8193415    0.5302294
Ni       0.0017309   -0.0017309   -0.5228031
  6
          1.473500 (fs)
C        0.0132897   -0.0132897    1.5338414
H        0.6367517    0.7043895    2.1157032
H       -0.7043890   -0.6367659    2.1157027
H        0.7325549   -0.7325548    0.5465347
H       -0.8196723    0.8196870    0.5295801
Ni       0.0017299   -0.0017299   -0.5228091
  6
          1.483500 (fs)
C        0.0133198   -0.0133199    1.5339529
H        0.6367561    0.7045643    2.1156540
H       -0.7045638   -0.6367704    2.1156535
H        0.7327737   -0.7327736    0.5460078
H       -0.8200167    0.8200316    0.5289323
Ni       0.0017289   -0.0017289   -0.5228151
  6
          1.493500 (fs)
C        0.0133499   -0.0133500    1.5340639
H        0.6367603    0.7047386    2.1156043
H       -0.7047381   -0.6367747    2.1156037
H        0.7329922   -0.7329921    0.5454832
H       -0.8203602    0.8203752    0.5282859
Ni       0.0017279   -0.0017279   -0.5228211
  6
          1.503500 (fs)
C        0.0133799   -0.0133800    1.5341747
H        0.6367643    0.7049125    2.1155539
H       -0.7049120   -0.6367788    2.1155534
H        0.7332105   -0.7332104    0.5449612
H       -0.8207027    0.8207178    0.5276410
Ni       0.0017269   -0.0017269   -0.5228270
  6
          1.513500 (fs)
C        0.0134100   -0.0134101    1.5342851
H        0.6367681    0.7050860    2.1155030
H       -0.7050855   -0.6367827    2.1155025
H        0.7334285   -0.7334285    0.5444416
H       -0.8210443    0.8210594    0.5269975
Ni       0.0017259   -0.0017259   -0.5228329
  6
          1.523500 (fs)
C        0.0134400   -0.0134400    1.5343951
H        0.6367718    0.7052590    2.1154516
H       -0.7052584   -0.6367865    2.1154510
H        0.7336463   -0.7336463    0.5439244
H       -0.8213849    0.8214001    0.5263555
Ni       0.0017248   -0.0017248   -0.5228389
  6
          1.533500 (fs)
C        0.0134699   -0.0134700    1.5345049
H        0.6367753    0.7054315    2.1153996
H       -0.7054310   -0.6367901    2.1153990
H        0.7338639   -0.7338638    0.5434097
H       -0.8217245    0.8217398    0.5257149
Ni       0.0017238   -0.0017238   -0.5228448
  6
          1.543500 (fs)
C        0.0134998   -0.0134999    1.5346142
H        0.6367786    0.7056036    2.1153471
H       -0.7056030   -0.6367935    2.1153465
H        0.7340812   -0.7340811    0.5428975
H       -0.8220631    0.8220786    0.5250757
Ni       0.0017227   -0.0017227   -0.5228506
  6
          1.553500 (fs)
C        0.0135297   -0.0135298    1.5347232
H        0.6367817    0.7057752    2.1152939
H       -0.7057746   -0.6367967    2.1152934
H        0.7342982   -0.7342982    0.5423877
H       -0.8224008    0.8224163    0.5244380
Ni       0.0017216   -0.0017216   -0.5228565
  6
          1.563500 (fs)
C        0.0135595   -0.0135596    1.5348319
H        0.6367846    0.7059463    2.1152403
H       -0.7059457   -0.6367997    2.1152397
H        0.7345150   -0.7345150    0.5418804
H       -0.8227376    0.8227532    0.5238017
Ni       0.0017206   -0.0017206   -0.5228624
  6
          1.573500 (fs)
C        0.0135893   -0.0135894    1.5349403
H        0.6367874    0.7061169    2.1151860
H       -0.7061163   -0.6368025    2.1151854
H        0.7347316   -0.7347315    0.5413756
H       -0.8230733    0.8230890    0.5231668
Ni       0.0017195   -0.0017195   -0.5228682
  6
          1.583500 (fs)
C        0.0136191   -0.0136192    1.5350483
H        0.6367899    0.7062871    2.1151312
H       -0.7062865   -0.6368051    2.1151306
H        0.7349479   -0.7349478    0.5408733
H       -0.8234081    0.8234239    0.5225334
Ni       0.0017184   -0.0017184   -0.5228740
  6
          1.593500 (fs)
C        0.0136488   -0.0136490    1.5351559
H        0.6367923    0.7064568    2.1150758
H       -0.7064562   -0.6368076    2.1150752
H        0.7351640   -0.7351639    0.5403734
H       -0.8237419    0.8237578    0.5219014
Ni       0.0017173   -0.0017173   -0.5228798
  6
          1.603500 (fs)
C        0.0136785   -0.0136787    1.5352632
H        0.6367944    0.7066260    2.1150199
H       -0.7066254   -0.6368098    2.1150192
H        0.7353798   -0.7353798    0.5398760
H       -0.8240748    0.8240908    0.5212708
Ni       0.0017161   -0.0017161   -0.5228856
  6
          1.613500 (fs)
C        0.0137082   -0.0137083    1.5353702
H        0.6367964    0.7067947    2.1149633
H       -0.7067941   -0.6368118    2.1149627
H        0.7355954   -0.7355953    0.5393811
H       -0.8244067    0.8244228    0.5206416
Ni       0.0017150   -0.0017150   -0.5228914
  6
          1.623500 (fs)
C        0.0137378   -0.0137379    1.5354768
H        0.6367981    0.7069630    2.1149062
H       -0.7069624   -0.6368137    2.1149056
H        0.7358108   -0.7358107    0.5388887
H       -0.8247376    0.8247538    0.5200139
Ni       0.0017139   -0.0017139   -0.5228972
  6
          1.633500 (fs)
C        0.0137674   -0.0137675    1.5355830
H        0.6367997    0.7071308    2.1148486
H       -0.7071301   -0.6368154    2.1148479
H        0.7360259   -0.7360258    0.5383988
H       -0.8250676    0.8250839    0.5193876
Ni       0.0017127   -0.0017127   -0.5229029
  6
          1.643500 (fs)
C        0.0137970   -0.0137971    1.5356890
H        0.6368011    0.7072981    2.1147904
H       -0.7072974   -0.6368168    2.1147897
H        0.7362408   -0.7362407    0.5379113
H       -0.8253966    0.8254130    0.5187627
Ni       0.0017115   -0.0017115   -0.5229086
  6
          1.653500 (fs)
C        0.0138265   -0.0138266    1.5357945
H        0.6368023    0.7074650    2.1147316
H       -0.7074643   -0.6368181    2.1147309
H        0.7364554   -0.7364553    0.5374263
H       -0.8257246    0.8257411    0.5181392
Ni       0.0017104   -0.0017104   -0.5229143
  6
          1.663500 (fs)
C        0.0138560   -0.0138561    1.5358998
H        0.6368033    0.7076313    2.1146723
H       -0.7076306   -0.6368192    2.1146716
H        0.7366698   -0.7366697    0.5369438
H       -0.8260517    0.8260683    0.5175172
Ni       0.0017092   -0.0017092   -0.5229200
  6
          1.673500 (fs)
C        0.0138854   -0.0138855    1.5360046
H        0.6368042    0.7077972    2.1146124
H       -0.7077965   -0.6368202    2.1146117
H        0.7368840   -0.7368839    0.5364637
H       -0.8263778    0.8263945    0.5168965
Ni       0.0017080   -0.0017080   -0.5229257
  6
          1.683500 (fs)
C        0.0139148   -0.0139150    1.5361092
H        0.6368048    0.7079626    2.1145520
H       -0.7079619   -0.6368209    2.1145513
H        0.7370979   -0.7370978    0.5359862
H       -0.8267030    0.8267197    0.5162773
Ni       0.0017068   -0.0017068   -0.5229314
  6
          1.693500 (fs)
C        0.0139442   -0.0139443    1.5362134
H        0.6368053    0.7081276    2.1144910
H       -0.7081268   -0.6368214    2.1144903
H        0.7373116   -0.7373115    0.5355111
H       -0.8270271    0.8270440    0.5156594
Ni       0.0017056   -0.0017056   -0.5229370
  6
          1.703500 (fs)
C        0.0139735   -0.0139737    1.5363172
H        0.6368055    0.7082920    2.1144295
H       -0.7082913   -0.6368218    2.1144287
H        0.7375251   -0.7375250    0.5350385
H       -0.8273504    0.8273673    0.5150430
Ni       0.0017044   -0.0017044   -0.5229427
  6
          1.713500 (fs)
C        0.0140028   -0.0140030    1.5364207
H        0.6368056    0.7084560    2.1143674
H       -0.7084552   -0.6368219    2.1143666
H        0.7377383   -0.7377382    0.5345684
H       -0.8276726    0.8276897    0.5144280
Ni       0.0017031   -0.0017031   -0.5229483
  6
          1.723500 (fs)
C        0.0140321   -0.0140322    1.5365239
H        0.6368054    0.7086194    2.1143047
H       -0.7086187   -0.6368218    2.1143039
H        0.7379513   -0.7379512    0.5341008
H       -0.8279939    0.8280110    0.5138144
Ni       0.0017019   -0.0017019   -0.5229539
  6
          1.733500 (fs)
C        0.0140613   -0.0140615    1.5366267
H        0.6368051    0.7087824    2.1142415
H       -0.7087816   -0.6368216    2.1142407
H        0.7381640   -0.7381639    0.5336356
H       -0.8283142    0.8283315    0.5132022
Ni       0.0017007   -0.0017007   -0.5229595
  6
          1.743500 (fs)
C        0.0140905   -0.0140907    1.5367291
H        0.6368045    0.7089449    2.1141777
H       -0.7089441   -0.6368211    2.1141768
H        0.7383765   -0.7383764    0.5331730
H       -0.8286336    0.8286509    0.5125914
Ni       0.0016994   -0.0016994   -0.5229650
  6
          1.753500 (fs)
C        0.0141197   -0.0141198    1.5368313
H        0.6368038    0.7091068    2.1141133
H       -0.7091060   -0.6368204    2.1141125
H        0.7385888   -0.7385887    0.5327128
H       -0.8289520    0.8289694    0.5119820
Ni       0.0016981   -0.0016981   -0.5229706
  6
          1.763500 (fs)
C        0.0141488   -0.0141490    1.5369330
H        0.6368028    0.7092683    2.1140484
H       -0.7092675   -0.6368195    2.1140475
H        0.7388008   -0.7388007    0.5322551
H       -0.8292694    0.8292869    0.5113740
Ni       0.0016968   -0.0016968   -0.5229761
  6
          1.773500 (fs)
C        0.0141779   -0.0141781    1.5370344
H        0.6368017    0.7094293    2.1139829
H       -0.7094285   -0.6368185    2.1139820
H        0.7390126   -0.7390125    0.5317999
H       -0.8295859    0.8296035    0.5107674
Ni       0.0016955   -0.0016955   -0.5229816
  6
          1.783500 (fs)
C        0.0142070   -0.0142071    1.5371355
H        0.6368003    0.7095898    2.1139168
H       -0.7095889   -0.6368172    2.1139159
H        0.7392242   -0.7392241    0.5313471
H       -0.8299014    0.8299191    0.5101622
Ni       0.0016942   -0.0016942   -0.5229871
  6
          1.793500 (fs)
C        0.0142360   -0.0142361    1.5372362
H        0.6367988    0.7097498    2.1138502
H       -0.7097489   -0.6368158    2.1138493
H        0.7394355   -0.7394354    0.5308968
H       -0.8302159    0.8302337    0.5095584
Ni       0.0016929   -0.0016929   -0.5229926
  6
          1.803500 (fs)
C        0.0142650   -0.0142651    1.5373366
H        0.6367970    0.7099093    2.1137831
H       -0.7099085   -0.6368141    2.1137822
H        0.7396466   -0.7396465    0.5304490
H       -0.8305295    0.8305474    0.5089560
Ni       0.0016916   -0.0016916   -0.5229981
  6
          1.813500 (fs)
C        0.0142939   -0.0142941    1.5374366
H        0.6367951    0.7100684    2.1137154
H       -0.7100675   -0.6368123    2.1137144
H        0.7398575   -0.7398574    0.5300036
H       -0.8308421    0.8308601    0.5083550
Ni       0.0016903   -0.0016903   -0.5230035
  6
          1.823500 (fs)
C        0.0143228   -0.0143230    1.5375363
H        0.6367930    0.7102269    2.1136471
H       -0.7102260   -0.6368102    2.1136462
H        0.7400681   -0.7400680    0.5295607
H       -0.8311538    0.8311719    0.5077553
Ni       0.0016889   -0.0016889   -0.5230090
  6
          1.833500 (fs)
C        0.0143517   -0.0143519    1.5376356
H        0.6367907    0.7103850    2.1135783
H       -0.7103841   -0.6368080    2.1135774
H        0.7402785   -0.7402784    0.5291203
H       -0.8314645    0.8314826    0.5071571
Ni       0.0016876   -0.0016876   -0.5230144
  6
          1.843500 (fs)
C        0.0143805   -0.0143807    1.5377346
H        0.6367882    0.7105426    2.1135090
H       -0.7105416   -0.6368056    2.1135080
H        0.7404887   -0.7404885    0.5286823
H       -0.8317742    0.8317925    0.5065602
Ni       0.0016862   -0.0016862   -0.5230198
  6
          1.853500 (fs)
C        0.0144093   -0.0144095    1.5378332
H        0.6367854    0.7106996    2.1134390
H       -0.7106987   -0.6368029    2.1134381
H        0.7406986   -0.7406985    0.5282469
H       -0.8320829    0.8321013    0.5059647
Ni       0.0016849   -0.0016849   -0.5230252
  6
          1.863500 (fs)
C        0.0144381   -0.0144383    1.5379315
H        0.6367825    0.7108562    2.1133686
H       -0.7108552   -0.6368001    2.1133676
H        0.7409083   -0.7409082    0.5278139
H       -0.8323907    0.8324092    0.5053705
Ni       0.0016835   -0.0016835   -0.5230305
  6
          1.873500 (fs)
C        0.0144668   -0.0144670    1.5380294
H        0.6367794    0.7110122    2.1132976
H       -0.7110112   -0.6367970    2.1132966
H        0.7411177   -0.7411176    0.5273833
H       -0.8326976    0.8327161    0.5047778
Ni       0.0016821   -0.0016821   -0.5230359
  6
          1.883500 (fs)
C        0.0144955   -0.0144957    1.5381270
H        0.6367760    0.7111678    2.1132260
H       -0.7111668   -0.6367937    2.1132250
H        0.7413270   -0.7413269    0.5269553
H       -0.8330034    0.8330221    0.5041864
Ni       0.0016807   -0.0016807   -0.5230412
  6
          1.893500 (fs)
C        0.0145242   -0.0145244    1.5382243
H        0.6367725    0.7113228    2.1131538
H       -0.7113218   -0.6367902    2.1131528
H        0.7415360   -0.7415359    0.5265297
H       -0.8333083    0.8333271    0.5035965
Ni       0.0016793   -0.0016793   -0.5230466
  6
          1.903500 (fs)
C        0.0145528   -0.0145530    1.5383212
H        0.6367687    0.7114773    2.1130811
H       -0.7114763   -0.6367866    2.1130801
H        0.7417448   -0.7417446    0.5261067
H       -0.8336123    0.8336311    0.5030079
Ni       0.0016778   -0.0016778   -0.5230519
  6
          1.913500 (fs)
C        0.0145814   -0.0145816    1.5384177
H        0.6367647    0.7116313    2.1130078
H       -0.7116303   -0.6367827    2.1130068
H        0.7419533   -0.7419532    0.5256861
H       -0.8339152    0.8339342    0.5024206
Ni       0.0016764   -0.0016764   -0.5230571
  6
          1.923500 (fs)
C        0.0146100   -0.0146101    1.5385139
H        0.6367605    0.7117848    2.1129340
H       -0.7117838   -0.6367786    2.1129330
H        0.7421616   -0.7421615    0.5252679
H       -0.8342173    0.8342363    0.5018347
Ni       0.0016750   -0.0016750   -0.5230624
  6
          1.933500 (fs)
C        0.0146385   -0.0146387    1.5386098
H        0.6367562    0.7119378    2.1128597
H       -0.7119368   -0.6367743    2.1128586
H        0.7423697   -0.7423696    0.5248523
H       -0.8345183    0.8345375    0.5012502
Ni       0.0016735   -0.0016735   -0.5230677
  6
          1.943500 (fs)
C        0.0146670   -0.0146672    1.5387053
H        0.6367516    0.7120903    2.1127848
H       -0.7120892   -0.6367698    2.1127836
H        0.7425775   -0.7425774    0.5244391
H       -0.8348184    0.8348376    0.5006670
Ni       0.0016721   -0.0016721   -0.5230729
  6
          1.953500 (fs)
C        0.0146954   -0.0146956    1.5388005
H        0.6367468    0.7122423    2.1127093
H       -0.7122412   -0.6367651    2.1127082
H        0.7427852   -0.7427850    0.5240284
H       -0.8351175    0.8351369    0.5000852
Ni       0.0016706   -0.0016706   -0.5230781
  6
          1.963500 (fs)
C        0.0147238   -0.0147240    1.5388953
H        0.6367418    0.7123938    2.1126333
H       -0.7123927   -0.6367602    2.1126322
H        0.7429925   -0.7429924    0.5236201
H       -0.8354157    0.8354351    0.4995048
Ni       0.0016691   -0.0016691   -0.5230833
  6
          1.973500 (fs)
C        0.0147522   -0.0147524    1.5389897
H        0.6367367    0.7125448    2.1125567
H       -0.7125437   -0.6367551    2.1125556
H        0.7431997   -0.7431996    0.5232143
H       -0.8357129    0.8357324    0.4989256
Ni       0.0016676   -0.0016676   -0.5230885
  6
          1.983500 (fs)
C        0.0147806   -0.0147808    1.5390839
H        0.6367313    0.7126953    2.1124797
H       -0.7126942   -0.6367498    2.1124785
H        0.7434066   -0.7434065    0.5228110
H       -0.8360092    0.8360288    0.4983479
Ni       0.0016661   -0.0016661   -0.5230937
  6
          1.993500 (fs)
C        0.0148089   -0.0148091    1.5391776
H        0.6367257    0.7128453    2.1124020
H       -0.7128441   -0.6367443    2.1124008
H        0.7436133   -0.7436132    0.5224102
H       -0.8363045    0.8363242    0.4977714
Ni       0.0016646   -0.0016646   -0.5230988
  6
          2.003500 (fs)
C        0.0148371   -0.0148373    1.5392711
H        0.6367199    0.7129948    2.1123238
H       -0.7129936   -0.6367385    2.1123226
H        0.7438198   -0.7438196    0.5220118
H       -0.8365988    0.8366186    0.4971964
Ni       0.0016631   -0.0016631   -0.5231039
  6
          2.013500 (fs)
C        0.0148654   -0.0148656    1.5393642
H        0.6367139    0.7131437    2.1122451
H       -0.7131425   -0.6367326    2.1122438
H        0.7440260   -0.7440259    0.5216159
H       -0.8368922    0.8369121    0.4966226
Ni       0.0016615   -0.0016615   -0.5231090
  6
          2.023500 (fs)
C        0.0148936   -0.0148938    1.5394569
H        0.6367077    0.7132921    2.1121658
H       -0.7132909   -0.6367265    2.1121645
H        0.7442320   -0.7442319    0.5212225
H       -0.8371846    0.8372046    0.4960503
Ni       0.0016600   -0.0016600   -0.5231141
  6
          2.033500 (fs)
C        0.0149217   -0.0149219    1.5395493
H        0.6367012    0.7134400    2.1120859
H       -0.7134388   -0.6367201    2.1120846
H        0.7444378   -0.7444376    0.5208315
H       -0.8374761    0.8374962    0.4954792
Ni       0.0016584   -0.0016584   -0.5231192
  6
          2.043500 (fs)
C        0.0149499   -0.0149501    1.5396413
H        0.6366946    0.7135874    2.1120055
H       -0.7135862   -0.6367136    2.1120042
H        0.7446433   -0.7446432    0.5204431
H       -0.8377666    0.8377868    0.4949096
Ni       0.0016569   -0.0016569   -0.5231243
  6
          2.053500 (fs)
C        0.0149780   -0.0149782    1.5397330
H        0.6366877    0.7137343    2.1119245
H       -0.7137330   -0.6367068    2.1119232
H        0.7448486   -0.7448485    0.5200571
H       -0.8380561    0.8380764    0.4943412
Ni       0.0016553   -0.0016553   -0.5231293
  6
          2.063500 (fs)
C        0.0150060   -0.0150062    1.5398244
H        0.6366807    0.7138806    2.1118430
H       -0.7138793   -0.6366998    2.1118417
H        0.7450537   -0.7450535    0.5196736
H       -0.8383447    0.8383651    0.4937742
Ni       0.0016537   -0.0016537   -0.5231343
  6
          2.073500 (fs)
C        0.0150340   -0.0150343    1.5399154
H        0.6366734    0.7140265    2.1117610
H       -0.7140252   -0.6366927    2.1117597
H        0.7452585   -0.7452584    0.5192925
H       -0.8386323    0.8386528    0.4932086
Ni       0.0016521   -0.0016521   -0.5231394
  6
          2.083500 (fs)
C        0.0150620   -0.0150623    1.5400060
H        0.6366660    0.7141718    2.1116784
H       -0.7141705   -0.6366853    2.1116771
H        0.7454632   -0.7454630    0.5189140
H       -0.8389190    0.8389395    0.4926442
Ni       0.0016505   -0.0016505   -0.5231443
  6
          2.093500 (fs)
C        0.0150900   -0.0150902    1.5400963
H        0.6366584    0.7143166    2.1115953
H       -0.7143153   -0.6366777    2.1115940
H        0.7456676   -0.7456674    0.5185379
H       -0.8392047    0.8392253    0.4920812
Ni       0.0016489   -0.0016489   -0.5231493
  6
          2.103500 (fs)
C        0.0151179   -0.0151181    1.5401863
H        0.6366505    0.7144610    2.1115117
H       -0.7144596   -0.6366700    2.1115103
H        0.7458717   -0.7458716    0.5181642
H       -0.8394894    0.8395102    0.4915196
Ni       0.0016472   -0.0016472   -0.5231543
  6
          2.113500 (fs)
C        0.0151458   -0.0151460    1.5402759
H        0.6366425    0.7146048    2.1114275
H       -0.7146034   -0.6366620    2.1114261
H        0.7460757   -0.7460755    0.5177930
H       -0.8397732    0.8397941    0.4909592
Ni       0.0016456   -0.0016456   -0.5231592
  6
          2.123500 (fs)
C        0.0151736   -0.0151739    1.5403651
H        0.6366342    0.7147480    2.1113428
H       -0.7147466   -0.6366538    2.1113414
H        0.7462794   -0.7462792    0.5174243
H       -0.8400561    0.8400770    0.4904002
Ni       0.0016440   -0.0016440   -0.5231641
  6
          2.133500 (fs)
C        0.0152015   -0.0152017    1.5404540
H        0.6366258    0.7148908    2.1112575
H       -0.7148894   -0.6366455    2.1112561
H        0.7464829   -0.7464827    0.5170581
H       -0.8403379    0.8403590    0.4898425
Ni       0.0016423   -0.0016423   -0.5231690
  6
          2.143500 (fs)
C        0.0152292   -0.0152295    1.5405426
H        0.6366171    0.7150331    2.1111718
H       -0.7150316   -0.6366369    2.1111703
H        0.7466861   -0.7466860    0.5166943
H       -0.8406188    0.8406400    0.4892862
Ni       0.0016406   -0.0016406   -0.5231739
  6
          2.153500 (fs)
C        0.0152570   -0.0152572    1.5406308
H        0.6366083    0.7151748    2.1110854
H       -0.7151733   -0.6366281    2.1110839
H        0.7468892   -0.7468890    0.5163331
H       -0.8408988    0.8409200    0.4887311
Ni       0.0016389   -0.0016389   -0.5231788
  6
          2.163500 (fs)
C        0.0152847   -0.0152850    1.5407187
H        0.6365992    0.7153159    2.1109985
H       -0.7153145   -0.6366191    2.1109970
H        0.7470920   -0.7470918    0.5159743
H       -0.8411778    0.8411991    0.4881774
Ni       0.0016373   -0.0016373   -0.5231836
  6
          2.173500 (fs)
C        0.0153124   -0.0153126    1.5408062
H        0.6365899    0.7154566    2.1109111
H       -0.7154551   -0.6366098    2.1109096
H        0.7472945   -0.7472944    0.5156179
H       -0.8414559    0.8414773    0.4876251
Ni       0.0016356   -0.0016356   -0.5231885
  6
          2.183500 (fs)
C        0.0153400   -0.0153403    1.5408933
H        0.6365803    0.7155967    2.1108231
H       -0.7155952   -0.6366004    2.1108216
H        0.7474969   -0.7474967    0.5152641
H       -0.8417329    0.8417544    0.4870740
Ni       0.0016338   -0.0016338   -0.5231933
  6
          2.193500 (fs)
C        0.0153676   -0.0153679    1.5409802
H        0.6365706    0.7157363    2.1107346
H       -0.7157348   -0.6365907    2.1107330
H        0.7476990   -0.7476988    0.5149127
H       -0.8420091    0.8420307    0.4865243
Ni       0.0016321   -0.0016321   -0.5231981
  6
          2.203500 (fs)
C        0.0153952   -0.0153955    1.5410666
H        0.6365607    0.7158754    2.1106455
H       -0.7158738   -0.6365809    2.1106440
H        0.7479009   -0.7479007    0.5145637
H       -0.8422842    0.8423059    0.4859759
Ni       0.0016304   -0.0016304   -0.5232028
  6
          2.213500 (fs)
C        0.0154227   -0.0154230    1.5411527
H        0.6365505    0.7160139    2.1105559
H       -0.7160123   -0.6365708    2.1105543
H        0.7481025   -0.7481023    0.5142173
H       -0.8425585    0.8425802    0.4854288
Ni       0.0016286   -0.0016286   -0.5232076
  6
          2.223500 (fs)
C        0.0154502   -0.0154505    1.5412385
H        0.6365402    0.7161519    2.1104658
H       -0.7161504   -0.6365605    2.1104642
H        0.7483039   -0.7483037    0.5138733
H       -0.8428317    0.8428536    0.4848830
Ni       0.0016269   -0.0016269   -0.5232123
  6
          2.233500 (fs)
C        0.0154777   -0.0154780    1.5413239
H        0.6365296    0.7162894    2.1103751
H       -0.7162878   -0.6365500    2.1103735
H        0.7485051   -0.7485049    0.5135317
H       -0.8431040    0.8431260    0.4843385
Ni       0.0016251   -0.0016251   -0.5232171
  6
          2.243500 (fs)
C        0.0155051   -0.0155054    1.5414090
H        0.6365189    0.7164264    2.1102840
H       -0.7164248   -0.6365394    2.1102823
H        0.7487061   -0.7487059    0.5131926
H       -0.8433754    0.8433974    0.4837953
Ni       0.0016233   -0.0016233   -0.5232218
  6
          2.253500 (fs)
C        0.0155325   -0.0155328    1.5414937
H        0.6365079    0.7165629    2.1101922
H       -0.7165613   -0.6365285    2.1101906
H        0.7489068   -0.7489066    0.5128560
H       -0.8436458    0.8436679    0.4832534
Ni       0.0016216   -0.0016216   -0.5232265
  6
          2.263500 (fs)
C        0.0155599   -0.0155602    1.5415781
H        0.6364968    0.7166988    2.1101000
H       -0.7166972   -0.6365174    2.1100983
H        0.7491073   -0.7491071    0.5125218
H       -0.8439152    0.8439374    0.4827128
Ni       0.0016198   -0.0016198   -0.5232311
  6
          2.273500 (fs)
C        0.0155872   -0.0155875    1.5416621
H        0.6364854    0.7168343    2.1100072
H       -0.7168326   -0.6365061    2.1100055
H        0.7493075   -0.7493073    0.5121901
H       -0.8441837    0.8442060    0.4821735
Ni       0.0016179   -0.0016179   -0.5232358
  6
          2.283500 (fs)
C        0.0156145   -0.0156148    1.5417458
H        0.6364738    0.7169692    2.1099139
H       -0.7169674   -0.6364946    2.1099122
H        0.7495076   -0.7495073    0.5118609
H       -0.8444512    0.8444736    0.4816355
Ni       0.0016161   -0.0016161   -0.5232404
  6
          2.293500 (fs)
C        0.0156418   -0.0156421    1.5418291
H        0.6364620    0.7171035    2.1098201
H       -0.7171018   -0.6364829    2.1098184
H        0.7497073   -0.7497071    0.5115341
H       -0.8447178    0.8447403    0.4810989
Ni       0.0016143   -0.0016143   -0.5232450
  6
          2.303500 (fs)
C        0.0156690   -0.0156693    1.5419120
H        0.6364500    0.7172373    2.1097257
H       -0.7172356   -0.6364710    2.1097240
H        0.7499069   -0.7499067    0.5112098
H       -0.8449834    0.8450060    0.4805635
Ni       0.0016124   -0.0016125   -0.5232496
  6
          2.313500 (fs)
C        0.0156962   -0.0156965    1.5419947
H        0.6364378    0.7173706    2.1096308
H       -0.7173688   -0.6364588    2.1096290
H        0.7501062   -0.7501060    0.5108879
H       -0.8452480    0.8452707    0.4800294
Ni       0.0016106   -0.0016106   -0.5232542
  6
          2.323500 (fs)
C        0.0157234   -0.0157237    1.5420769
H        0.6364254    0.7175034    2.1095354
H       -0.7175016   -0.6364465    2.1095336
H        0.7503053   -0.7503051    0.5105686
H       -0.8455117    0.8455345    0.4794966
Ni       0.0016087   -0.0016087   -0.5232588
  6
          2.333500 (fs)
C        0.0157505   -0.0157508    1.5421588
H        0.6364127    0.7176356    2.1094394
H       -0.7176337   -0.6364339    2.1094376
H        0.7505041   -0.7505039    0.5102517
H       -0.8457744    0.8457973    0.4789652
Ni       0.0016069   -0.0016069   -0.5232633
  6
          2.343500 (fs)
C        0.0157776   -0.0157779    1.5422404
H        0.6363999    0.7177672    2.1093429
H       -0.7177654   -0.6364211    2.1093411
H        0.7507027   -0.7507025    0.5099372
H       -0.8460362    0.8460592    0.4784350
Ni       0.0016050   -0.0016050   -0.5232678
  6
          2.353500 (fs)
C        0.0158047   -0.0158050    1.5423216
H        0.6363868    0.7178984    2.1092459
H       -0.7178965   -0.6364081    2.1092441
H        0.7509011   -0.7509009    0.5096253
H       -0.8462970    0.8463201    0.4779061
Ni       0.0016031   -0.0016031   -0.5232723
  6
          2.363500 (fs)
C        0.0158317   -0.0158320    1.5424025
H        0.6363736    0.7180290    2.1091484
H       -0.7180271   -0.6363949    2.1091465
H        0.7510993   -0.7510990    0.5093157
H       -0.8465569    0.8465801    0.4773785
Ni       0.0016012   -0.0016012   -0.5232768
  6
          2.373500 (fs)
C        0.0158587   -0.0158590    1.5424830
H        0.6363601    0.7181591    2.1090503
H       -0.7181572   -0.6363815    2.1090484
H        0.7512972   -0.7512969    0.5090086
H       -0.8468158    0.8468391    0.4768521
Ni       0.0015993   -0.0015993   -0.5232813
  6
          2.383500 (fs)
C        0.0158856   -0.0158860    1.5425631
H        0.6363464    0.7182887    2.1089517
H       -0.7182867   -0.6363679    2.1089498
H        0.7514948   -0.7514946    0.5087040
H       -0.8470738    0.8470971    0.4763271
Ni       0.0015973   -0.0015973   -0.5232857
  6
          2.393500 (fs)
C        0.0159126   -0.0159129    1.5426429
H        0.6363326    0.7184177    2.1088526
H       -0.7184157   -0.6363541    2.1088507
H        0.7516923   -0.7516920    0.5084018
H       -0.8473308    0.8473542    0.4758033
Ni       0.0015954   -0.0015954   -0.5232902
  6
          2.403500 (fs)
C        0.0159395   -0.0159398    1.5427224
H        0.6363185    0.7185462    2.1087530
H       -0.7185442   -0.6363401    2.1087510
H        0.7518895   -0.7518892    0.5081021
H       -0.8475869    0.8476104    0.4752808
Ni       0.0015934   -0.0015934   -0.5232946
  6
          2.413500 (fs)
C        0.0159663   -0.0159667    1.5428015
H        0.6363042    0.7186742    2.1086528
H       -0.7186722   -0.6363259    2.1086508
H        0.7520864   -0.7520862    0.5078048
H       -0.8478420    0.8478656    0.4747595
Ni       0.0015915   -0.0015915   -0.5232990
  6
          2.423500 (fs)
C        0.0159931   -0.0159935    1.5428802
H        0.6362897    0.7188016    2.1085522
H       -0.7187996   -0.6363115    2.1085501
H        0.7522832   -0.7522829    0.5075100
H       -0.8480961    0.8481198    0.4742396
Ni       0.0015895   -0.0015895   -0.5233034
  6
          2.433500 (fs)
C        0.0160199   -0.0160203    1.5429586
H        0.6362750    0.7189285    2.1084510
H       -0.7189265   -0.6362968    2.1084489
H        0.7524797   -0.7524794    0.5072176
H       -0.8483493    0.8483731    0.4737209
Ni       0.0015875   -0.0015875   -0.5233077
  6
          2.443500 (fs)
C        0.0160467   -0.0160470    1.5430366
H        0.6362601    0.7190549    2.1083493
H       -0.7190528   -0.6362820    2.1083472
H        0.7526759   -0.7526757    0.5069277
H       -0.8486016    0.8486255    0.4732035
Ni       0.0015855   -0.0015855   -0.5233121
  6
          2.453500 (fs)
C        0.0160734   -0.0160738    1.5431143
H        0.6362449    0.7191807    2.1082470
H       -0.7191786   -0.6362669    2.1082449
H        0.7528719   -0.7528717    0.5066403
H       -0.8488529    0.8488769    0.4726873
Ni       0.0015835   -0.0015835   -0.5233164
  6
          2.463500 (fs)
C        0.0161001   -0.0161005    1.5431917
H        0.6362296    0.7193060    2.1081443
H       -0.7193038   -0.6362517    2.1081422
H        0.7530677   -0.7530674    0.5063553
H       -0.8491033    0.8491273    0.4721725
Ni       0.0015815   -0.0015815   -0.5233207
  6
          2.473500 (fs)
C        0.0161268   -0.0161271    1.5432687
H        0.6362140    0.7194307    2.1080410
H       -0.7194286   -0.6362362    2.1080389
H        0.7532633   -0.7532630    0.5060727
H       -0.8493527    0.8493768    0.4716589
Ni       0.0015795   -0.0015795   -0.5233250
  6
          2.483500 (fs)
C        0.0161534   -0.0161537    1.5433453
H        0.6361983    0.7195549    2.1079372
H       -0.7195527   -0.6362205    2.1079351
H        0.7534586   -0.7534583    0.5057926
H       -0.8496011    0.8496254    0.4711466
Ni       0.0015774   -0.0015774   -0.5233293
  6
          2.493500 (fs)
C        0.0161800   -0.0161803    1.5434216
H        0.6361823    0.7196786    2.1078329
H       -0.7196764   -0.6362046    2.1078307
H        0.7536536   -0.7536534    0.5055149
H       -0.8498486    0.8498730    0.4706355
Ni       0.0015754   -0.0015754   -0.5233335
  6
          2.503500 (fs)
C        0.0162065   -0.0162069    1.5434975
H        0.6361661    0.7198017    2.1077281
H       -0.7197995   -0.6361884    2.1077259
H        0.7538485   -0.7538482    0.5052397
H       -0.8500952    0.8501196    0.4701257
Ni       0.0015733   -0.0015733   -0.5233377
  6
          2.513500 (fs)
C        0.0162330   -0.0162334    1.5435731
H        0.6361497    0.7199243    2.1076228
H       -0.7199221   -0.6361721    2.1076206
H        0.7540431   -0.7540428    0.5049670
H       -0.8503408    0.8503653    0.4696172
Ni       0.0015712   -0.0015712   -0.5233420
  6
          2.523500 (fs)
C        0.0162595   -0.0162599    1.5436483
H        0.6361331    0.7200464    2.1075170
H       -0.7200441   -0.6361556    2.1075147
H        0.7542374   -0.7542371    0.5046966
H       -0.8505854    0.8506101    0.4691099
Ni       0.0015691   -0.0015691   -0.5233462
  6
          2.533500 (fs)
C        0.0162860   -0.0162864    1.5437232
H        0.6361163    0.7201679    2.1074107
H       -0.7201657   -0.6361389    2.1074084
H        0.7544315   -0.7544313    0.5044287
H       -0.8508291    0.8508539    0.4686039
Ni       0.0015670   -0.0015670   -0.5233503
  6
          2.543500 (fs)
C        0.0163124   -0.0163128    1.5437978
H        0.6360993    0.7202890    2.1073038
H       -0.7202867   -0.6361219    2.1073015
H        0.7546254   -0.7546251    0.5041632
H       -0.8510719    0.8510967    0.4680991
Ni       0.0015649   -0.0015649   -0.5233545
  6
          2.553500 (fs)
C        0.0163388   -0.0163392    1.5438719
H        0.6360821    0.7204094    2.1071965
H       -0.7204071   -0.6361048    2.1071942
H        0.7548191   -0.7548188    0.5039002
H       -0.8513137    0.8513386    0.4675956
Ni       0.0015628   -0.0015628   -0.5233586
  6
          2.563500 (fs)
C        0.0163651   -0.0163655    1.5439457
H        0.6360647    0.7205294    2.1070887
H       -0.7205270   -0.6360875    2.1070863
H        0.7550125   -0.7550122    0.5036396
H       -0.8515545    0.8515795    0.4670933
Ni       0.0015607   -0.0015607   -0.5233628
  6
          2.573500 (fs)
C        0.0163914   -0.0163919    1.5440192
H        0.6360471    0.7206488    2.1069803
H       -0.7206464   -0.6360699    2.1069779
H        0.7552056   -0.7552053    0.5033815
H       -0.8517944    0.8518195    0.4665923
Ni       0.0015585   -0.0015585   -0.5233669
  6
          2.583500 (fs)
C        0.0164177   -0.0164182    1.5440923
H        0.6360293    0.7207676    2.1068714
H       -0.7207652   -0.6360522    2.1068690
H        0.7553986   -0.7553983    0.5031258
H       -0.8520334    0.8520586    0.4660925
Ni       0.0015564   -0.0015564   -0.5233709
  6
          2.593500 (fs)
C        0.0164440   -0.0164444    1.5441651
H        0.6360113    0.7208859    2.1067621
H       -0.7208835   -0.6360342    2.1067596
H        0.7555912   -0.7555909    0.5028725
H       -0.8522714    0.8522967    0.4655940
Ni       0.0015542   -0.0015542   -0.5233750
  6
          2.603500 (fs)
C        0.0164702   -0.0164706    1.5442375
H        0.6359930    0.7210037    2.1066522
H       -0.7210012   -0.6360160    2.1066497
H        0.7557837   -0.7557834    0.5026217
H       -0.8525085    0.8525338    0.4650968
Ni       0.0015520   -0.0015520   -0.5233791
  6
          2.613500 (fs)
C        0.0164964   -0.0164968    1.5443095
H        0.6359746    0.7211209    2.1065418
H       -0.7211184   -0.6359976    2.1065393
H        0.7559758   -0.7559755    0.5023733
H       -0.8527446    0.8527700    0.4646008
Ni       0.0015499   -0.0015499   -0.5233831
  6
          2.623500 (fs)
C        0.0165225   -0.0165230    1.5443813
H        0.6359559    0.7212376    2.1064309
H       -0.7212351   -0.6359790    2.1064284
H        0.7561678   -0.7561675    0.5021274
H       -0.8529797    0.8530053    0.4641060
Ni       0.0015477   -0.0015477   -0.5233871
  6
          2.633500 (fs)
C        0.0165487   -0.0165491    1.5444526
H        0.6359370    0.7213537    2.1063195
H       -0.7213512   -0.6359602    2.1063170
H        0.7563595   -0.7563592    0.5018839
H       -0.8532139    0.8532396    0.4636125
Ni       0.0015454   -0.0015455   -0.5233911
  6
          2.643500 (fs)
C        0.0165747   -0.0165752    1.5445236
H        0.6359180    0.7214693    2.1062076
H       -0.7214668   -0.6359412    2.1062050
H        0.7565509   -0.7565506    0.5016428
H       -0.8534472    0.8534729    0.4631203
Ni       0.0015432   -0.0015432   -0.5233951
  6
          2.653500 (fs)
C        0.0166008   -0.0166012    1.5445942
H        0.6358987    0.7215844    2.1060952
H       -0.7215818   -0.6359220    2.1060926
H        0.7567421   -0.7567418    0.5014042
H       -0.8536795    0.8537054    0.4626292
Ni       0.0015410   -0.0015410   -0.5233990
  6
          2.663500 (fs)
C        0.0166268   -0.0166273    1.5446645
H        0.6358792    0.7216989    2.1059823
H       -0.7216963   -0.6359026    2.1059797
H        0.7569331   -0.7569328    0.5011680
H       -0.8539109    0.8539368    0.4621395
Ni       0.0015388   -0.0015388   -0.5234029
  6
          2.673500 (fs)
C        0.0166528   -0.0166533    1.5447345
H        0.6358596    0.7218129    2.1058689
H       -0.7218103   -0.6358830    2.1058663
H        0.7571238   -0.7571234    0.5009343
H       -0.8541413    0.8541673    0.4616509
Ni       0.0015365   -0.0015365   -0.5234069
  6
          2.683500 (fs)
C        0.0166788   -0.0166792    1.5448041
H        0.6358397    0.7219264    2.1057551
H       -0.7219237   -0.6358632    2.1057524
H        0.7573142   -0.7573139    0.5007030
H       -0.8543708    0.8543969    0.4611636
Ni       0.0015342   -0.0015342   -0.5234108
  6
          2.693500 (fs)
C        0.0167047   -0.0167051    1.5448733
H        0.6358196    0.7220393    2.1056407
H       -0.7220366   -0.6358432    2.1056380
H        0.7575044   -0.7575041    0.5004741
H       -0.8545994    0.8546256    0.4606775
Ni       0.0015320   -0.0015320   -0.5234146
  6
          2.703500 (fs)
C        0.0167306   -0.0167310    1.5449422
H        0.6357994    0.7221517    2.1055259
H       -0.7221490   -0.6358230    2.1055231
H        0.7576944   -0.7576940    0.5002476
H       -0.8548270    0.8548533    0.4601926
Ni       0.0015297   -0.0015297   -0.5234185
  6
          2.713500 (fs)
C        0.0167564   -0.0167569    1.5450107
H        0.6357789    0.7222635    2.1054105
H       -0.7222608   -0.6358026    2.1054078
H        0.7578841   -0.7578837    0.5000236
H       -0.8550536    0.8550800    0.4597089
Ni       0.0015274   -0.0015274   -0.5234223
  6
          2.723500 (fs)
C        0.0167822   -0.0167827    1.5450789
H        0.6357583    0.7223749    2.1052947
H       -0.7223721   -0.6357820    2.1052919
H        0.7580735   -0.7580732    0.4998020
H       -0.8552794    0.8553058    0.4592265
Ni       0.0015251   -0.0015251   -0.5234261
  6
          2.733500 (fs)
C        0.0168080   -0.0168085    1.5451467
H        0.6357374    0.7224856    2.1051783
H       -0.7224828   -0.6357612    2.1051755
H        0.7582627   -0.7582623    0.4995828
H       -0.8555041    0.8555307    0.4587453
Ni       0.0015227   -0.0015227   -0.5234299
  6
          2.743500 (fs)
C        0.0168338   -0.0168343    1.5452141
H        0.6357163    0.7225959    2.1050615
H       -0.7225930   -0.6357402    2.1050587
H        0.7584516   -0.7584513    0.4993661
H       -0.8557280    0.8557546    0.4582654
Ni       0.0015204   -0.0015204   -0.5234337
  6
          2.753500 (fs)
C        0.0168595   -0.0168600    1.5452813
H        0.6356951    0.7227055    2.1049442
H       -0.7227027   -0.6357190    2.1049413
H        0.7586403   -0.7586399    0.4991518
H       -0.8559508    0.8559776    0.4577866
Ni       0.0015181   -0.0015181   -0.5234375
  6
          2.763500 (fs)
C        0.0168852   -0.0168857    1.5453480
H        0.6356736    0.7228147    2.1048264
H       -0.7228118   -0.6356976    2.1048235
H        0.7588287   -0.7588283    0.4989399
H       -0.8561728    0.8561996    0.4573091
Ni       0.0015157   -0.0015157   -0.5234412
  6
          2.773500 (fs)
C        0.0169109   -0.0169114    1.5454144
H        0.6356519    0.7229233    2.1047081
H       -0.7229204   -0.6356760    2.1047052
H        0.7590168   -0.7590165    0.4987305
H       -0.8563938    0.8564207    0.4568328
Ni       0.0015133   -0.0015133   -0.5234449
  6
          2.783500 (fs)
C        0.0169365   -0.0169370    1.5454804
H        0.6356300    0.7230313    2.1045893
H       -0.7230284   -0.6356542    2.1045864
H        0.7592047   -0.7592044    0.4985235
H       -0.8566138    0.8566408    0.4563577
Ni       0.0015110   -0.0015110   -0.5234486
  6
          2.793500 (fs)
C        0.0169621   -0.0169626    1.5455461
H        0.6356080    0.7231389    2.1044700
H       -0.7231359   -0.6356322    2.1044671
H        0.7593923   -0.7593920    0.4983190
H       -0.8568329    0.8568600    0.4558839
Ni       0.0015086   -0.0015086   -0.5234523
  6
          2.803500 (fs)
C        0.0169877   -0.0169882    1.5456115
H        0.6355857    0.7232459    2.1043503
H       -0.7232429   -0.6356100    2.1043473
H        0.7595797   -0.7595793    0.4981168
H       -0.8570511    0.8570783    0.4554112
Ni       0.0015062   -0.0015062   -0.5234560
  6
          2.813500 (fs)
C        0.0170132   -0.0170138    1.5456764
H        0.6355633    0.7233523    2.1042301
H       -0.7233493   -0.6355876    2.1042270
H        0.7597668   -0.7597664    0.4979171
H       -0.8572683    0.8572956    0.4549398
Ni       0.0015038   -0.0015038   -0.5234596
  6
          2.823500 (fs)
C        0.0170387   -0.0170393    1.5457410
H        0.6355406    0.7234582    2.1041094
H       -0.7234552   -0.6355650    2.1041063
H        0.7599536   -0.7599533    0.4977198
H       -0.8574846    0.8575119    0.4544696
Ni       0.0015013   -0.0015013   -0.5234632
  6
          2.833500 (fs)
C        0.0170642   -0.0170647    1.5458053
H        0.6355178    0.7235636    2.1039882
H       -0.7235605   -0.6355422    2.1039851
H        0.7601402   -0.7601398    0.4975249
H       -0.8576999    0.8577274    0.4540006
Ni       0.0014989   -0.0014989   -0.5234668
  6
          2.843500 (fs)
C        0.0170896   -0.0170902    1.5458692
H        0.6354947    0.7236685    2.1038665
H       -0.7236653   -0.6355193    2.1038634
H        0.7603265   -0.7603262    0.4973324
H       -0.8579143    0.8579418    0.4535328
Ni       0.0014965   -0.0014965   -0.5234704
  6
          2.853500 (fs)
C        0.0171151   -0.0171156    1.5459327
H        0.6354715    0.7237728    2.1037444
H       -0.7237696   -0.6354961    2.1037412
H        0.7605126   -0.7605122    0.4971423
H       -0.8581277    0.8581554    0.4530662
Ni       0.0014940   -0.0014940   -0.5234740
  6
          2.863500 (fs)
C        0.0171404   -0.0171410    1.5459959
H        0.6354481    0.7238765    2.1036218
H       -0.7238734   -0.6354727    2.1036186
H        0.7606984   -0.7606980    0.4969547
H       -0.8583402    0.8583680    0.4526008
Ni       0.0014915   -0.0014915   -0.5234775
  6
          2.868000 (fs)
C        0.0171658   -0.0171664    1.5460591
H        0.6354246    0.7239802    2.1034990
H       -0.7239770   -0.6354493    2.1034959
H        0.7608841   -0.7608837    0.4967675
H       -0.8585525    0.8585803    0.4521357
Ni       0.0014891   -0.0014891   -0.5234810
  6
          2.878000 (fs)
C        0.0171911   -0.0171917    1.5461218
H        0.6354009    0.7240833    2.1033759
H       -0.7240801   -0.6354257    2.1033726
H        0.7610696   -0.7610692    0.4965827
H       -0.8587639    0.8587918    0.4516717
Ni       0.0014866   -0.0014866   -0.5234845
  6
          2.888000 (fs)
C        0.0172165   -0.0172170    1.5461842
H        0.6353770    0.7241859    2.1032522
H       -0.7241826   -0.6354019    2.1032489
H        0.7612548   -0.7612544    0.4964004
H       -0.8589743    0.8590023    0.4512090
Ni       0.0014841   -0.0014841   -0.5234880
  6
          2.898000 (fs)
C        0.0172417   -0.0172423    1.5462462
H        0.6353530    0.7242879    2.1031280
H       -0.7242846   -0.6353779    2.1031247
H        0.7614397   -0.7614393    0.4962205
H       -0.8591838    0.8592119    0.4507475
Ni       0.0014816   -0.0014816   -0.5234915
  6
          2.908000 (fs)
C        0.0172670   -0.0172676    1.5463079
H        0.6353287    0.7243894    2.1030034
H       -0.7243861   -0.6353537    2.1030001
H        0.7616244   -0.7616240    0.4960430
H       -0.8593923    0.8594205    0.4502872
Ni       0.0014791   -0.0014791   -0.5234950
  6
          2.918000 (fs)
C        0.0172922   -0.0172928    1.5463692
H        0.6353043    0.7244904    2.1028783
H       -0.7244870   -0.6353293    2.1028750
H        0.7618088   -0.7618084    0.4958679
H       -0.8595999    0.8596282    0.4498281
Ni       0.0014766   -0.0014766   -0.5234984
  6
          2.928000 (fs)
C        0.0173174   -0.0173180    1.5464302
H        0.6352796    0.7245908    2.1027527
H       -0.7245874   -0.6353047    2.1027494
H        0.7619929   -0.7619925    0.4956952
H       -0.8598066    0.8598349    0.4493701
Ni       0.0014740   -0.0014740   -0.5235018
  6
          2.938000 (fs)
C        0.0173425   -0.0173431    1.5464908
H        0.6352548    0.7246907    2.1026267
H       -0.7246872   -0.6352799    2.1026233
H        0.7621768   -0.7621764    0.4955249
H       -0.8600123    0.8600407    0.4489134
Ni       0.0014715   -0.0014715   -0.5235052
  6
          2.948000 (fs)
C        0.0173677   -0.0173683    1.5465511
H        0.6352297    0.7247900    2.1025002
H       -0.7247865   -0.6352549    2.1024968
H        0.7623604   -0.7623600    0.4953570
H       -0.8602171    0.8602456    0.4484579
Ni       0.0014689   -0.0014689   -0.5235086
  6
          2.958000 (fs)
C        0.0173927   -0.0173933    1.5466109
H        0.6352045    0.7248888    2.1023732
H       -0.7248853   -0.6352298    2.1023698
H        0.7625437   -0.7625433    0.4951916
H       -0.8604209    0.8604495    0.4480036
Ni       0.0014664   -0.0014664   -0.5235119
  6
          2.968000 (fs)
C        0.0174178   -0.0174184    1.5466705
H        0.6351791    0.7249871    2.1022458
H       -0.7249836   -0.6352044    2.1022423
H        0.7627267   -0.7627263    0.4950285
H       -0.8606238    0.8606525    0.4475504
Ni       0.0014638   -0.0014638   -0.5235152
  6
          2.978000 (fs)
C        0.0174428   -0.0174434    1.5467296
H        0.6351535    0.7250849    2.1021179
H       -0.7250813   -0.6351789    2.1021144
H        0.7629095   -0.7629091    0.4948678
H       -0.8608258    0.8608546    0.4470985
Ni       0.0014612   -0.0014612   -0.5235186
  6
          2.988000 (fs)
C        0.0174678   -0.0174684    1.5467885
H        0.6351277    0.7251821    2.1019896
H       -0.7251785   -0.6351532    2.1019861
H        0.7630920   -0.7630915    0.4947096
H       -0.8610269    0.8610557    0.4466477
Ni       0.0014586   -0.0014586   -0.5235218
  6
          2.998000 (fs)
C        0.0174928   -0.0174934    1.5468469
H        0.6351018    0.7252788    2.1018608
H       -0.7252752   -0.6351273    2.1018572
H        0.7632742   -0.7632738    0.4945537
H       -0.8612270    0.8612559    0.4461982
Ni       0.0014560   -0.0014560   -0.5235251
  6
          3.008000 (fs)
C        0.0175177   -0.0175184    1.5469050
H        0.6350756    0.7253750    2.1017316
H       -0.7253713   -0.6351011    2.1017279
H        0.7634561   -0.7634557    0.4944003
H       -0.8614261    0.8614552    0.4457498
Ni       0.0014534   -0.0014534   -0.5235283
  6
          3.018000 (fs)
C        0.0175426   -0.0175433    1.5469627
H        0.6350492    0.7254706    2.1016018
H       -0.7254669   -0.6350748    2.1015982
H        0.7636378   -0.7636373    0.4942492
H       -0.8616244    0.8616535    0.4453026
Ni       0.0014507   -0.0014507   -0.5235316
  6
          3.028000 (fs)
C        0.0175675   -0.0175681    1.5470201
H        0.6350227    0.7255657    2.1014716
H       -0.7255619   -0.6350484    2.1014680
H        0.7638191   -0.7638187    0.4941005
H       -0.8618217    0.8618509    0.4448566
Ni       0.0014481   -0.0014481   -0.5235348
  6
          3.038000 (fs)
C        0.0175923   -0.0175930    1.5470771
H        0.6349959    0.7256602    2.1013410
H       -0.7256564   -0.6350217    2.1013373
H        0.7640002   -0.7639998    0.4939543
H       -0.8620181    0.8620474    0.4444117
Ni       0.0014454   -0.0014454   -0.5235380
  6
          3.048000 (fs)
C        0.0176172   -0.0176178    1.5471338
H        0.6349690    0.7257542    2.1012099
H       -0.7257504   -0.6349948    2.1012061
H        0.7641810   -0.7641806    0.4938105
H       -0.8622135    0.8622429    0.4439681
Ni       0.0014428   -0.0014428   -0.5235411
  6
          3.058000 (fs)
C        0.0176419   -0.0176426    1.5471901
H        0.6349419    0.7258476    2.1010783
H       -0.7258438   -0.6349677    2.1010746
H        0.7643615   -0.7643611    0.4936690
H       -0.8624080    0.8624375    0.4435256
Ni       0.0014401   -0.0014401   -0.5235443
  6
          3.068000 (fs)
C        0.0176667   -0.0176674    1.5472460
H        0.6349146    0.7259406    2.1009463
H       -0.7259367   -0.6349405    2.1009425
H        0.7645418   -0.7645413    0.4935300
H       -0.8626016    0.8626312    0.4430844
Ni       0.0014374   -0.0014374   -0.5235474
  6
          3.078000 (fs)
C        0.0176914   -0.0176921    1.5473016
H        0.6348871    0.7260330    2.1008138
H       -0.7260291   -0.6349131    2.1008100
H        0.7647217   -0.7647212    0.4933933
H       -0.8627942    0.8628239    0.4426442
Ni       0.0014347   -0.0014347   -0.5235505
  6
          3.088000 (fs)
C        0.0177161   -0.0177168    1.5473568
H        0.6348594    0.7261248    2.1006809
H       -0.7261209   -0.6348855    2.1006770
H        0.7649014   -0.7649009    0.4932591
H       -0.8629860    0.8630157    0.4422053
Ni       0.0014320   -0.0014320   -0.5235536
  6
          3.098000 (fs)
C        0.0177408   -0.0177415    1.5474117
H        0.6348316    0.7262161    2.1005475
H       -0.7262122   -0.6348577    2.1005436
H        0.7650807   -0.7650802    0.4931272
H       -0.8631767    0.8632066    0.4417676
Ni       0.0014293   -0.0014293   -0.5235566
  6
          3.108000 (fs)
C        0.0177654   -0.0177661    1.5474662
H        0.6348036    0.7263069    2.1004137
H       -0.7263030   -0.6348297    2.1004098
H        0.7652598   -0.7652593    0.4929977
H       -0.8633666    0.8633965    0.4413310
Ni       0.0014265   -0.0014265   -0.5235597
  6
          3.118000 (fs)
C        0.0177900   -0.0177907    1.5475203
H        0.6347754    0.7263972    2.1002795
H       -0.7263932   -0.6348015    2.1002755
H        0.7654386   -0.7654381    0.4928707
H       -0.8635555    0.8635855    0.4408956
Ni       0.0014238   -0.0014238   -0.5235627
  6
          3.128000 (fs)
C        0.0178146   -0.0178153    1.5475741
H        0.6347470    0.7264870    2.1001448
H       -0.7264829   -0.6347732    2.1001408
H        0.7656171   -0.7656166    0.4927460
H       -0.8637435    0.8637736    0.4404613
Ni       0.0014210   -0.0014210   -0.5235657
  6
          3.138000 (fs)
C        0.0178391   -0.0178398    1.5476275
H        0.6347184    0.7265762    2.1000097
H       -0.7265721   -0.6347447    2.1000056
H        0.7657953   -0.7657948    0.4926237
H       -0.8639305    0.8639607    0.4400282
Ni       0.0014183   -0.0014183   -0.5235687
  6
          3.148000 (fs)
C        0.0178636   -0.0178643    1.5476805
H        0.6346897    0.7266649    2.0998741
H       -0.7266608   -0.6347160    2.0998700
H        0.7659732   -0.7659727    0.4925037
H       -0.8641166    0.8641469    0.4395963
Ni       0.0014155   -0.0014155   -0.5235716
  6
          3.158000 (fs)
C        0.0178881   -0.0178888    1.5477332
H        0.6346608    0.7267530    2.0997381
H       -0.7267489   -0.6346872    2.0997340
H        0.7661508   -0.7661503    0.4923862
H       -0.8643018    0.8643322    0.4391655
Ni       0.0014127   -0.0014127   -0.5235745
  6
          3.168000 (fs)
C        0.0179125   -0.0179133    1.5477856
H        0.6346316    0.7268407    2.0996017
H       -0.7268365   -0.6346581    2.0995975
H        0.7663282   -0.7663276    0.4922710
H       -0.8644861    0.8645165    0.4387359
Ni       0.0014099   -0.0014099   -0.5235775
  6
          3.178000 (fs)
C        0.0179370   -0.0179377    1.5478376
H        0.6346024    0.7269278    2.0994648
H       -0.7269235   -0.6346289    2.0994606
H        0.7665052   -0.7665047    0.4921582
H       -0.8646694    0.8646999    0.4383075
Ni       0.0014071   -0.0014071   -0.5235804
  6
          3.188000 (fs)
C        0.0179614   -0.0179621    1.5478892
H        0.6345729    0.7270143    2.0993275
H       -0.7270101   -0.6345995    2.0993233
H        0.7666819   -0.7666814    0.4920478
H       -0.8648518    0.8648824    0.4378802
Ni       0.0014043   -0.0014043   -0.5235832
  6
          3.198000 (fs)
C        0.0179857   -0.0179865    1.5479405
H        0.6345432    0.7271004    2.0991897
H       -0.7270961   -0.6345699    2.0991855
H        0.7668583   -0.7668578    0.4919398
H       -0.8650332    0.8650640    0.4374541
Ni       0.0014015   -0.0014015   -0.5235861
  6
          3.208000 (fs)
C        0.0180100   -0.0180108    1.5479914
H        0.6345134    0.7271859    2.0990515
H       -0.7271815   -0.6345401    2.0990473
H        0.7670344   -0.7670339    0.4918341
H       -0.8652138    0.8652446    0.4370291
Ni       0.0013986   -0.0013986   -0.5235889
  6
          3.218000 (fs)
C        0.0180343   -0.0180351    1.5480419
H        0.6344834    0.7272709    2.0989129
H       -0.7272665   -0.6345102    2.0989086
H        0.7672103   -0.7672097    0.4917308
H       -0.8653934    0.8654243    0.4366053
Ni       0.0013958   -0.0013958   -0.5235917
  6
          3.228000 (fs)
C        0.0180586   -0.0180594    1.5480921
H        0.6344533    0.7273553    2.0987739
H       -0.7273509   -0.6344800    2.0987695
H        0.7673858   -0.7673852    0.4916299
H       -0.8655721    0.8656031    0.4361827
Ni       0.0013929   -0.0013929   -0.5235945
  6
          3.238000 (fs)
C        0.0180828   -0.0180836    1.5481419
H        0.6344229    0.7274393    2.0986344
H       -0.7274348   -0.6344498    2.0986300
H        0.7675610   -0.7675604    0.4915313
H       -0.8657498    0.8657809    0.4357612
Ni       0.0013900   -0.0013900   -0.5235973
  6
          3.248000 (fs)
C        0.0181071   -0.0181078    1.5481913
H        0.6343924    0.7275227    2.0984945
H       -0.7275182   -0.6344193    2.0984901
H        0.7677359   -0.7677353    0.4914352
H       -0.8659267    0.8659578    0.4353408
Ni       0.0013872   -0.0013872   -0.5236000
  6
          3.258000 (fs)
C        0.0181312   -0.0181320    1.5482404
H        0.6343618    0.7276056    2.0983542
H       -0.7276011   -0.6343887    2.0983497
H        0.7679105   -0.7679099    0.4913413
H       -0.8661026    0.8661338    0.4349216
Ni       0.0013843   -0.0013843   -0.5236027
  6
          3.268000 (fs)
C        0.0181554   -0.0181562    1.5482892
H        0.6343309    0.7276880    2.0982134
H       -0.7276834   -0.6343579    2.0982090
H        0.7680848   -0.7680842    0.4912499
H       -0.8662776    0.8663089    0.4345036
Ni       0.0013814   -0.0013814   -0.5236054
  6
          3.278000 (fs)
C        0.0181795   -0.0181803    1.5483375
H        0.6342999    0.7277698    2.0980723
H       -0.7277652   -0.6343269    2.0980677
H        0.7682588   -0.7682582    0.4911608
H       -0.8664516    0.8664830    0.4340867
Ni       0.0013784   -0.0013784   -0.5236081
  6
          3.288000 (fs)
C        0.0182036   -0.0182044    1.5483856
H        0.6342687    0.7278512    2.0979307
H       -0.7278465   -0.6342958    2.0979261
H        0.7684324   -0.7684319    0.4910741
H       -0.8666247    0.8666562    0.4336710
Ni       0.0013755   -0.0013755   -0.5236108
  6
          3.298000 (fs)
C        0.0182277   -0.0182285    1.5484332
H        0.6342374    0.7279320    2.0977886
H       -0.7279273   -0.6342645    2.0977840
H        0.7686058   -0.7686052    0.4909898
H       -0.8667969    0.8668285    0.4332564
Ni       0.0013726   -0.0013726   -0.5236134
  6
          3.308000 (fs)
C        0.0182517   -0.0182525    1.5484805
H        0.6342058    0.7280123    2.0976462
H       -0.7280076   -0.6342330    2.0976416
H        0.7687788   -0.7687782    0.4909078
H       -0.8669682    0.8669999    0.4328429
Ni       0.0013696   -0.0013696   -0.5236161
  6
          3.318000 (fs)
C        0.0182757   -0.0182765    1.5485274
H        0.6341741    0.7280920    2.0975033
H       -0.7280873   -0.6342014    2.0974987
H        0.7689515   -0.7689509    0.4908282
H       -0.8671385    0.8671703    0.4324307
Ni       0.0013667   -0.0013667   -0.5236187
  6
          3.328000 (fs)
C        0.0182997   -0.0183005    1.5485740
H        0.6341422    0.7281713    2.0973600
H       -0.7281665   -0.6341695    2.0973553
H        0.7691239   -0.7691233    0.4907510
H       -0.8673079    0.8673398    0.4320195
Ni       0.0013637   -0.0013637   -0.5236212
  6
          3.338000 (fs)
C        0.0183237   -0.0183245    1.5486202
H        0.6341102    0.7282500    2.0972163
H       -0.7282452   -0.6341375    2.0972116
H        0.7692960   -0.7692954    0.4906761
H       -0.8674764    0.8675083    0.4316095
Ni       0.0013607   -0.0013607   -0.5236238
  6
          3.348000 (fs)
C        0.0183476   -0.0183484    1.5486660
H        0.6340780    0.7283281    2.0970721
H       -0.7283233   -0.6341054    2.0970674
H        0.7694677   -0.7694671    0.4906036
H       -0.8676440    0.8676760    0.4312007
Ni       0.0013577   -0.0013577   -0.5236263
  6
          3.358000 (fs)
C        0.0183715   -0.0183723    1.5487114
H        0.6340456    0.7284058    2.0969276
H       -0.7284009   -0.6340731    2.0969228
H        0.7696392   -0.7696385    0.4905335
H       -0.8678106    0.8678427    0.4307930
Ni       0.0013547   -0.0013547   -0.5236288
  6
          3.368000 (fs)
C        0.0183953   -0.0183962    1.5487566
H        0.6340131    0.7284830    2.0967826
H       -0.7284780   -0.6340406    2.0967778
H        0.7698103   -0.7698096    0.4904658
H       -0.8679763    0.8680085    0.4303864
Ni       0.0013517   -0.0013517   -0.5236313
  6
          3.378000 (fs)
C        0.0184192   -0.0184200    1.5488013
H        0.6339804    0.7285596    2.0966373
H       -0.7285546   -0.6340079    2.0966324
H        0.7699810   -0.7699804    0.4904004
H       -0.8681411    0.8681734    0.4299810
Ni       0.0013487   -0.0013487   -0.5236338
  6
          3.388000 (fs)
C        0.0184430   -0.0184439    1.5488457
H        0.6339475    0.7286357    2.0964915
H       -0.7286307   -0.6339751    2.0964866
H        0.7701515   -0.7701508    0.4903373
H       -0.8683050    0.8683373    0.4295767
Ni       0.0013457   -0.0013457   -0.5236362
  6
          3.398000 (fs)
C        0.0184668   -0.0184676    1.5488897
H        0.6339145    0.7287113    2.0963453
H       -0.7287063   -0.6339421    2.0963403
H        0.7703216   -0.7703209    0.4902766
H       -0.8684679    0.8685004    0.4291736
Ni       0.0013426   -0.0013426   -0.5236387
  6
          3.408000 (fs)
C        0.0184905   -0.0184914    1.5489333
H        0.6338813    0.7287864    2.0961987
H       -0.7287813   -0.6339090    2.0961937
H        0.7704913   -0.7704907    0.4902183
H       -0.8686300    0.8686625    0.4287716
Ni       0.0013396   -0.0013396   -0.5236411
  6
          3.418000 (fs)
C        0.0185143   -0.0185151    1.5489766
H        0.6338480    0.7288610    2.0960517
H       -0.7288559   -0.6338757    2.0960467
H        0.7706608   -0.7706601    0.4901623
H       -0.8687911    0.8688237    0.4283707
Ni       0.0013365   -0.0013365   -0.5236434
  6
          3.428000 (fs)
C        0.0185380   -0.0185389    1.5490195
H        0.6338145    0.7289350    2.0959043
H       -0.7289299   -0.6338423    2.0958993
H        0.7708299   -0.7708292    0.4901087
H       -0.8689513    0.8689840    0.4279710
Ni       0.0013334   -0.0013334   -0.5236458
  6
          3.438000 (fs)
C        0.0185616   -0.0185625    1.5490620
H        0.6337809    0.7290086    2.0957565
H       -0.7290034   -0.6338087    2.0957514
H        0.7709987   -0.7709980    0.4900574
H       -0.8691105    0.8691433    0.4275724
Ni       0.0013303   -0.0013303   -0.5236481
  6
          3.448000 (fs)
C        0.0185853   -0.0185862    1.5491042
H        0.6337471    0.7290816    2.0956083
H       -0.7290764   -0.6337750    2.0956032
H        0.7711671   -0.7711665    0.4900085
H       -0.8692689    0.8693018    0.4271749
Ni       0.0013272   -0.0013272   -0.5236504
  6
          3.458000 (fs)
C        0.0186089   -0.0186098    1.5491460
H        0.6337131    0.7291541    2.0954597
H       -0.7291489   -0.6337411    2.0954545
H        0.7713352   -0.7713346    0.4899620
H       -0.8694263    0.8694593    0.4267786
Ni       0.0013241   -0.0013241   -0.5236527
  6
          3.468000 (fs)
C        0.0186325   -0.0186334    1.5491874
H        0.6336790    0.7292262    2.0953107
H       -0.7292209   -0.6337070    2.0953055
H        0.7715030   -0.7715023    0.4899177
H       -0.8695829    0.8696159    0.4263833
Ni       0.0013210   -0.0013210   -0.5236550
  6
          3.478000 (fs)
C        0.0186560   -0.0186570    1.5492285
H        0.6336447    0.7292976    2.0951613
H       -0.7292923   -0.6336728    2.0951561
H        0.7716704   -0.7716697    0.4898759
H       -0.8697385    0.8697716    0.4259893
Ni       0.0013179   -0.0013179   -0.5236573
  6
          3.488000 (fs)
C        0.0186796   -0.0186805    1.5492692
H        0.6336103    0.7293686    2.0950115
H       -0.7293632   -0.6336384    2.0950062
H        0.7718375   -0.7718368    0.4898364
H       -0.8698931    0.8699264    0.4255963
Ni       0.0013147   -0.0013147   -0.5236595
  6
          3.498000 (fs)
C        0.0187031   -0.0187040    1.5493095
H        0.6335757    0.7294391    2.0948613
H       -0.7294337   -0.6336038    2.0948560
H        0.7720042   -0.7720035    0.4897992
H       -0.8700469    0.8700802    0.4252045
Ni       0.0013116   -0.0013116   -0.5236617
  6
          3.508000 (fs)
C        0.0187266   -0.0187275    1.5493494
H        0.6335410    0.7295090    2.0947107
H       -0.7295036   -0.6335692    2.0947053
H        0.7721706   -0.7721699    0.4897644
H       -0.8701997    0.8702331    0.4248138
Ni       0.0013084   -0.0013084   -0.5236639
  6
          3.518000 (fs)
C        0.0187500   -0.0187510    1.5493890
H        0.6335061    0.7295785    2.0945597
H       -0.7295730   -0.6335343    2.0945543
H        0.7723367   -0.7723360    0.4897319
H       -0.8703517    0.8703851    0.4244242
Ni       0.0013053   -0.0013053   -0.5236660
  6
          3.528000 (fs)
C        0.0187734   -0.0187744    1.5494283
H        0.6334710    0.7296474    2.0944083
H       -0.7296419   -0.6334993    2.0944029
H        0.7725024   -0.7725017    0.4897018
H       -0.8705027    0.8705362    0.4240357
Ni       0.0013021   -0.0013021   -0.5236681
  6
          3.538000 (fs)
C        0.0187968   -0.0187978    1.5494671
H        0.6334359    0.7297158    2.0942565
H       -0.7297103   -0.6334642    2.0942511
H        0.7726677   -0.7726670    0.4896740
H       -0.8706528    0.8706864    0.4236484
Ni       0.0012989   -0.0012989   -0.5236703
  6
          3.548000 (fs)
C        0.0188202   -0.0188212    1.5495056
H        0.6334005    0.7297838    2.0941044
H       -0.7297782   -0.6334289    2.0940989
H        0.7728327   -0.7728320    0.4896485
H       -0.8708020    0.8708357    0.4232622
Ni       0.0012957   -0.0012957   -0.5236724
  6
          3.558000 (fs)
C        0.0188436   -0.0188445    1.5495437
H        0.6333650    0.7298512    2.0939518
H       -0.7298456   -0.6333935    2.0939463
H        0.7729974   -0.7729966    0.4896254
H       -0.8709502    0.8709840    0.4228771
Ni       0.0012925   -0.0012925   -0.5236744
  6
          3.568000 (fs)
C        0.0188669   -0.0188679    1.5495815
H        0.6333294    0.7299182    2.0937989
H       -0.7299125   -0.6333579    2.0937934
H        0.7731617   -0.7731609    0.4896046
H       -0.8710976    0.8711315    0.4224931
Ni       0.0012893   -0.0012893   -0.5236765
  6
          3.578000 (fs)
C        0.0188902   -0.0188912    1.5496189
H        0.6332937    0.7299846    2.0936456
H       -0.7299789   -0.6333222    2.0936400
H        0.7733256   -0.7733249    0.4895861
H       -0.8712440    0.8712780    0.4221102
Ni       0.0012860   -0.0012860   -0.5236785
  6
          3.588000 (fs)
C        0.0189134   -0.0189144    1.5496559
H        0.6332577    0.7300505    2.0934920
H       -0.7300448   -0.6332863    2.0934863
H        0.7734892   -0.7734884    0.4895700
H       -0.8713896    0.8714236    0.4217284
Ni       0.0012828   -0.0012828   -0.5236805
  6
          3.598000 (fs)
C        0.0189367   -0.0189377    1.5496925
H        0.6332217    0.7301160    2.0933379
H       -0.7301101   -0.6332503    2.0933322
H        0.7736524   -0.7736517    0.4895562
H       -0.8715342    0.8715683    0.4213477
Ni       0.0012795   -0.0012795   -0.5236825
  6
          3.608000 (fs)
C        0.0189599   -0.0189609    1.5497288
H        0.6331855    0.7301809    2.0931835
H       -0.7301750   -0.6332141    2.0931778
H        0.7738153   -0.7738145    0.4895448
H       -0.8716779    0.8717121    0.4209682
Ni       0.0012763   -0.0012763   -0.5236844
  6
          3.618000 (fs)
C        0.0189831   -0.0189841    1.5497647
H        0.6331491    0.7302453    2.0930287
H       -0.7302394   -0.6331778    2.0930229
H        0.7739778   -0.7739770    0.4895356
H       -0.8718207    0.8718550    0.4205898
Ni       0.0012730   -0.0012730   -0.5236863
  6
          3.628000 (fs)
C        0.0190062   -0.0190073    1.5498003
H        0.6331127    0.7303093    2.0928735
H       -0.7303033   -0.6331414    2.0928677
H        0.7741399   -0.7741392    0.4895288
H       -0.8719626    0.8719970    0.4202125
Ni       0.0012697   -0.0012697   -0.5236882
  6
          3.638000 (fs)
C        0.0190294   -0.0190304    1.5498354
H        0.6330760    0.7303727    2.0927180
H       -0.7303667   -0.6331048    2.0927121
H        0.7743017   -0.7743010    0.4895243
H       -0.8721036    0.8721381    0.4198363
Ni       0.0012664   -0.0012664   -0.5236901
  6
          3.648000 (fs)
C        0.0190525   -0.0190535    1.5498702
H        0.6330393    0.7304356    2.0925620
H       -0.7304296   -0.6330681    2.0925561
H        0.7744631   -0.7744624    0.4895222
H       -0.8722437    0.8722782    0.4194612
Ni       0.0012631   -0.0012631   -0.5236920
  6
          3.658000 (fs)
C        0.0190756   -0.0190766    1.5499047
H        0.6330024    0.7304981    2.0924057
H       -0.7304920   -0.6330312    2.0923998
H        0.7746242   -0.7746234    0.4895223
H       -0.8723828    0.8724175    0.4190872
Ni       0.0012598   -0.0012598   -0.5236938
  6
          3.668000 (fs)
C        0.0190986   -0.0190997    1.5499387
H        0.6329653    0.7305600    2.0922491
H       -0.7305539   -0.6329942    2.0922431
H        0.7747848   -0.7747841    0.4895248
H       -0.8725211    0.8725558    0.4187143
Ni       0.0012565   -0.0012565   -0.5236956
  6
          3.678000 (fs)
C        0.0191217   -0.0191227    1.5499724
H        0.6329282    0.7306215    2.0920920
H       -0.7306154   -0.6329571    2.0920860
H        0.7749451   -0.7749443    0.4895296
H       -0.8726584    0.8726933    0.4183425
Ni       0.0012531   -0.0012531   -0.5236974
  6
          3.688000 (fs)
C        0.0191447   -0.0191457    1.5500058
H        0.6328909    0.7306825    2.0919346
H       -0.7306763   -0.6329199    2.0919286
H        0.7751051   -0.7751043    0.4895367
H       -0.8727949    0.8728298    0.4179718
Ni       0.0012498   -0.0012498   -0.5236992
  6
          3.698000 (fs)
C        0.0191676   -0.0191687    1.5500387
H        0.6328534    0.7307430    2.0917769
H       -0.7307367   -0.6328825    2.0917708
H        0.7752646   -0.7752638    0.4895461
H       -0.8729304    0.8729654    0.4176022
Ni       0.0012464   -0.0012465   -0.5237009
  6
          3.708000 (fs)
C        0.0191906   -0.0191917    1.5500713
H        0.6328159    0.7308029    2.0916188
H       -0.7307967   -0.6328450    2.0916126
H        0.7754238   -0.7754229    0.4895578
H       -0.8730650    0.8731001    0.4172337
Ni       0.0012431   -0.0012431   -0.5237026
  6
          3.718000 (fs)
C        0.0192135   -0.0192146    1.5501035
H        0.6327782    0.7308624    2.0914603
H       -0.7308561   -0.6328073    2.0914541
H        0.7755825   -0.7755817    0.4895718
H       -0.8731988    0.8732339    0.4168664
Ni       0.0012397   -0.0012397   -0.5237043
  6
          3.728000 (fs)
C        0.0192364   -0.0192375    1.5501354
H        0.6327404    0.7309215    2.0913015
H       -0.7309151   -0.6327695    2.0912952
H        0.7757409   -0.7757401    0.4895882
H       -0.8733316    0.8733668    0.4165001
Ni       0.0012363   -0.0012363   -0.5237060
  6
          3.738000 (fs)
C        0.0192593   -0.0192604    1.5501669
H        0.6327024    0.7309800    2.0911423
H       -0.7309736   -0.6327316    2.0911360
H        0.7758989   -0.7758981    0.4896069
H       -0.8734635    0.8734988    0.4161349
Ni       0.0012329   -0.0012329   -0.5237077
  6
          3.748000 (fs)
C        0.0192822   -0.0192833    1.5501980
H        0.6326643    0.7310380    2.0909827
H       -0.7310316   -0.6326936    2.0909764
H        0.7760566   -0.7760557    0.4896278
H       -0.8735945    0.8736299    0.4157708
Ni       0.0012295   -0.0012295   -0.5237093
  6
          3.758000 (fs)
C        0.0193050   -0.0193061    1.5502287
H        0.6326261    0.7310956    2.0908228
H       -0.7310891   -0.6326554    2.0908165
H        0.7762138   -0.7762130    0.4896511
H       -0.8737246    0.8737601    0.4154079
Ni       0.0012261   -0.0012261   -0.5237109
  6
          3.768000 (fs)
C        0.0193278   -0.0193289    1.5502591
H        0.6325878    0.7311526    2.0906626
H       -0.7311461   -0.6326171    2.0906562
H        0.7763707   -0.7763698    0.4896767
H       -0.8738538    0.8738893    0.4150460
Ni       0.0012227   -0.0012227   -0.5237125
  6
          3.778000 (fs)
C        0.0193506   -0.0193517    1.5502891
H        0.6325493    0.7312092    2.0905020
H       -0.7312026   -0.6325787    2.0904955
H        0.7765271   -0.7765263    0.4897046
H       -0.8739821    0.8740177    0.4146852
Ni       0.0012193   -0.0012193   -0.5237140
  6
          3.788000 (fs)
C        0.0193733   -0.0193745    1.5503187
H        0.6325107    0.7312653    2.0903410
H       -0.7312587   -0.6325402    2.0903345
H        0.7766832   -0.7766824    0.4897349
H       -0.8741094    0.8741452    0.4143255
Ni       0.0012158   -0.0012158   -0.5237156
  6
          3.798000 (fs)
C        0.0193960   -0.0193972    1.5503480
H        0.6324720    0.7313209    2.0901797
H       -0.7313143   -0.6325015    2.0901732
H        0.7768389   -0.7768380    0.4897674
H       -0.8742359    0.8742717    0.4139669
Ni       0.0012124   -0.0012124   -0.5237171
  6
          3.808000 (fs)
C        0.0194187   -0.0194199    1.5503769
H        0.6324332    0.7313761    2.0900181
H       -0.7313694   -0.6324627    2.0900115
H        0.7769942   -0.7769933    0.4898022
H       -0.8743615    0.8743974    0.4136094
Ni       0.0012089   -0.0012089   -0.5237185
  6
          3.818000 (fs)
C        0.0194414   -0.0194426    1.5504054
H        0.6323943    0.7314307    2.0898561
H       -0.7314240   -0.6324239    2.0898495
H        0.7771491   -0.7771482    0.4898394
H       -0.8744862    0.8745222    0.4132530
Ni       0.0012054   -0.0012054   -0.5237200
  6
          3.828000 (fs)
C        0.0194641   -0.0194653    1.5504335
H        0.6323552    0.7314849    2.0896938
H       -0.7314782   -0.6323848    2.0896871
H        0.7773036   -0.7773027    0.4898788
H       -0.8746100    0.8746460    0.4128977
Ni       0.0012019   -0.0012019   -0.5237214
  6
          3.838000 (fs)
C        0.0194867   -0.0194879    1.5504613
H        0.6323161    0.7315387    2.0895311
H       -0.7315319   -0.6323457    2.0895244
H        0.7774577   -0.7774568    0.4899205
H       -0.8747329    0.8747690    0.4125434
Ni       0.0011984   -0.0011985   -0.5237229
  6
          3.848000 (fs)
C        0.0195093   -0.0195105    1.5504887
H        0.6322768    0.7315919    2.0893681
H       -0.7315851   -0.6323065    2.0893614
H        0.7776113   -0.7776104    0.4899645
H       -0.8748548    0.8748911    0.4121903
Ni       0.0011949   -0.0011949   -0.5237242
  6
          3.858000 (fs)
C        0.0195319   -0.0195331    1.5505157
H        0.6322374    0.7316447    2.0892047
H       -0.7316378   -0.6322671    2.0891980
H        0.7777646   -0.7777637    0.4900109
H       -0.8749759    0.8750122    0.4118382
Ni       0.0011914   -0.0011914   -0.5237256
  6
          3.868000 (fs)
C        0.0195545   -0.0195557    1.5505424
H        0.6321979    0.7316970    2.0890411
H       -0.7316901   -0.6322276    2.0890343
H        0.7779175   -0.7779166    0.4900595
H       -0.8750961    0.8751325    0.4114872
Ni       0.0011879   -0.0011879   -0.5237270
  6
          3.878000 (fs)
C        0.0195770   -0.0195782    1.5505686
H        0.6321582    0.7317488    2.0888771
H       -0.7317419   -0.6321880    2.0888702
H        0.7780700   -0.7780690    0.4901104
H       -0.8752154    0.8752519    0.4111373
Ni       0.0011844   -0.0011844   -0.5237283
  6
          3.888000 (fs)
C        0.0195995   -0.0196007    1.5505945
H        0.6321185    0.7318002    2.0887127
H       -0.7317932   -0.6321483    2.0887058
H        0.7782220   -0.7782211    0.4901636
H       -0.8753338    0.8753704    0.4107885
Ni       0.0011808   -0.0011808   -0.5237296
  6
          3.898000 (fs)
C        0.0196220   -0.0196232    1.5506200
H        0.6320786    0.7318511    2.0885480
H       -0.7318440   -0.6321085    2.0885411
H        0.7783737   -0.7783727    0.4902191
H       -0.8754513    0.8754880    0.4104407
Ni       0.0011773   -0.0011773   -0.5237308
  6
          3.908000 (fs)
C        0.0196445   -0.0196457    1.5506452
H        0.6320387    0.7319015    2.0883830
H       -0.7318944   -0.6320686    2.0883761
H        0.7785249   -0.7785240    0.4902769
H       -0.8755679    0.8756047    0.4100941
Ni       0.0011737   -0.0011737   -0.5237321
  6
          3.918000 (fs)
C        0.0196669   -0.0196681    1.5506700
H        0.6319986    0.7319515    2.0882177
H       -0.7319443   -0.6320285    2.0882107
H        0.7786757   -0.7786748    0.4903370
H       -0.8756836    0.8757204    0.4097485
Ni       0.0011702   -0.0011702   -0.5237333
  6
          3.928000 (fs)
C        0.0196893   -0.0196906    1.5506943
H        0.6319584    0.7320009    2.0880520
H       -0.7319937   -0.6319884    2.0880450
H        0.7788261   -0.7788252    0.4903994
H       -0.8757985    0.8758353    0.4094041
Ni       0.0011666   -0.0011666   -0.5237345
  6
          3.938000 (fs)
C        0.0197117   -0.0197130    1.5507184
H        0.6319181    0.7320500    2.0878860
H       -0.7320427   -0.6319481    2.0878789
H        0.7789761   -0.7789752    0.4904641
H       -0.8759124    0.8759494    0.4090607
Ni       0.0011630   -0.0011630   -0.5237357
  6
          3.948000 (fs)
C        0.0197341   -0.0197354    1.5507420
H        0.6318777    0.7320985    2.0877197
H       -0.7320912   -0.6319078    2.0877126
H        0.7791257   -0.7791247    0.4905310
H       -0.8760254    0.8760625    0.4087184
Ni       0.0011594   -0.0011594   -0.5237368
  6
          3.958000 (fs)
C        0.0197564   -0.0197577    1.5507653
H        0.6318372    0.7321466    2.0875531
H       -0.7321393   -0.6318673    2.0875459
H        0.7792748   -0.7792738    0.4906003
H       -0.8761375    0.8761747    0.4083771
Ni       0.0011558   -0.0011558   -0.5237380
  6
          3.968000 (fs)
C        0.0197787   -0.0197800    1.5507882
H        0.6317966    0.7321942    2.0873861
H       -0.7321868   -0.6318267    2.0873789
H        0.7794235   -0.7794225    0.4906718
H       -0.8762488    0.8762860    0.4080370
Ni       0.0011522   -0.0011522   -0.5237391
  6
          3.978000 (fs)
C        0.0198010   -0.0198023    1.5508107
H        0.6317558    0.7322414    2.0872188
H       -0.7322340   -0.6317861    2.0872116
H        0.7795718   -0.7795708    0.4907456
H       -0.8763591    0.8763964    0.4076979
Ni       0.0011485   -0.0011485   -0.5237402
  6
          3.988000 (fs)
C        0.0198233   -0.0198246    1.5508328
H        0.6317150    0.7322881    2.0870513
H       -0.7322806   -0.6317453    2.0870439
H        0.7797197   -0.7797187    0.4908217
H       -0.8764686    0.8765060    0.4073599
Ni       0.0011449   -0.0011449   -0.5237412
  6
          3.998000 (fs)
C        0.0198456   -0.0198469    1.5508545
H        0.6316741    0.7323344    2.0868833
H       -0.7323269   -0.6317044    2.0868760
H        0.7798671   -0.7798661    0.4909000
H       -0.8765772    0.8766146    0.4070230
Ni       0.0011412   -0.0011412   -0.5237422
  6
          4.008000 (fs)
C        0.0198678   -0.0198691    1.5508759
H        0.6316331    0.7323802    2.0867151
H       -0.7323726   -0.6316635    2.0867077
H        0.7800141   -0.7800130    0.4909807
H       -0.8766848    0.8767224    0.4066871
Ni       0.0011376   -0.0011376   -0.5237433
  6
          4.018000 (fs)
C        0.0198900   -0.0198914    1.5508969
H        0.6315921    0.7324255    2.0865466
H       -0.7324179   -0.6316224    2.0865392
H        0.7801606   -0.7801596    0.4910636
H       -0.8767916    0.8768292    0.4063524
Ni       0.0011339   -0.0011339   -0.5237442
  6
          4.028000 (fs)
C        0.0199122   -0.0199136    1.5509175
H        0.6315509    0.7324704    2.0863777
H       -0.7324627   -0.6315813    2.0863703
H        0.7803067   -0.7803057    0.4911487
H       -0.8768975    0.8769352    0.4060187
Ni       0.0011302   -0.0011302   -0.5237452
  6
          4.038000 (fs)
C        0.0199344   -0.0199358    1.5509378
H        0.6315096    0.7325148    2.0862086
H       -0.7325071   -0.6315400    2.0862011
H        0.7804524   -0.7804513    0.4912362
H       -0.8770025    0.8770403    0.4056860
Ni       0.0011265   -0.0011265   -0.5237461
  6
          4.048000 (fs)
C        0.0199566   -0.0199579    1.5509576
H        0.6314682    0.7325588    2.0860391
H       -0.7325510   -0.6314987    2.0860316
H        0.7805976   -0.7805965    0.4913259
H       -0.8771066    0.8771445    0.4053545
Ni       0.0011228   -0.0011229   -0.5237470
  6
          4.058000 (fs)
C        0.0199787   -0.0199800    1.5509771
H        0.6314267    0.7326023    2.0858694
H       -0.7325945   -0.6314572    2.0858618
H        0.7807424   -0.7807413    0.4914179
H       -0.8772098    0.8772478    0.4050240
Ni       0.0011191   -0.0011191   -0.5237479
  6
          4.068000 (fs)
C        0.0200008   -0.0200022    1.5509962
H        0.6313851    0.7326453    2.0856993
H       -0.7326375   -0.6314157    2.0856916
H        0.7808867   -0.7808856    0.4915122
H       -0.8773122    0.8773502    0.4046946
Ni       0.0011154   -0.0011154   -0.5237488
  6
          4.078000 (fs)
C        0.0200229   -0.0200242    1.5510150
H        0.6313435    0.7326880    2.0855289
H       -0.7326801   -0.6313741    2.0855212
H        0.7810306   -0.7810295    0.4916088
H       -0.8774136    0.8774517    0.4043662
Ni       0.0011117   -0.0011117   -0.5237496
  6
          4.088000 (fs)
C        0.0200449   -0.0200463    1.5510333
H        0.6313017    0.7327301    2.0853582
H       -0.7327222   -0.6313323    2.0853505
H        0.7811740   -0.7811729    0.4917076
H       -0.8775142    0.8775524    0.4040389
Ni       0.0011080   -0.0011080   -0.5237505
  6
          4.098000 (fs)
C        0.0200670   -0.0200684    1.5510513
H        0.6312599    0.7327718    2.0851873
H       -0.7327639   -0.6312905    2.0851795
H        0.7813170   -0.7813159    0.4918086
H       -0.8776139    0.8776521    0.4037127
Ni       0.0011042   -0.0011042   -0.5237513
  6
          4.108000 (fs)
C        0.0200890   -0.0200904    1.5510689
H        0.6312180    0.7328131    2.0850160
H       -0.7328051   -0.6312487    2.0850082
H        0.7814595   -0.7814584    0.4919120
H       -0.8777127    0.8777510    0.4033875
Ni       0.0011005   -0.0011005   -0.5237520
  6
          4.118000 (fs)
C        0.0201110   -0.0201124    1.5510861
H        0.6311760    0.7328540    2.0848445
H       -0.7328459   -0.6312067    2.0848366
H        0.7816015   -0.7816004    0.4920176
H       -0.8778106    0.8778490    0.4030634
Ni       0.0010967   -0.0010967   -0.5237528
  6
          4.128000 (fs)
C        0.0201330   -0.0201344    1.5511029
H        0.6311339    0.7328944    2.0846726
H       -0.7328863   -0.6311646    2.0846647
H        0.7817431   -0.7817420    0.4921255
H       -0.8779076    0.8779461    0.4027404
Ni       0.0010929   -0.0010929   -0.5237535
  6
          4.138000 (fs)
C        0.0201549   -0.0201564    1.5511193
H        0.6310917    0.7329343    2.0845005
H       -0.7329262   -0.6311225    2.0844925
H        0.7818843   -0.7818832    0.4922356
H       -0.8780038    0.8780424    0.4024184
Ni       0.0010891   -0.0010892   -0.5237542
  6
          4.148000 (fs)
C        0.0201769   -0.0201783    1.5511354
H        0.6310495    0.7329739    2.0843280
H       -0.7329657   -0.6310803    2.0843200
H        0.7820250   -0.7820239    0.4923480
H       -0.8780990    0.8781377    0.4020974
Ni       0.0010854   -0.0010854   -0.5237549
  6
          4.158000 (fs)
C        0.0201988   -0.0202002    1.5511511
H        0.6310072    0.7330130    2.0841553
H       -0.7330047   -0.6310380    2.0841472
H        0.7821652   -0.7821641    0.4924626
H       -0.8781934    0.8782322    0.4017776
Ni       0.0010816   -0.0010816   -0.5237555
  6
          4.168000 (fs)
C        0.0202207   -0.0202221    1.5511664
H        0.6309648    0.7330516    2.0839823
H       -0.7330433   -0.6309957    2.0839742
H        0.7823050   -0.7823038    0.4925795
H       -0.8782869    0.8783258    0.4014587
Ni       0.0010777   -0.0010778   -0.5237561
  6
          4.178000 (fs)
C        0.0202425   -0.0202440    1.5511813
H        0.6309223    0.7330899    2.0838090
H       -0.7330815   -0.6309532    2.0838009
H        0.7824443   -0.7824431    0.4926987
H       -0.8783796    0.8784185    0.4011410
Ni       0.0010739   -0.0010739   -0.5237567
  6
          4.188000 (fs)
C        0.0202644   -0.0202659    1.5511959
H        0.6308797    0.7331276    2.0836354
H       -0.7331193   -0.6309107    2.0836272
H        0.7825831   -0.7825819    0.4928201
H       -0.8784713    0.8785103    0.4008243
Ni       0.0010701   -0.0010701   -0.5237573
  6
          4.198000 (fs)
C        0.0202862   -0.0202877    1.5512101
H        0.6308371    0.7331650    2.0834616
H       -0.7331566   -0.6308681    2.0834533
H        0.7827214   -0.7827203    0.4929437
H       -0.8785622    0.8786013    0.4005086
Ni       0.0010663   -0.0010663   -0.5237578
  6
          4.208000 (fs)
C        0.0203081   -0.0203095    1.5512238
H        0.6307944    0.7332019    2.0832875
H       -0.7331934   -0.6308254    2.0832792
H        0.7828593   -0.7828581    0.4930697
H       -0.8786522    0.8786913    0.4001940
Ni       0.0010624   -0.0010624   -0.5237584
  6
          4.218000 (fs)
C        0.0203299   -0.0203313    1.5512372
H        0.6307516    0.7332384    2.0831130
H       -0.7332299   -0.6307827    2.0831047
H        0.7829967   -0.7829955    0.4931978
H       -0.8787413    0.8787805    0.3998805
Ni       0.0010586   -0.0010586   -0.5237589
  6
          4.228000 (fs)
C        0.0203516   -0.0203531    1.5512503
H        0.6307088    0.7332745    2.0829384
H       -0.7332659   -0.6307399    2.0829300
H        0.7831336   -0.7831324    0.4933282
H       -0.8788295    0.8788689    0.3995680
Ni       0.0010547   -0.0010547   -0.5237593
  6
          4.238000 (fs)
C        0.0203734   -0.0203749    1.5512629
H        0.6306659    0.7333101    2.0827634
H       -0.7333015   -0.6306970    2.0827550
H        0.7832701   -0.7832689    0.4934609
H       -0.8789169    0.8789563    0.3992566
Ni       0.0010508   -0.0010508   -0.5237598
  6
          4.248000 (fs)
C        0.0203951   -0.0203966    1.5512752
H        0.6306229    0.7333454    2.0825882
H       -0.7333367   -0.6306541    2.0825797
H        0.7834060   -0.7834048    0.4935958
H       -0.8790034    0.8790429    0.3989462
Ni       0.0010469   -0.0010469   -0.5237602
  6
          4.258000 (fs)
C        0.0204168   -0.0204184    1.5512871
H        0.6305798    0.7333802    2.0824127
H       -0.7333714   -0.6306111    2.0824042
H        0.7835415   -0.7835403    0.4937329
H       -0.8790890    0.8791286    0.3986369
Ni       0.0010430   -0.0010430   -0.5237606
  6
          4.268000 (fs)
C        0.0204385   -0.0204401    1.5512986
H        0.6305367    0.7334145    2.0822369
H       -0.7334058   -0.6305680    2.0822284
H        0.7836765   -0.7836753    0.4938723
H       -0.8791737    0.8792134    0.3983287
Ni       0.0010391   -0.0010391   -0.5237610
  6
          4.278000 (fs)
C        0.0204602   -0.0204618    1.5513097
H        0.6304936    0.7334485    2.0820609
H       -0.7334397   -0.6305249    2.0820523
H        0.7838110   -0.7838097    0.4940139
H       -0.8792576    0.8792973    0.3980215
Ni       0.0010352   -0.0010352   -0.5237613
  6
          4.288000 (fs)
C        0.0204819   -0.0204834    1.5513204
H        0.6304503    0.7334820    2.0818846
H       -0.7334732   -0.6304817    2.0818760
H        0.7839450   -0.7839437    0.4941578
H       -0.8793406    0.8793804    0.3977153
Ni       0.0010313   -0.0010313   -0.5237617
  6
          4.298000 (fs)
C        0.0205035   -0.0205051    1.5513308
H        0.6304071    0.7335152    2.0817081
H       -0.7335063   -0.6304384    2.0816994
H        0.7840785   -0.7840772    0.4943039
H       -0.8794227    0.8794626    0.3974102
Ni       0.0010274   -0.0010274   -0.5237620
  6
          4.308000 (fs)
C        0.0205251   -0.0205267    1.5513407
H        0.6303637    0.7335479    2.0815313
H       -0.7335389   -0.6303951    2.0815225
H        0.7842115   -0.7842102    0.4944522
H       -0.8795040    0.8795439    0.3971062
Ni       0.0010234   -0.0010234   -0.5237622
  6
          4.318000 (fs)
C        0.0205467   -0.0205483    1.5513503
H        0.6303203    0.7335802    2.0813542
H       -0.7335712   -0.6303517    2.0813454
H        0.7843440   -0.7843427    0.4946028
H       -0.8795843    0.8796244    0.3968032
Ni       0.0010195   -0.0010195   -0.5237625
  6
          4.328000 (fs)
C        0.0205683   -0.0205699    1.5513595
H        0.6302768    0.7336121    2.0811769
H       -0.7336030   -0.6303083    2.0811680
H        0.7844760   -0.7844747    0.4947556
H       -0.8796638    0.8797040    0.3965013
Ni       0.0010155   -0.0010155   -0.5237627
  6
          4.338000 (fs)
C        0.0205899   -0.0205915    1.5513683
H        0.6302333    0.7336435    2.0809993
H       -0.7336344   -0.6302648    2.0809904
H        0.7846075   -0.7846062    0.4949106
H       -0.8797425    0.8797827    0.3962004
Ni       0.0010116   -0.0010116   -0.5237629
  6
          4.348000 (fs)
C        0.0206114   -0.0206130    1.5513768
H        0.6301897    0.7336746    2.0808214
H       -0.7336655   -0.6302212    2.0808125
H        0.7847385   -0.7847372    0.4950678
H       -0.8798203    0.8798605    0.3959005
Ni       0.0010076   -0.0010076   -0.5237631
  6
          4.358000 (fs)
C        0.0206329   -0.0206345    1.5513848
H        0.6301461    0.7337053    2.0806434
H       -0.7336961   -0.6301776    2.0806344
H        0.7848690   -0.7848677    0.4952273
H       -0.8798972    0.8799375    0.3956017
Ni       0.0010036   -0.0010036   -0.5237632
  6
          4.368000 (fs)
C        0.0206544   -0.0206561    1.5513925
H        0.6301024    0.7337355    2.0804650
H       -0.7337263   -0.6301340    2.0804560
H        0.7849989   -0.7849977    0.4953891
H       -0.8799732    0.8800136    0.3953039
Ni       0.0009996   -0.0009996   -0.5237634
  6
          4.378000 (fs)
C        0.0206759   -0.0206775    1.5513998
H        0.6300587    0.7337654    2.0802864
H       -0.7337561   -0.6300903    2.0802774
H        0.7851284   -0.7851271    0.4955530
H       -0.8800484    0.8800889    0.3950072
Ni       0.0009956   -0.0009956   -0.5237635
  6
          4.388000 (fs)
C        0.0206974   -0.0206990    1.5514067
H        0.6300149    0.7337948    2.0801076
H       -0.7337855   -0.6300466    2.0800985
H        0.7852574   -0.7852561    0.4957192
H       -0.8801227    0.8801632    0.3947115
Ni       0.0009916   -0.0009916   -0.5237635
  6
          4.398000 (fs)
C        0.0207188   -0.0207205    1.5514132
H        0.6299711    0.7338239    2.0799285
H       -0.7338145   -0.6300028    2.0799194
H        0.7853859   -0.7853845    0.4958876
H       -0.8801961    0.8802368    0.3944169
Ni       0.0009876   -0.0009876   -0.5237636
  6
          4.408000 (fs)
C        0.0207403   -0.0207419    1.5514193
H        0.6299273    0.7338525    2.0797492
H       -0.7338431   -0.6299590    2.0797400
H        0.7855138   -0.7855125    0.4960582
H       -0.8802687    0.8803094    0.3941233
Ni       0.0009836   -0.0009836   -0.5237636
  6
          4.418000 (fs)
C        0.0207617   -0.0207634    1.5514251
H        0.6298834    0.7338808    2.0795697
H       -0.7338713   -0.6299151    2.0795604
H        0.7856412   -0.7856399    0.4962310
H       -0.8803404    0.8803812    0.3938307
Ni       0.0009795   -0.0009795   -0.5237636
  6
          4.428000 (fs)
C        0.0207831   -0.0207848    1.5514304
H        0.6298394    0.7339087    2.0793899
H       -0.7338991   -0.6298712    2.0793806
H        0.7857681   -0.7857668    0.4964061
H       -0.8804113    0.8804522    0.3935392
Ni       0.0009755   -0.0009755   -0.5237635
  6
          4.438000 (fs)
C        0.0208045   -0.0208062    1.5514354
H        0.6297955    0.7339362    2.0792099
H       -0.7339266   -0.6298273    2.0792005
H        0.7858945   -0.7858932    0.4965834
H       -0.8804813    0.8805222    0.3932487
Ni       0.0009714   -0.0009714   -0.5237635
  6
          4.448000 (fs)
C        0.0208258   -0.0208275    1.5514400
H        0.6297515    0.7339633    2.0790296
H       -0.7339536   -0.6297833    2.0790202
H        0.7860204   -0.7860190    0.4967629
H       -0.8805504    0.8805915    0.3929593
Ni       0.0009674   -0.0009674   -0.5237634
  6
          4.458000 (fs)
C        0.0208472   -0.0208489    1.5514441
H        0.6297074    0.7339900    2.0788491
H       -0.7339803   -0.6297393    2.0788397
H        0.7861457   -0.7861444    0.4969446
H       -0.8806187    0.8806598    0.3926709
Ni       0.0009633   -0.0009633   -0.5237633
  6
          4.468000 (fs)
C        0.0208685   -0.0208702    1.5514479
H        0.6296633    0.7340163    2.0786684
H       -0.7340066   -0.6296952    2.0786589
H        0.7862705   -0.7862692    0.4971285
H       -0.8806861    0.8807273    0.3923835
Ni       0.0009592   -0.0009592   -0.5237632
  6
          4.478000 (fs)
C        0.0208898   -0.0208915    1.5514513
H        0.6296192    0.7340422    2.0784875
H       -0.7340324   -0.6296511    2.0784779
H        0.7863948   -0.7863934    0.4973147
H       -0.8807527    0.8807940    0.3920972
Ni       0.0009552   -0.0009552   -0.5237630
  6
          4.488000 (fs)
C        0.0209111   -0.0209129    1.5514544
H        0.6295751    0.7340677    2.0783063
H       -0.7340579   -0.6296070    2.0782967
H        0.7865185   -0.7865171    0.4975030
H       -0.8808184    0.8808597    0.3918119
Ni       0.0009511   -0.0009511   -0.5237628
  6
          4.498000 (fs)
C        0.0209324   -0.0209341    1.5514570
H        0.6295309    0.7340929    2.0781249
H       -0.7340830   -0.6295628    2.0781152
H        0.7866417   -0.7866403    0.4976936
H       -0.8808832    0.8809246    0.3915276
Ni       0.0009470   -0.0009470   -0.5237626
  6
          4.508000 (fs)
C        0.0209537   -0.0209554    1.5514592
H        0.6294866    0.7341177    2.0779432
H       -0.7341077   -0.6295187    2.0779336
H        0.7867644   -0.7867630    0.4978864
H       -0.8809472    0.8809887    0.3912444
Ni       0.0009428   -0.0009428   -0.5237623
  6
          4.518000 (fs)
C        0.0209749   -0.0209767    1.5514611
H        0.6294424    0.7341420    2.0777614
H       -0.7341321   -0.6294744    2.0777516
H        0.7868865   -0.7868851    0.4980814
H       -0.8810103    0.8810519    0.3909622
Ni       0.0009387   -0.0009387   -0.5237621
  6
          4.528000 (fs)
C        0.0209962   -0.0209979    1.5514626
H        0.6293981    0.7341660    2.0775793
H       -0.7341560   -0.6294302    2.0775695
H        0.7870081   -0.7870066    0.4982786
H       -0.8810726    0.8811142    0.3906811
Ni       0.0009346   -0.0009346   -0.5237618
  6
          4.538000 (fs)
C        0.0210174   -0.0210191    1.5514636
H        0.6293538    0.7341896    2.0773970
H       -0.7341796   -0.6293859    2.0773872
H        0.7871291   -0.7871277    0.4984780
H       -0.8811340    0.8811757    0.3904010
Ni       0.0009305   -0.0009305   -0.5237614
  6
          4.548000 (fs)
C        0.0210386   -0.0210404    1.5514643
H        0.6293095    0.7342129    2.0772145
H       -0.7342028   -0.6293416    2.0772046
H        0.7872496   -0.7872481    0.4986796
H       -0.8811946    0.8812364    0.3901219
Ni       0.0009263   -0.0009263   -0.5237611
  6
          4.558000 (fs)
C        0.0210598   -0.0210615    1.5514646
H        0.6292651    0.7342357    2.0770318
H       -0.7342256   -0.6292973    2.0770218
H        0.7873695   -0.7873680    0.4988835
H       -0.8812543    0.8812962    0.3898438
Ni       0.0009222   -0.0009222   -0.5237607
  6
          4.568000 (fs)
C        0.0210809   -0.0210827    1.5514645
H        0.6292207    0.7342582    2.0768488
H       -0.7342480   -0.6292529    2.0768389
H        0.7874889   -0.7874874    0.4990895
H       -0.8813131    0.8813551    0.3895668
Ni       0.0009180   -0.0009180   -0.5237603
  6
          4.578000 (fs)
C        0.0211021   -0.0211039    1.5514640
H        0.6291763    0.7342803    2.0766657
H       -0.7342701   -0.6292085    2.0766557
H        0.7876077   -0.7876062    0.4992977
H       -0.8813711    0.8814132    0.3892908
Ni       0.0009138   -0.0009138   -0.5237599
  6
          4.588000 (fs)
C        0.0211232   -0.0211250    1.5514632
H        0.6291319    0.7343021    2.0764823
H       -0.7342918   -0.6291641    2.0764723
H        0.7877259   -0.7877244    0.4995081
H       -0.8814283    0.8814704    0.3890159
Ni       0.0009097   -0.0009097   -0.5237594
  6
          4.598000 (fs)
C        0.0211444   -0.0211462    1.5514619
H        0.6290875    0.7343234    2.0762987
H       -0.7343131   -0.6291197    2.0762886
H        0.7878436   -0.7878421    0.4997207
H       -0.8814846    0.8815268    0.3887419
Ni       0.0009055   -0.0009055   -0.5237589
  6
          4.608000 (fs)
C        0.0211655   -0.0211673    1.5514602
H        0.6290430    0.7343444    2.0761150
H       -0.7343340   -0.6290753    2.0761048
H        0.7879607   -0.7879592    0.4999355
H       -0.8815400    0.8815823    0.3884690
Ni       0.0009013   -0.0009013   -0.5237584
  6
          4.618000 (fs)
C        0.0211866   -0.0211884    1.5514582
H        0.6289985    0.7343651    2.0759310
H       -0.7343546   -0.6290309    2.0759208
H        0.7880773   -0.7880758    0.5001525
H       -0.8815946    0.8816369    0.3881971
Ni       0.0008971   -0.0008971   -0.5237579
  6
          4.628000 (fs)
C        0.0212077   -0.0212095    1.5514557
H        0.6289540    0.7343853    2.0757468
H       -0.7343748   -0.6289864    2.0757365
H        0.7881933   -0.7881918    0.5003717
H       -0.8816483    0.8816908    0.3879263
Ni       0.0008929   -0.0008929   -0.5237573
  6
          4.638000 (fs)
C        0.0212287   -0.0212306    1.5514529
H        0.6289095    0.7344052    2.0755624
H       -0.7343947   -0.6289419    2.0755521
H        0.7883087   -0.7883072    0.5005931
H       -0.8817012    0.8817437    0.3876565
Ni       0.0008886   -0.0008887   -0.5237567
  6
          4.648000 (fs)
C        0.0212498   -0.0212516    1.5514497
H        0.6288650    0.7344248    2.0753778
H       -0.7344142   -0.6288974    2.0753674
H        0.7884236   -0.7884220    0.5008167
H       -0.8817533    0.8817959    0.3873877
Ni       0.0008844   -0.0008844   -0.5237561
  6
          4.658000 (fs)
C        0.0212708   -0.0212727    1.5514461
H        0.6288205    0.7344440    2.0751930
H       -0.7344333   -0.6288530    2.0751826
H        0.7885378   -0.7885363    0.5010425
H       -0.8818045    0.8818471    0.3871199
Ni       0.0008802   -0.0008802   -0.5237555
  6
          4.668000 (fs)
C        0.0212918   -0.0212937    1.5514420
H        0.6287760    0.7344628    2.0750080
H       -0.7344521   -0.6288085    2.0749975
H        0.7886515   -0.7886500    0.5012705
H       -0.8818548    0.8818976    0.3868532
Ni       0.0008759   -0.0008759   -0.5237548
  6
          4.678000 (fs)
C        0.0213129   -0.0213148    1.5514376
H        0.6287315    0.7344813    2.0748228
H       -0.7344705   -0.6287640    2.0748123
H        0.7887646   -0.7887631    0.5015006
H       -0.8819044    0.8819472    0.3865875
Ni       0.0008717   -0.0008717   -0.5237541
  6
          4.688000 (fs)
C        0.0213339   -0.0213358    1.5514328
H        0.6286869    0.7344994    2.0746374
H       -0.7344886   -0.6287194    2.0746269
H        0.7888772   -0.7888756    0.5017330
H       -0.8819530    0.8819959    0.3863228
Ni       0.0008674   -0.0008674   -0.5237534
  6
          4.698000 (fs)
C        0.0213548   -0.0213568    1.5514276
H        0.6286424    0.7345172    2.0744518
H       -0.7345063   -0.6286749    2.0744412
H        0.7889891   -0.7889875    0.5019675
H       -0.8820008    0.8820438    0.3860591
Ni       0.0008632   -0.0008632   -0.5237526
  6
          4.708000 (fs)
C        0.0213758   -0.0213777    1.5514220
H        0.6285979    0.7345346    2.0742661
H       -0.7345237   -0.6286304    2.0742554
H        0.7891005   -0.7890989    0.5022042
H       -0.8820478    0.8820909    0.3857965
Ni       0.0008589   -0.0008589   -0.5237518
  6
          4.718000 (fs)
C        0.0213968   -0.0213987    1.5514161
H        0.6285533    0.7345517    2.0740802
H       -0.7345408   -0.6285859    2.0740695
H        0.7892113   -0.7892097    0.5024431
H       -0.8820940    0.8821371    0.3855348
Ni       0.0008546   -0.0008546   -0.5237510
  6
          4.728000 (fs)
C        0.0214177   -0.0214197    1.5514097
H        0.6285088    0.7345685    2.0738941
H       -0.7345574   -0.6285414    2.0738833
H        0.7893215   -0.7893199    0.5026842
H       -0.8821393    0.8821825    0.3852742
Ni       0.0008503   -0.0008503   -0.5237502
  6
          4.738000 (fs)
C        0.0214387   -0.0214406    1.5514029
H        0.6284643    0.7345849    2.0737078
H       -0.7345738   -0.6284969    2.0736970
H        0.7894311   -0.7894295    0.5029275
H       -0.8821837    0.8822270    0.3850146
Ni       0.0008460   -0.0008460   -0.5237493
  6
          4.748000 (fs)
C        0.0214596   -0.0214615    1.5513958
H        0.6284197    0.7346009    2.0735213
H       -0.7345898   -0.6284524    2.0735104
H        0.7895401   -0.7895385    0.5031730
H       -0.8822273    0.8822707    0.3847561
Ni       0.0008417   -0.0008417   -0.5237485
  6
          4.758000 (fs)
C        0.0214805   -0.0214825    1.5513882
H        0.6283752    0.7346166    2.0733346
H       -0.7346055   -0.6284079    2.0733237
H        0.7896485   -0.7896469    0.5034206
H       -0.8822701    0.8823135    0.3844985
Ni       0.0008374   -0.0008374   -0.5237475
  6
          4.768000 (fs)
C        0.0215014   -0.0215034    1.5513802
H        0.6283307    0.7346320    2.0731478
H       -0.7346208   -0.6283634    2.0731369
H        0.7897563   -0.7897547    0.5036704
H       -0.8823121    0.8823556    0.3842420
Ni       0.0008331   -0.0008331   -0.5237466
  6
          4.778000 (fs)
C        0.0215223   -0.0215243    1.5513719
H        0.6282862    0.7346471    2.0729608
H       -0.7346358   -0.6283190    2.0729498
H        0.7898635   -0.7898619    0.5039224
H       -0.8823532    0.8823967    0.3839865
Ni       0.0008288   -0.0008288   -0.5237456
  6
          4.788000 (fs)
C        0.0215431   -0.0215451    1.5513632
H        0.6282417    0.7346618    2.0727736
H       -0.7346505   -0.6282745    2.0727626
H        0.7899701   -0.7899684    0.5041765
H       -0.8823934    0.8824371    0.3837320
Ni       0.0008244   -0.0008244   -0.5237446
  6
          4.798000 (fs)
C        0.0215640   -0.0215660    1.5513540
H        0.6281972    0.7346761    2.0725862
H       -0.7346648   -0.6282300    2.0725752
H        0.7900761   -0.7900744    0.5044329
H       -0.8824329    0.8824766    0.3834786
Ni       0.0008201   -0.0008201   -0.5237436
  6
          4.808000 (fs)
C        0.0215848   -0.0215868    1.5513445
H        0.6281527    0.7346902    2.0723987
H       -0.7346787   -0.6281856    2.0723876
H        0.7901815   -0.7901798    0.5046914
H       -0.8824715    0.8825153    0.3832261
Ni       0.0008157   -0.0008157   -0.5237426
  6
          4.818000 (fs)
C        0.0216057   -0.0216077    1.5513346
H        0.6281083    0.7347039    2.0722110
H       -0.7346924   -0.6281411    2.0721998
H        0.7902863   -0.7902846    0.5049520
H       -0.8825092    0.8825531    0.3829747
Ni       0.0008114   -0.0008114   -0.5237415
  6
          4.828000 (fs)
C        0.0216265   -0.0216285    1.5513242
H        0.6280638    0.7347172    2.0720232
H       -0.7347057   -0.6280967    2.0720119
H        0.7903904   -0.7903887    0.5052149
H       -0.8825462    0.8825901    0.3827242
Ni       0.0008070   -0.0008070   -0.5237404
  6
          4.838000 (fs)
C        0.0216473   -0.0216493    1.5513135
H        0.6280194    0.7347303    2.0718351
H       -0.7347187   -0.6280523    2.0718239
H        0.7904940   -0.7904923    0.5054799
H       -0.8825823    0.8826263    0.3824748
Ni       0.0008026   -0.0008026   -0.5237393
  6
          4.848000 (fs)
C        0.0216681   -0.0216701    1.5513024
H        0.6279750    0.7347430    2.0716470
H       -0.7347314   -0.6280080    2.0716356
H        0.7905969   -0.7905952    0.5057470
H       -0.8826176    0.8826617    0.3822265
Ni       0.0007982   -0.0007982   -0.5237381
  6
          4.858000 (fs)
C        0.0216889   -0.0216909    1.5512909
H        0.6279307    0.7347554    2.0714586
H       -0.7347437   -0.6279636    2.0714472
H        0.7906992   -0.7906975    0.5060164
H       -0.8826520    0.8826962    0.3819791
Ni       0.0007938   -0.0007938   -0.5237369
  6
          4.868000 (fs)
C        0.0217096   -0.0217117    1.5512790
H        0.6278863    0.7347675    2.0712701
H       -0.7347558   -0.6279193    2.0712587
H        0.7908009   -0.7907991    0.5062878
H       -0.8826856    0.8827299    0.3817327
Ni       0.0007894   -0.0007895   -0.5237357
  6
          4.878000 (fs)
C        0.0217304   -0.0217325    1.5512667
H        0.6278420    0.7347793    2.0710815
H       -0.7347675   -0.6278750    2.0710700
H        0.7909020   -0.7909002    0.5065615
H       -0.8827184    0.8827627    0.3814874
Ni       0.0007850   -0.0007850   -0.5237345
  6
          4.888000 (fs)
C        0.0217512   -0.0217533    1.5512540
H        0.6277977    0.7347907    2.0708927
H       -0.7347789   -0.6278308    2.0708812
H        0.7910024   -0.7910006    0.5068373
H       -0.8827504    0.8827948    0.3812430
Ni       0.0007806   -0.0007806   -0.5237332
  6
          4.898000 (fs)
C        0.0217719   -0.0217740    1.5512409
H        0.6277535    0.7348018    2.0707038
H       -0.7347900   -0.6277865    2.0706922
H        0.7911022   -0.7911004    0.5071153
H       -0.8827815    0.8828260    0.3809997
Ni       0.0007762   -0.0007762   -0.5237319
  6
          4.908000 (fs)
C        0.0217926   -0.0217947    1.5512274
H        0.6277092    0.7348127    2.0705147
H       -0.7348008   -0.6277423    2.0705030
H        0.7912014   -0.7911996    0.5073954
H       -0.8828119    0.8828564    0.3807574
Ni       0.0007718   -0.0007718   -0.5237306
  6
          4.918000 (fs)
C        0.0218134   -0.0218155    1.5512135
H        0.6276650    0.7348232    2.0703254
H       -0.7348112   -0.6276981    2.0703138
H        0.7912999   -0.7912981    0.5076777
H       -0.8828414    0.8828860    0.3805161
Ni       0.0007673   -0.0007673   -0.5237293
  6
          4.928000 (fs)
C        0.0218341   -0.0218362    1.5511992
H        0.6276209    0.7348334    2.0701360
H       -0.7348214   -0.6276540    2.0701243
H        0.7913979   -0.7913961    0.5079621
H       -0.8828700    0.8829147    0.3802758
Ni       0.0007629   -0.0007629   -0.5237279
  6
          4.938000 (fs)
C        0.0218548   -0.0218569    1.5511845
H        0.6275767    0.7348433    2.0699465
H       -0.7348312   -0.6276099    2.0699347
H        0.7914951   -0.7914933    0.5082487
H       -0.8828979    0.8829427    0.3800365
Ni       0.0007584   -0.0007585   -0.5237265
  6
          4.948000 (fs)
C        0.0218754   -0.0218776    1.5511694
H        0.6275326    0.7348528    2.0697568
H       -0.7348407   -0.6275658    2.0697450
H        0.7915918   -0.7915899    0.5085374
H       -0.8829249    0.8829698    0.3797983
Ni       0.0007540   -0.0007540   -0.5237251
  6
          4.958000 (fs)
C        0.0218961   -0.0218983    1.5511539
H        0.6274885    0.7348621    2.0695670
H       -0.7348500   -0.6275218    2.0695551
H        0.7916878   -0.7916859    0.5088283
H       -0.8829511    0.8829960    0.3795610
Ni       0.0007495   -0.0007495   -0.5237236
  6
          4.968000 (fs)
C        0.0219168   -0.0219190    1.5511380
H        0.6274445    0.7348711    2.0693770
H       -0.7348589   -0.6274778    2.0693651
H        0.7917831   -0.7917813    0.5091214
H       -0.8829765    0.8830215    0.3793248
Ni       0.0007451   -0.0007451   -0.5237221
  6
          4.978000 (fs)
C        0.0219374   -0.0219396    1.5511217
H        0.6274005    0.7348798    2.0691870
H       -0.7348675   -0.6274338    2.0691750
H        0.7918778   -0.7918760    0.5094166
H       -0.8830011    0.8830462    0.3790895
Ni       0.0007406   -0.0007406   -0.5237206
  6
          4.988000 (fs)
C        0.0219581   -0.0219603    1.5511050
H        0.6273566    0.7348882    2.0689967
H       -0.7348759   -0.6273899    2.0689847
H        0.7919719   -0.7919700    0.5097139
H       -0.8830249    0.8830700    0.3788553
Ni       0.0007361   -0.0007361   -0.5237191
  6
          4.998000 (fs)
C        0.0219787   -0.0219809    1.5510879
H        0.6273127    0.7348963    2.0688064
H       -0.7348839   -0.6273460    2.0687943
H        0.7920653   -0.7920634    0.5100134
H       -0.8830478    0.8830930    0.3786221
Ni       0.0007316   -0.0007316   -0.5237176
  6
          5.008000 (fs)
C        0.0219994   -0.0220016    1.5510704
H        0.6272688    0.7349041    2.0686159
H       -0.7348917   -0.6273022    2.0686037
H        0.7921580   -0.7921561    0.5103151
H       -0.8830699    0.8831152    0.3783899
Ni       0.0007271   -0.0007271   -0.5237160
  6
          5.018000 (fs)
C        0.0220200   -0.0220222    1.5510525
H        0.6272250    0.7349116    2.0684253
H       -0.7348991   -0.6272584    2.0684131
H        0.7922501   -0.7922482    0.5106189
H       -0.8830912    0.8831366    0.3781587
Ni       0.0007226   -0.0007226   -0.5237144
  6
          5.028000 (fs)
C        0.0220406   -0.0220428    1.5510342
H        0.6271813    0.7349188    2.0682345
H       -0.7349063   -0.6272147    2.0682223
H        0.7923415   -0.7923396    0.5109248
H       -0.8831117    0.8831571    0.3779285
Ni       0.0007181   -0.0007181   -0.5237127
  6
          5.038000 (fs)
C        0.0220612   -0.0220634    1.5510155
H        0.6271376    0.7349258    2.0680437
H       -0.7349132   -0.6271710    2.0680314
H        0.7924323   -0.7924303    0.5112328
H       -0.8831314    0.8831769    0.3776993
Ni       0.0007135   -0.0007136   -0.5237110
  6
          5.048000 (fs)
C        0.0220818   -0.0220840    1.5509964
H        0.6270939    0.7349324    2.0678527
H       -0.7349198   -0.6271273    2.0678404
H        0.7925224   -0.7925204    0.5115430
H       -0.8831502    0.8831958    0.3774712
Ni       0.0007090   -0.0007090   -0.5237093
  6
          5.058000 (fs)
C        0.0221024   -0.0221046    1.5509769
H        0.6270503    0.7349388    2.0676616
H       -0.7349262   -0.6270838    2.0676492
H        0.7926118   -0.7926098    0.5118554
H       -0.8831683    0.8832139    0.3772440
Ni       0.0007045   -0.0007045   -0.5237076
  6
          5.068000 (fs)
C        0.0221230   -0.0221252    1.5509570
H        0.6270067    0.7349449    2.0674704
H       -0.7349322   -0.6270402    2.0674579
H        0.7927005   -0.7926986    0.5121699
H       -0.8831855    0.8832312    0.3770179
Ni       0.0006999   -0.0006999   -0.5237059
  6
          5.078000 (fs)
C        0.0221435   -0.0221458    1.5509367
H        0.6269632    0.7349507    2.0672790
H       -0.7349379   -0.6269967    2.0672665
H        0.7927886   -0.7927867    0.5124865
H       -0.8832019    0.8832477    0.3767927
Ni       0.0006954   -0.0006954   -0.5237041
  6
          5.088000 (fs)
C        0.0221641   -0.0221664    1.5509160
H        0.6269198    0.7349562    2.0670876
H       -0.7349434   -0.6269533    2.0670750
H        0.7928760   -0.7928741    0.5128052
H       -0.8832175    0.8832634    0.3765686
Ni       0.0006908   -0.0006908   -0.5237023
  6
          5.098000 (fs)
C        0.0221847   -0.0221869    1.5508949
H        0.6268764    0.7349615    2.0668960
H       -0.7349486   -0.6269099    2.0668834
H        0.7929628   -0.7929608    0.5131261
H       -0.8832323    0.8832783    0.3763454
Ni       0.0006863   -0.0006863   -0.5237005
  6
          5.108000 (fs)
C        0.0222052   -0.0222075    1.5508733
H        0.6268330    0.7349664    2.0667043
H       -0.7349535   -0.6268666    2.0666917
H        0.7930488   -0.7930468    0.5134491
H       -0.8832463    0.8832923    0.3761233
Ni       0.0006817   -0.0006817   -0.5236986
  6
          5.118000 (fs)
C        0.0222257   -0.0222280    1.5508514
H        0.6267898    0.7349711    2.0665125
H       -0.7349582   -0.6268234    2.0664998
H        0.7931342   -0.7931322    0.5137742
H       -0.8832595    0.8833056    0.3759022
Ni       0.0006771   -0.0006771   -0.5236967
  6
          5.128000 (fs)
C        0.0222463   -0.0222486    1.5508291
H        0.6267466    0.7349755    2.0663206
H       -0.7349625   -0.6267802    2.0663079
H        0.7932189   -0.7932169    0.5141015
H       -0.8832719    0.8833180    0.3756821
Ni       0.0006725   -0.0006726   -0.5236948
  6
          5.138000 (fs)
C        0.0222668   -0.0222691    1.5508063
H        0.6267034    0.7349797    2.0661286
H       -0.7349666   -0.6267371    2.0661158
H        0.7933029   -0.7933009    0.5144309
H       -0.8832834    0.8833297    0.3754629
Ni       0.0006680   -0.0006680   -0.5236928
  6
          5.148000 (fs)
C        0.0222873   -0.0222897    1.5507832
H        0.6266603    0.7349836    2.0659365
H       -0.7349705   -0.6266940    2.0659237
H        0.7933862   -0.7933842    0.5147624
H       -0.8832942    0.8833405    0.3752448
Ni       0.0006634   -0.0006634   -0.5236909
  6
          5.158000 (fs)
C        0.0223078   -0.0223102    1.5507596
H        0.6266173    0.7349872    2.0657443
H       -0.7349741   -0.6266510    2.0657314
H        0.7934688   -0.7934668    0.5150960
H       -0.8833041    0.8833505    0.3750277
Ni       0.0006588   -0.0006588   -0.5236889
  6
          5.168000 (fs)
C        0.0223283   -0.0223307    1.5507357
H        0.6265744    0.7349906    2.0655520
H       -0.7349774   -0.6266081    2.0655390
H        0.7935508   -0.7935487    0.5154317
H       -0.8833133    0.8833597    0.3748116
Ni       0.0006541   -0.0006542   -0.5236868
  6
          5.178000 (fs)
C        0.0223488   -0.0223512    1.5507113
H        0.6265315    0.7349937    2.0653595
H       -0.7349804   -0.6265653    2.0653465
H        0.7936320   -0.7936299    0.5157696
H       -0.8833216    0.8833681    0.3745965
Ni       0.0006495   -0.0006495   -0.5236848
  6
          5.188000 (fs)
C        0.0223693   -0.0223717    1.5506865
H        0.6264887    0.7349965    2.0651670
H       -0.7349832   -0.6265225    2.0651540
H        0.7937125   -0.7937105    0.5161096
H       -0.8833292    0.8833758    0.3743824
Ni       0.0006449   -0.0006449   -0.5236827
  6
          5.198000 (fs)
C        0.0223898   -0.0223922    1.5506614
H        0.6264460    0.7349991    2.0649744
H       -0.7349857   -0.6264798    2.0649613
H        0.7937924   -0.7937903    0.5164518
H       -0.8833359    0.8833826    0.3741693
Ni       0.0006403   -0.0006403   -0.5236806
  6
          5.208000 (fs)
C        0.0224103   -0.0224127    1.5506358
H        0.6264033    0.7350014    2.0647817
H       -0.7349880   -0.6264372    2.0647685
H        0.7938715   -0.7938694    0.5167961
H       -0.8833419    0.8833886    0.3739572
Ni       0.0006356   -0.0006357   -0.5236785
  6
          5.218000 (fs)
C        0.0224308   -0.0224332    1.5506098
H        0.6263608    0.7350034    2.0645889
H       -0.7349900   -0.6263946    2.0645757
H        0.7939499   -0.7939478    0.5171424
H       -0.8833470    0.8833938    0.3737461
Ni       0.0006310   -0.0006310   -0.5236763
  6
          5.228000 (fs)
C        0.0224513   -0.0224537    1.5505834
H        0.6263183    0.7350053    2.0643960
H       -0.7349918   -0.6263521    2.0643827
H        0.7940277   -0.7940255    0.5174910
H       -0.8833514    0.8833982    0.3735360
Ni       0.0006264   -0.0006264   -0.5236741
  6
          5.238000 (fs)
C        0.0224717   -0.0224741    1.5505566
H        0.6262758    0.7350068    2.0642030
H       -0.7349933   -0.6263097    2.0641897
H        0.7941047   -0.7941025    0.5178416
H       -0.8833549    0.8834019    0.3733270
Ni       0.0006217   -0.0006217   -0.5236719
  6
          5.248000 (fs)
C        0.0224922   -0.0224946    1.5505294
H        0.6262335    0.7350081    2.0640099
H       -0.7349945   -0.6262674    2.0639966
H        0.7941810   -0.7941788    0.5181944
H       -0.8833577    0.8834047    0.3731189
Ni       0.0006170   -0.0006171   -0.5236696
  6
          5.258000 (fs)
C        0.0225126   -0.0225151    1.5505017
H        0.6261912    0.7350092    2.0638167
H       -0.7349956   -0.6262252    2.0638034
H        0.7942566   -0.7942544    0.5185493
H       -0.8833596    0.8834067    0.3729118
Ni       0.0006124   -0.0006124   -0.5236673
  6
          5.268000 (fs)
C        0.0225331   -0.0225355    1.5504737
H        0.6261491    0.7350100    2.0636235
H       -0.7349963   -0.6261830    2.0636101
H        0.7943314   -0.7943293    0.5189063
H       -0.8833608    0.8834080    0.3727057
Ni       0.0006077   -0.0006077   -0.5236650
  6
          5.278000 (fs)
C        0.0225535   -0.0225560    1.5504453
H        0.6261070    0.7350106    2.0634302
H       -0.7349969   -0.6261410    2.0634167
H        0.7944056   -0.7944034    0.5192654
H       -0.8833612    0.8834084    0.3725006
Ni       0.0006030   -0.0006030   -0.5236627
  6
          5.288000 (fs)
C        0.0225740   -0.0225764    1.5504164
H        0.6260650    0.7350110    2.0632368
H       -0.7349972   -0.6260990    2.0632233
H        0.7944790   -0.7944768    0.5196266
H       -0.8833608    0.8834081    0.3722965
Ni       0.0005983   -0.0005983   -0.5236603
  6
          5.298000 (fs)
C        0.0225944   -0.0225969    1.5503872
H        0.6260231    0.7350111    2.0630433
H       -0.7349973   -0.6260571    2.0630297
H        0.7945517   -0.7945495    0.5199900
H       -0.8833596    0.8834069    0.3720934
Ni       0.0005937   -0.0005937   -0.5236579
  6
          5.308000 (fs)
C        0.0226148   -0.0226173    1.5503575
H        0.6259813    0.7350110    2.0628498
H       -0.7349971   -0.6260153    2.0628361
H        0.7946237   -0.7946214    0.5203554
H       -0.8833576    0.8834050    0.3718913
Ni       0.0005890   -0.0005890   -0.5236555
  6
          5.318000 (fs)
C        0.0226353   -0.0226378    1.5503274
H        0.6259396    0.7350107    2.0626562
H       -0.7349967   -0.6259736    2.0626425
H        0.7946949   -0.7946927    0.5207230
H       -0.8833548    0.8834023    0.3716902
Ni       0.0005843   -0.0005843   -0.5236531
  6
          5.328000 (fs)
C        0.0226557   -0.0226582    1.5502970
H        0.6258980    0.7350101    2.0624625
H       -0.7349961   -0.6259321    2.0624487
H        0.7947654   -0.7947632    0.5210927
H       -0.8833512    0.8833988    0.3714901
Ni       0.0005795   -0.0005795   -0.5236506
  6
          5.338000 (fs)
C        0.0226761   -0.0226786    1.5502661
H        0.6258565    0.7350093    2.0622687
H       -0.7349952   -0.6258906    2.0622549
H        0.7948352   -0.7948329    0.5214644
H       -0.8833469    0.8833945    0.3712910
Ni       0.0005748   -0.0005748   -0.5236481
  6
          5.348000 (fs)
C        0.0226965   -0.0226990    1.5502348
H        0.6258151    0.7350082    2.0620749
H       -0.7349942   -0.6258492    2.0620611
H        0.7949042   -0.7949019    0.5218383
H       -0.8833417    0.8833895    0.3710928
Ni       0.0005701   -0.0005701   -0.5236456
  6
          5.358000 (fs)
C        0.0227169   -0.0227195    1.5502031
H        0.6257737    0.7350070    2.0618810
H       -0.7349928   -0.6258079    2.0618671
H        0.7949725   -0.7949702    0.5222143
H       -0.8833358    0.8833836    0.3708957
Ni       0.0005654   -0.0005654   -0.5236430
  6
          5.368000 (fs)
C        0.0227373   -0.0227399    1.5501710
H        0.6257325    0.7350055    2.0616870
H       -0.7349913   -0.6257667    2.0616731
H        0.7950400   -0.7950377    0.5225924
H       -0.8833291    0.8833770    0.3706996
Ni       0.0005606   -0.0005607   -0.5236404
  6
          5.378000 (fs)
C        0.0227577   -0.0227603    1.5501385
H        0.6256914    0.7350037    2.0614930
H       -0.7349895   -0.6257256    2.0614790
H        0.7951068   -0.7951045    0.5229726
H       -0.8833216    0.8833695    0.3705045
Ni       0.0005559   -0.0005559   -0.5236378
  6
          5.388000 (fs)
C        0.0227781   -0.0227807    1.5501055
H        0.6256504    0.7350018    2.0612990
H       -0.7349875   -0.6256845    2.0612849
H        0.7951728   -0.7951705    0.5233549
H       -0.8833133    0.8833613    0.3703104
Ni       0.0005512   -0.0005512   -0.5236351
  6
          5.398000 (fs)
C        0.0227985   -0.0228011    1.5500722
H        0.6256094    0.7349996    2.0611048
H       -0.7349853   -0.6256437    2.0610907
H        0.7952381   -0.7952358    0.5237393
H       -0.8833043    0.8833523    0.3701173
Ni       0.0005464   -0.0005464   -0.5236325
  6
          5.408000 (fs)
C        0.0228189   -0.0228215    1.5500384
H        0.6255686    0.7349972    2.0609106
H       -0.7349829   -0.6256029    2.0608965
H        0.7953027   -0.7953003    0.5241257
H       -0.8832944    0.8833426    0.3699251
Ni       0.0005417   -0.0005417   -0.5236298
  6
          5.418000 (fs)
C        0.0228393   -0.0228419    1.5500043
H        0.6255279    0.7349946    2.0607164
H       -0.7349802   -0.6255622    2.0607022
H        0.7953665   -0.7953641    0.5245143
H       -0.8832838    0.8833320    0.3697340
Ni       0.0005369   -0.0005369   -0.5236270
  6
          5.428000 (fs)
C        0.0228597   -0.0228623    1.5499697
H        0.6254873    0.7349918    2.0605221
H       -0.7349774   -0.6255216    2.0605079
H        0.7954295   -0.7954271    0.5249049
H       -0.8832724    0.8833207    0.3695439
Ni       0.0005321   -0.0005321   -0.5236243
  6
          5.438000 (fs)
C        0.0228801   -0.0228827    1.5499347
H        0.6254469    0.7349888    2.0603278
H       -0.7349743   -0.6254812    2.0603135
H        0.7954918   -0.7954894    0.5252977
H       -0.8832602    0.8833086    0.3693548
Ni       0.0005274   -0.0005274   -0.5236215
  6
          5.448000 (fs)
C        0.0229005   -0.0229031    1.5498993
H        0.6254065    0.7349856    2.0601334
H       -0.7349710   -0.6254408    2.0601191
H        0.7955533   -0.7955509    0.5256925
H       -0.8832473    0.8832957    0.3691666
Ni       0.0005226   -0.0005226   -0.5236187
  6
          5.458000 (fs)
C        0.0229209   -0.0229235    1.5498635
H        0.6253663    0.7349822    2.0599390
H       -0.7349676   -0.6254006    2.0599246
H        0.7956141   -0.7956117    0.5260894
H       -0.8832336    0.8832821    0.3689795
Ni       0.0005178   -0.0005178   -0.5236158
  6
          5.468000 (fs)
C        0.0229412   -0.0229439    1.5498273
H        0.6253261    0.7349786    2.0597445
H       -0.7349639   -0.6253605    2.0597301
H        0.7956741   -0.7956716    0.5264884
H       -0.8832191    0.8832676    0.3687933
Ni       0.0005130   -0.0005130   -0.5236129
  6
          5.478000 (fs)
C        0.0229616   -0.0229642    1.5497907
H        0.6252861    0.7349747    2.0595500
H       -0.7349600   -0.6253205    2.0595356
H        0.7957333   -0.7957309    0.5268895
H       -0.8832038    0.8832524    0.3686081
Ni       0.0005082   -0.0005082   -0.5236100
  6
          5.488000 (fs)
C        0.0229820   -0.0229846    1.5497536
H        0.6252462    0.7349707    2.0593555
H       -0.7349560   -0.6252806    2.0593410
H        0.7957918   -0.7957893    0.5272927
H       -0.8831878    0.8832365    0.3684240
Ni       0.0005034   -0.0005034   -0.5236071
  6
          5.498000 (fs)
C        0.0230024   -0.0230050    1.5497162
H        0.6252065    0.7349665    2.0591609
H       -0.7349517   -0.6252409    2.0591463
H        0.7958495   -0.7958470    0.5276979
H       -0.8831710    0.8832197    0.3682408
Ni       0.0004986   -0.0004986   -0.5236041
  6
          5.508000 (fs)
C        0.0230227   -0.0230254    1.5496783
H        0.6251668    0.7349621    2.0589663
H       -0.7349472   -0.6252013    2.0589517
H        0.7959064   -0.7959040    0.5281053
H       -0.8831534    0.8832022    0.3680586
Ni       0.0004938   -0.0004938   -0.5236011
  6
          5.518000 (fs)
C        0.0230431   -0.0230458    1.5496400
H        0.6251273    0.7349575    2.0587717
H       -0.7349426   -0.6251618    2.0587570
H        0.7959626   -0.7959601    0.5285147
H       -0.8831351    0.8831840    0.3678774
Ni       0.0004890   -0.0004890   -0.5235981
  6
          5.528000 (fs)
C        0.0230635   -0.0230662    1.5496013
H        0.6250879    0.7349527    2.0585770
H       -0.7349378   -0.6251224    2.0585623
H        0.7960180   -0.7960155    0.5289262
H       -0.8831160    0.8831649    0.3676972
Ni       0.0004841   -0.0004841   -0.5235951
  6
          5.538000 (fs)
C        0.0230838   -0.0230865    1.5495622
H        0.6250486    0.7349477    2.0583823
H       -0.7349327   -0.6250831    2.0583675
H        0.7960726   -0.7960701    0.5293399
H       -0.8830961    0.8831451    0.3675180
Ni       0.0004793   -0.0004793   -0.5235920
  6
          5.548000 (fs)
C        0.0231042   -0.0231069    1.5495227
H        0.6250095    0.7349426    2.0581876
H       -0.7349275   -0.6250440    2.0581727
H        0.7961264   -0.7961239    0.5297556
H       -0.8830755    0.8831246    0.3673398
Ni       0.0004745   -0.0004745   -0.5235889
  6
          5.558000 (fs)
C        0.0231246   -0.0231273    1.5494827
H        0.6249705    0.7349372    2.0579928
H       -0.7349221   -0.6250050    2.0579779
H        0.7961794   -0.7961769    0.5301733
H       -0.8830541    0.8831032    0.3671626
Ni       0.0004696   -0.0004696   -0.5235857
  6
          5.568000 (fs)
C        0.0231450   -0.0231477    1.5494424
H        0.6249316    0.7349317    2.0577980
H       -0.7349166   -0.6249661    2.0577831
H        0.7962317   -0.7962291    0.5305932
H       -0.8830319    0.8830811    0.3669863
Ni       0.0004648   -0.0004648   -0.5235826
  6
          5.578000 (fs)
C        0.0231653   -0.0231681    1.5494016
H        0.6248928    0.7349260    2.0576032
H       -0.7349108   -0.6249274    2.0575882
H        0.7962831   -0.7962806    0.5310151
H       -0.8830089    0.8830582    0.3668111
Ni       0.0004599   -0.0004599   -0.5235794
  6
          5.588000 (fs)
C        0.0231857   -0.0231884    1.5493604
H        0.6248542    0.7349201    2.0574084
H       -0.7349049   -0.6248888    2.0573934
H        0.7963338   -0.7963312    0.5314391
H       -0.8829852    0.8830346    0.3666368
Ni       0.0004551   -0.0004551   -0.5235762
  6
          5.598000 (fs)
C        0.0232061   -0.0232088    1.5493188
H        0.6248157    0.7349140    2.0572135
H       -0.7348987   -0.6248503    2.0571985
H        0.7963836   -0.7963810    0.5318652
H       -0.8829608    0.8830102    0.3664636
Ni       0.0004502   -0.0004502   -0.5235729
  6
          5.608000 (fs)
C        0.0232265   -0.0232292    1.5492768
H        0.6247773    0.7349078    2.0570187
H       -0.7348925   -0.6248120    2.0570035
H        0.7964327   -0.7964301    0.5322934
H       -0.8829355    0.8829851    0.3662913
Ni       0.0004454   -0.0004454   -0.5235696
  6
          5.618000 (fs)
C        0.0232468   -0.0232496    1.5492343
H        0.6247391    0.7349014    2.0568238
H       -0.7348860   -0.6247738    2.0568086
H        0.7964809   -0.7964783    0.5327236
H       -0.8829096    0.8829591    0.3661201
Ni       0.0004405   -0.0004405   -0.5235663
  6
          5.628000 (fs)
C        0.0232672   -0.0232700    1.5491915
H        0.6247010    0.7348948    2.0566289
H       -0.7348793   -0.6247357    2.0566136
H        0.7965284   -0.7965258    0.5331559
H       -0.8828828    0.8829325    0.3659498
Ni       0.0004356   -0.0004356   -0.5235630
  6
          5.638000 (fs)
C        0.0232876   -0.0232904    1.5491482
H        0.6246630    0.7348880    2.0564340
H       -0.7348725   -0.6246977    2.0564187
H        0.7965750   -0.7965724    0.5335902
H       -0.8828553    0.8829050    0.3657805
Ni       0.0004307   -0.0004307   -0.5235596
  6
          5.648000 (fs)
C        0.0233080   -0.0233108    1.5491045
H        0.6246252    0.7348811    2.0562390
H       -0.7348655   -0.6246599    2.0562237
H        0.7966209   -0.7966182    0.5340267
H       -0.8828271    0.8828768    0.3656122
Ni       0.0004258   -0.0004258   -0.5235562
  6
          5.658000 (fs)
C        0.0233284   -0.0233311    1.5490604
H        0.6245875    0.7348740    2.0560441
H       -0.7348584   -0.6246223    2.0560287
H        0.7966659   -0.7966632    0.5344652
H       -0.8827981    0.8828479    0.3654449
Ni       0.0004209   -0.0004209   -0.5235528
  6
          5.668000 (fs)
C        0.0233487   -0.0233515    1.5490159
H        0.6245500    0.7348667    2.0558491
H       -0.7348511   -0.6245848    2.0558337
H        0.7967101   -0.7967074    0.5349058
H       -0.8827683    0.8828182    0.3652787
Ni       0.0004160   -0.0004160   -0.5235494
  6
          5.678000 (fs)
C        0.0233691   -0.0233719    1.5489709
H        0.6245126    0.7348592    2.0556542
H       -0.7348436   -0.6245474    2.0556387
H        0.7967535   -0.7967508    0.5353484
H       -0.8827378    0.8827877    0.3651134
Ni       0.0004111   -0.0004111   -0.5235459
  6
          5.688000 (fs)
C        0.0233895   -0.0233923    1.5489256
H        0.6244754    0.7348516    2.0554592
H       -0.7348359   -0.6245102    2.0554437
H        0.7967961   -0.7967934    0.5357931
H       -0.8827065    0.8827565    0.3649491
Ni       0.0004062   -0.0004062   -0.5235424
  6
          5.698000 (fs)
C        0.0234099   -0.0234127    1.5488798
H        0.6244383    0.7348439    2.0552642
H       -0.7348281   -0.6244731    2.0552487
H        0.7968378   -0.7968351    0.5362399
H       -0.8826745    0.8827246    0.3647858
Ni       0.0004013   -0.0004013   -0.5235388
  6
          5.708000 (fs)
C        0.0234303   -0.0234331    1.5488336
H        0.6244013    0.7348360    2.0550693
H       -0.7348202   -0.6244362    2.0550537
H        0.7968788   -0.7968761    0.5366887
H       -0.8826417    0.8826919    0.3646235
Ni       0.0003964   -0.0003964   -0.5235353
  6
          5.718000 (fs)
C        0.0234507   -0.0234535    1.5487870
H        0.6243646    0.7348279    2.0548743
H       -0.7348121   -0.6243994    2.0548586
H        0.7969189   -0.7969162    0.5371396
H       -0.8826082    0.8826584    0.3644622
Ni       0.0003915   -0.0003915   -0.5235317
  6
          5.728000 (fs)
C        0.0234711   -0.0234739    1.5487400
H        0.6243279    0.7348197    2.0546794
H       -0.7348038   -0.6243628    2.0546636
H        0.7969582   -0.7969555    0.5375925
H       -0.8825739    0.8826242    0.3643018
Ni       0.0003865   -0.0003865   -0.5235280
  6
          5.738000 (fs)
C        0.0234915   -0.0234943    1.5486925
H        0.6242914    0.7348113    2.0544844
H       -0.7347954   -0.6243264    2.0544687
H        0.7969967   -0.7969939    0.5380475
H       -0.8825389    0.8825892    0.3641425
Ni       0.0003816   -0.0003816   -0.5235244
  6
          5.748000 (fs)
C        0.0235119   -0.0235148    1.5486446
H        0.6242551    0.7348028    2.0542895
H       -0.7347869   -0.6242901    2.0542737
H        0.7970343   -0.7970315    0.5385045
H       -0.8825031    0.8825535    0.3639842
Ni       0.0003767   -0.0003767   -0.5235207
  6
          5.758000 (fs)
C        0.0235323   -0.0235352    1.5485963
H        0.6242190    0.7347942    2.0540946
H       -0.7347782   -0.6242539    2.0540787
H        0.7970711   -0.7970683    0.5389636
H       -0.8824666    0.8825171    0.3638269
Ni       0.0003717   -0.0003717   -0.5235170
  6
          5.768000 (fs)
C        0.0235527   -0.0235556    1.5485476
H        0.6241829    0.7347854    2.0538996
H       -0.7347693   -0.6242179    2.0538837
H        0.7971071   -0.7971043    0.5394247
H       -0.8824293    0.8824799    0.3636705
Ni       0.0003668   -0.0003668   -0.5235133
  6
          5.778000 (fs)
C        0.0235731   -0.0235760    1.5484985
H        0.6241471    0.7347765    2.0537047
H       -0.7347604   -0.6241821    2.0536888
H        0.7971422   -0.7971394    0.5398879
H       -0.8823913    0.8824420    0.3635152
Ni       0.0003618   -0.0003618   -0.5235095
  6
          5.788000 (fs)
C        0.0235935   -0.0235964    1.5484489
H        0.6241114    0.7347674    2.0535099
H       -0.7347513   -0.6241464    2.0534938
H        0.7971765   -0.7971737    0.5403532
H       -0.8823526    0.8824033    0.3633608
Ni       0.0003569   -0.0003569   -0.5235057
  6
          5.798000 (fs)
C        0.0236139   -0.0236169    1.5483990
H        0.6240759    0.7347582    2.0533150
H       -0.7347420   -0.6241109    2.0532989
H        0.7972100   -0.7972071    0.5408205
H       -0.8823131    0.8823639    0.3632075
Ni       0.0003519   -0.0003519   -0.5235019
  6
          5.808000 (fs)
C        0.0236344   -0.0236373    1.5483486
H        0.6240405    0.7347489    2.0531201
H       -0.7347326   -0.6240756    2.0531040
H        0.7972426   -0.7972397    0.5412899
H       -0.8822729    0.8823237    0.3630551
Ni       0.0003469   -0.0003469   -0.5234980
  6
          5.818000 (fs)
C        0.0236548   -0.0236577    1.5482978
H        0.6240054    0.7347394    2.0529253
H       -0.7347231   -0.6240404    2.0529091
H        0.7972744   -0.7972715    0.5417613
H       -0.8822319    0.8822828    0.3629038
Ni       0.0003420   -0.0003420   -0.5234941
  6
          5.828000 (fs)
C        0.0236752   -0.0236782    1.5482465
H        0.6239703    0.7347298    2.0527305
H       -0.7347135   -0.6240054    2.0527143
H        0.7973053   -0.7973024    0.5422348
H       -0.8821902    0.8822412    0.3627534
Ni       0.0003370   -0.0003370   -0.5234902
  6
          5.838000 (fs)
C        0.0236956   -0.0236986    1.5481949
H        0.6239355    0.7347201    2.0525357
H       -0.7347037   -0.6239706    2.0525194
H        0.7973353   -0.7973324    0.5427104
H       -0.8821477    0.8821988    0.3626040
Ni       0.0003320   -0.0003320   -0.5234863
  6
          5.848000 (fs)
C        0.0237161   -0.0237190    1.5481428
H        0.6239008    0.7347102    2.0523409
H       -0.7346938   -0.6239359    2.0523246
H        0.7973645   -0.7973616    0.5431879
H       -0.8821046    0.8821557    0.3624556
Ni       0.0003270   -0.0003270   -0.5234823
  6
          5.858000 (fs)
C        0.0237365   -0.0237395    1.5480903
H        0.6238663    0.7347002    2.0521462
H       -0.7346838   -0.6239014    2.0521298
H        0.7973929   -0.7973900    0.5436676
H       -0.8820607    0.8821118    0.3623082
Ni       0.0003220   -0.0003220   -0.5234783
  6
          5.868000 (fs)
C        0.0237570   -0.0237600    1.5480374
H        0.6238319    0.7346901    2.0519515
H       -0.7346736   -0.6238671    2.0519351
H        0.7974204   -0.7974174    0.5441493
H       -0.8820160    0.8820672    0.3621618
Ni       0.0003170   -0.0003170   -0.5234743
  6
          5.878000 (fs)
C        0.0237774   -0.0237804    1.5479840
H        0.6237978    0.7346799    2.0517568
H       -0.7346633   -0.6238330    2.0517403
H        0.7974470   -0.7974440    0.5446330
H       -0.8819706    0.8820219    0.3620164
Ni       0.0003120   -0.0003120   -0.5234702
  6
          5.888000 (fs)
C        0.0237979   -0.0238009    1.5479303
H        0.6237638    0.7346695    2.0515621
H       -0.7346529   -0.6237990    2.0515456
H        0.7974728   -0.7974698    0.5451188
H       -0.8819245    0.8819759    0.3618720
Ni       0.0003070   -0.0003070   -0.5234662
  6
          5.898000 (fs)
C        0.0238184   -0.0238214    1.5478761
H        0.6237300    0.7346591    2.0513675
H       -0.7346424   -0.6237652    2.0513510
H        0.7974976   -0.7974947    0.5456066
H       -0.8818777    0.8819291    0.3617285
Ni       0.0003020   -0.0003020   -0.5234620
  6
          5.908000 (fs)
C        0.0238388   -0.0238419    1.5478215
H        0.6236963    0.7346485    2.0511729
H       -0.7346318   -0.6237316    2.0511563
H        0.7975217   -0.7975187    0.5460964
H       -0.8818301    0.8818816    0.3615861
Ni       0.0002970   -0.0002970   -0.5234579
  6
          5.918000 (fs)
C        0.0238593   -0.0238623    1.5477665
H        0.6236629    0.7346378    2.0509784
H       -0.7346211   -0.6236982    2.0509618
H        0.7975448   -0.7975418    0.5465883
H       -0.8817818    0.8818334    0.3614446
Ni       0.0002920   -0.0002920   -0.5234537
  6
          5.928000 (fs)
C        0.0238798   -0.0238828    1.5477110
H        0.6236296    0.7346270    2.0507839
H       -0.7346102   -0.6236649    2.0507672
H        0.7975671   -0.7975641    0.5470823
H       -0.8817328    0.8817844    0.3613042
Ni       0.0002869   -0.0002870   -0.5234495
  6
          5.938000 (fs)
C        0.0239003   -0.0239033    1.5476552
H        0.6235966    0.7346161    2.0505894
H       -0.7345993   -0.6236319    2.0505727
H        0.7975885   -0.7975854    0.5475782
H       -0.8816830    0.8817347    0.3611647
Ni       0.0002819   -0.0002819   -0.5234453
  6
          5.948000 (fs)
C        0.0239208   -0.0239238    1.5475989
H        0.6235637    0.7346050    2.0503950
H       -0.7345882   -0.6235990    2.0503782
H        0.7976090   -0.7976059    0.5480762
H       -0.8816326    0.8816843    0.3610262
Ni       0.0002769   -0.0002769   -0.5234410
  6
          5.958000 (fs)
C        0.0239413   -0.0239444    1.5475421
H        0.6235310    0.7345939    2.0502006
H       -0.7345770   -0.6235663    2.0501838
H        0.7976286   -0.7976256    0.5485763
H       -0.8815814    0.8816332    0.3608887
Ni       0.0002718   -0.0002719   -0.5234368
  6
          5.968000 (fs)
C        0.0239618   -0.0239649    1.5474850
H        0.6234984    0.7345827    2.0500063
H       -0.7345657   -0.6235338    2.0499894
H        0.7976474   -0.7976443    0.5490783
H       -0.8815295    0.8815813    0.3607522
Ni       0.0002668   -0.0002668   -0.5234324
  6
          5.978000 (fs)
C        0.0239823   -0.0239854    1.5474274
H        0.6234661    0.7345713    2.0498120
H       -0.7345543   -0.6235015    2.0497951
H        0.7976653   -0.7976622    0.5495824
H       -0.8814768    0.8815288    0.3606167
Ni       0.0002618   -0.0002618   -0.5234281
  6
          5.988000 (fs)
C        0.0240029   -0.0240059    1.5473694
H        0.6234340    0.7345599    2.0496178
H       -0.7345429   -0.6234694    2.0496008
H        0.7976823   -0.7976791    0.5500886
H       -0.8814235    0.8814755    0.3604822
Ni       0.0002567   -0.0002567   -0.5234237
  6
          5.998000 (fs)
C        0.0240234   -0.0240265    1.5473110
H        0.6234020    0.7345483    2.0494236
H       -0.7345313   -0.6234375    2.0494066
H        0.7976984   -0.7976952    0.5505968
H       -0.8813694    0.8814215    0.3603487
Ni       0.0002517   -0.0002517   -0.5234193
  6
          6.008000 (fs)
C        0.0240439   -0.0240470    1.5472522
H        0.6233703    0.7345367    2.0492295
H       -0.7345196   -0.6234057    2.0492124
H        0.7977136   -0.7977104    0.5511070
H       -0.8813146    0.8813668    0.3602162
Ni       0.0002466   -0.0002466   -0.5234149
  6
          6.018000 (fs)
C        0.0240645   -0.0240676    1.5471929
H        0.6233387    0.7345250    2.0490354
H       -0.7345078   -0.6233742    2.0490183
H        0.7977279   -0.7977247    0.5516192
H       -0.8812591    0.8813113    0.3600846
Ni       0.0002415   -0.0002416   -0.5234104
  6
          6.028000 (fs)
C        0.0240850   -0.0240882    1.5471332
H        0.6233073    0.7345131    2.0488414
H       -0.7344960   -0.6233428    2.0488242
H        0.7977413   -0.7977382    0.5521334
H       -0.8812029    0.8812552    0.3599541
Ni       0.0002365   -0.0002365   -0.5234059
  6
          6.038000 (fs)
C        0.0241056   -0.0241087    1.5470731
H        0.6232762    0.7345012    2.0486475
H       -0.7344840   -0.6233117    2.0486302
H        0.7977539   -0.7977507    0.5526497
H       -0.8811460    0.8811983    0.3598245
Ni       0.0002314   -0.0002314   -0.5234014
  6
          6.048000 (fs)
C        0.0241262   -0.0241293    1.5470126
H        0.6232452    0.7344892    2.0484536
H       -0.7344720   -0.6232808    2.0484363
H        0.7977655   -0.7977623    0.5531680
H       -0.8810883    0.8811407    0.3596960
Ni       0.0002263   -0.0002264   -0.5233968
  6
          6.058000 (fs)
C        0.0241468   -0.0241499    1.5469516
H        0.6232144    0.7344771    2.0482597
H       -0.7344598   -0.6232500    2.0482424
H        0.7977762   -0.7977730    0.5536883
H       -0.8810300    0.8810825    0.3595684
Ni       0.0002213   -0.0002213   -0.5233923
  6
          6.068000 (fs)
C        0.0241674   -0.0241705    1.5468902
H        0.6231839    0.7344650    2.0480660
H       -0.7344476   -0.6232194    2.0480486
H        0.7977861   -0.7977828    0.5542107
H       -0.8809709    0.8810235    0.3594418
Ni       0.0002162   -0.0002162   -0.5233877
  6
          6.078000 (fs)
C        0.0241880   -0.0241911    1.5468284
H        0.6231535    0.7344527    2.0478723
H       -0.7344353   -0.6231891    2.0478549
H        0.7977950   -0.7977918    0.5547351
H       -0.8809111    0.8809637    0.3593163
Ni       0.0002111   -0.0002111   -0.5233830
  6
          6.088000 (fs)
C        0.0242086   -0.0242117    1.5467662
H        0.6231233    0.7344404    2.0476786
H       -0.7344230   -0.6231589    2.0476612
H        0.7978030   -0.7977998    0.5552615
H       -0.8808507    0.8809033    0.3591917
Ni       0.0002060   -0.0002060   -0.5233784
  6
          6.098000 (fs)
C        0.0242292   -0.0242324    1.5467035
H        0.6230933    0.7344280    2.0474851
H       -0.7344105   -0.6231290    2.0474676
H        0.7978101   -0.7978069    0.5557899
H       -0.8807895    0.8808422    0.3590681
Ni       0.0002009   -0.0002009   -0.5233737
  6
          6.108000 (fs)
C        0.0242498   -0.0242530    1.5466404
H        0.6230635    0.7344155    2.0472915
H       -0.7343980   -0.6230992    2.0472740
H        0.7978163   -0.7978130    0.5563203
H       -0.8807276    0.8807804    0.3589455
Ni       0.0001958   -0.0001959   -0.5233689
  6
          6.118000 (fs)
C        0.0242705   -0.0242737    1.5465769
H        0.6230340    0.7344029    2.0470981
H       -0.7343853   -0.6230696    2.0470805
H        0.7978216   -0.7978183    0.5568528
H       -0.8806650    0.8807178    0.3588240
Ni       0.0001907   -0.0001908   -0.5233642
  6
          6.128000 (fs)
C        0.0242911   -0.0242943    1.5465130
H        0.6230046    0.7343902    2.0469048
H       -0.7343727   -0.6230403    2.0468871
H        0.7978260   -0.7978227    0.5573873
H       -0.8806017    0.8806546    0.3587034
Ni       0.0001856   -0.0001857   -0.5233594
  6
          6.138000 (fs)
C        0.0243118   -0.0243150    1.5464486
H        0.6229754    0.7343775    2.0467115
H       -0.7343599   -0.6230112    2.0466938
H        0.7978294   -0.7978261    0.5579238
H       -0.8805377    0.8805907    0.3585838
Ni       0.0001805   -0.0001806   -0.5233546
  6
          6.148000 (fs)
C        0.0243325   -0.0243357    1.5463838
H        0.6229465    0.7343648    2.0465183
H       -0.7343471   -0.6229822    2.0465005
H        0.7978319   -0.7978286    0.5584623
H       -0.8804730    0.8805260    0.3584652
Ni       0.0001754   -0.0001754   -0.5233497
  6
          6.158000 (fs)
C        0.0243531   -0.0243564    1.5463186
H        0.6229177    0.7343519    2.0463251
H       -0.7343342   -0.6229535    2.0463074
H        0.7978336   -0.7978302    0.5590028
H       -0.8804076    0.8804607    0.3583476
Ni       0.0001703   -0.0001703   -0.5233449
  6
          6.168000 (fs)
C        0.0243738   -0.0243771    1.5462529
H        0.6228892    0.7343390    2.0461321
H       -0.7343213   -0.6229250    2.0461143
H        0.7978342   -0.7978309    0.5595453
H       -0.8803414    0.8803946    0.3582310
Ni       0.0001652   -0.0001652   -0.5233400
  6
          6.178000 (fs)
C        0.0243945   -0.0243978    1.5461868
H        0.6228609    0.7343261    2.0459391
H       -0.7343083   -0.6228967    2.0459213
H        0.7978340   -0.7978306    0.5600898
H       -0.8802746    0.8803279    0.3581154
Ni       0.0001601   -0.0001601   -0.5233350
  6
          6.188000 (fs)
C        0.0244152   -0.0244185    1.5461203
H        0.6228327    0.7343130    2.0457463
H       -0.7342952   -0.6228686    2.0457284
H        0.7978328   -0.7978294    0.5606363
H       -0.8802071    0.8802604    0.3580008
Ni       0.0001550   -0.0001550   -0.5233301
  6
          6.198000 (fs)
C        0.0244360   -0.0244392    1.5460534
H        0.6228048    0.7343000    2.0455535
H       -0.7342821   -0.6228407    2.0455355
H        0.7978307   -0.7978273    0.5611849
H       -0.8801389    0.8801923    0.3578872
Ni       0.0001499   -0.0001499   -0.5233251
  6
          6.208000 (fs)
C        0.0244567   -0.0244600    1.5459860
H        0.6227772    0.7342868    2.0453608
H       -0.7342689   -0.6228130    2.0453428
H        0.7978277   -0.7978243    0.5617354
H       -0.8800700    0.8801234    0.3577746
Ni       0.0001447   -0.0001447   -0.5233200
  6
          6.218000 (fs)
C        0.0244775   -0.0244807    1.5459182
H        0.6227497    0.7342736    2.0451682
H       -0.7342557   -0.6227856    2.0451501
H        0.7978238   -0.7978203    0.5622879
H       -0.8800004    0.8800539    0.3576629
Ni       0.0001396   -0.0001396   -0.5233150
  6
          6.228000 (fs)
C        0.0244982   -0.0245015    1.5458500
H        0.6227224    0.7342603    2.0449756
H       -0.7342424   -0.6227583    2.0449575
H        0.7978189   -0.7978154    0.5628424
H       -0.8799301    0.8799837    0.3575523
Ni       0.0001345   -0.0001345   -0.5233099
  6
          6.238000 (fs)
C        0.0245190   -0.0245223    1.5457813
H        0.6226954    0.7342470    2.0447832
H       -0.7342290   -0.6227313    2.0447650
H        0.7978130   -0.7978095    0.5633989
H       -0.8798592    0.8799128    0.3574427
Ni       0.0001293   -0.0001294   -0.5233048
  6
          6.248000 (fs)
C        0.0245398   -0.0245431    1.5457123
H        0.6226685    0.7342336    2.0445908
H       -0.7342156   -0.6227045    2.0445726
H        0.7978062   -0.7978027    0.5639575
H       -0.8797875    0.8798411    0.3573341
Ni       0.0001242   -0.0001242   -0.5232997
  6
          6.258000 (fs)
C        0.0245606   -0.0245639    1.5456428
H        0.6226419    0.7342202    2.0443985
H       -0.7342021   -0.6226779    2.0443803
H        0.7977985   -0.7977950    0.5645180
H       -0.8797151    0.8797688    0.3572265
Ni       0.0001191   -0.0001191   -0.5232945
  6
          6.268000 (fs)
C        0.0245814   -0.0245847    1.5455728
H        0.6226155    0.7342067    2.0442064
H       -0.7341886   -0.6226515    2.0441881
H        0.7977898   -0.7977863    0.5650805
H       -0.8796420    0.8796958    0.3571199
Ni       0.0001139   -0.0001139   -0.5232893
  6
          6.278000 (fs)
C        0.0246022   -0.0246055    1.5455024
H        0.6225894    0.7341931    2.0440143
H       -0.7341750   -0.6226254    2.0439960
H        0.7977802   -0.7977766    0.5656450
H       -0.8795683    0.8796222    0.3570142
Ni       0.0001088   -0.0001088   -0.5232841
  6
          6.288000 (fs)
C        0.0246230   -0.0246263    1.5454316
H        0.6225634    0.7341796    2.0438223
H       -0.7341614   -0.6225995    2.0438039
H        0.7977696   -0.7977660    0.5662115
H       -0.8794939    0.8795478    0.3569096
Ni       0.0001036   -0.0001036   -0.5232788
  6
          6.298000 (fs)
C        0.0246439   -0.0246472    1.5453604
H        0.6225377    0.7341659    2.0436304
H       -0.7341477   -0.6225738    2.0436120
H        0.7977581   -0.7977545    0.5667801
H       -0.8794187    0.8794727    0.3568060
Ni       0.0000985   -0.0000985   -0.5232735
  6
          6.308000 (fs)
C        0.0246647   -0.0246681    1.5452887
H        0.6225122    0.7341523    2.0434387
H       -0.7341340   -0.6225483    2.0434202
H        0.7977456   -0.7977420    0.5673506
H       -0.8793429    0.8793970    0.3567034
Ni       0.0000933   -0.0000933   -0.5232682
  6
          6.318000 (fs)
C        0.0246856   -0.0246889    1.5452166
H        0.6224870    0.7341386    2.0432470
H       -0.7341203   -0.6225231    2.0432285
H        0.7977321   -0.7977285    0.5679231
H       -0.8792665    0.8793206    0.3566018
Ni       0.0000882   -0.0000882   -0.5232629
  6
          6.328000 (fs)
C        0.0247065   -0.0247098    1.5451441
H        0.6224619    0.7341249    2.0430554
H       -0.7341065   -0.6224981    2.0430369
H        0.7977177   -0.7977141    0.5684976
H       -0.8791893    0.8792434    0.3565012
Ni       0.0000830   -0.0000830   -0.5232575
  6
          6.338000 (fs)
C        0.0247274   -0.0247307    1.5450712
H        0.6224371    0.7341111    2.0428640
H       -0.7340928   -0.6224733    2.0428454
H        0.7977023   -0.7976987    0.5690741
H       -0.8791114    0.8791657    0.3564016
Ni       0.0000779   -0.0000779   -0.5232521
  6
          6.348000 (fs)
C        0.0247483   -0.0247516    1.5449978
H        0.6224126    0.7340973    2.0426727
H       -0.7340789   -0.6224487    2.0426540
H        0.7976860   -0.7976823    0.5696526
H       -0.8790329    0.8790872    0.3563030
Ni       0.0000727   -0.0000727   -0.5232467
  6
          6.358000 (fs)
C        0.0247692   -0.0247726    1.5449240
H        0.6223882    0.7340835    2.0424814
H       -0.7340651   -0.6224244    2.0424628
H        0.7976687   -0.7976650    0.5702331
H       -0.8789537    0.8790080    0.3562054
Ni       0.0000675   -0.0000675   -0.5232412
  6
          6.368000 (fs)
C        0.0247901   -0.0247935    1.5448497
H        0.6223641    0.7340697    2.0422903
H       -0.7340512   -0.6224003    2.0422716
H        0.7976504   -0.7976467    0.5708156
H       -0.8788738    0.8789282    0.3561089
Ni       0.0000624   -0.0000624   -0.5232357
  6
          6.378000 (fs)
C        0.0248111   -0.0248145    1.5447750
H        0.6223402    0.7340558    2.0420993
H       -0.7340373   -0.6223765    2.0420806
H        0.7976312   -0.7976275    0.5714002
H       -0.8787932    0.8788477    0.3560133
Ni       0.0000572   -0.0000572   -0.5232302
  6
          6.388000 (fs)
C        0.0248320   -0.0248355    1.5446999
H        0.6223166    0.7340419    2.0419084
H       -0.7340234   -0.6223529    2.0418896
H        0.7976109   -0.7976072    0.5719867
H       -0.8787120    0.8787665    0.3559187
Ni       0.0000520   -0.0000520   -0.5232246
  6
          6.398000 (fs)
C        0.0248530   -0.0248564    1.5446244
H        0.6222932    0.7340280    2.0417177
H       -0.7340094   -0.6223295    2.0416988
H        0.7975897   -0.7975860    0.5725752
H       -0.8786300    0.8786846    0.3558252
Ni       0.0000468   -0.0000469   -0.5232191
  6
          6.408000 (fs)
C        0.0248740   -0.0248774    1.5445484
H        0.6222700    0.7340141    2.0415270
H       -0.7339954   -0.6223063    2.0415081
H        0.7975676   -0.7975638    0.5731656
H       -0.8785474    0.8786021    0.3557326
Ni       0.0000417   -0.0000417   -0.5232135
  6
          6.418000 (fs)
C        0.0248950   -0.0248985    1.5444720
H        0.6222471    0.7340001    2.0413365
H       -0.7339814   -0.6222834    2.0413175
H        0.7975444   -0.7975406    0.5737581
H       -0.8784642    0.8785189    0.3556410
Ni       0.0000365   -0.0000365   -0.5232078
  6
          6.428000 (fs)
C        0.0249161   -0.0249195    1.5443952
H        0.6222244    0.7339861    2.0411460
H       -0.7339674   -0.6222607    2.0411270
H        0.7975203   -0.7975165    0.5743525
H       -0.8783802    0.8784350    0.3555505
Ni       0.0000313   -0.0000313   -0.5232022
  6
          6.438000 (fs)
C        0.0249371   -0.0249405    1.5443179
H        0.6222019    0.7339721    2.0409557
H       -0.7339534   -0.6222383    2.0409367
H        0.7974952   -0.7974914    0.5749490
H       -0.8782956    0.8783505    0.3554610
Ni       0.0000261   -0.0000261   -0.5231965
  6
          6.448000 (fs)
C        0.0249582   -0.0249616    1.5442402
H        0.6221797    0.7339581    2.0407656
H       -0.7339393   -0.6222161    2.0407465
H        0.7974691   -0.7974652    0.5755474
H       -0.8782104    0.8782652    0.3553724
Ni       0.0000209   -0.0000209   -0.5231908
  6
          6.458000 (fs)
C        0.0249792   -0.0249827    1.5441621
H        0.6221577    0.7339440    2.0405755
H       -0.7339253   -0.6221942    2.0405564
H        0.7974420   -0.7974381    0.5761477
H       -0.8781244    0.8781794    0.3552849
Ni       0.0000157   -0.0000158   -0.5231850
  6
          6.468000 (fs)
C        0.0250003   -0.0250038    1.5440835
H        0.6221360    0.7339300    2.0403856
H       -0.7339112   -0.6221725    2.0403664
H        0.7974139   -0.7974101    0.5767501
H       -0.8780378    0.8780928    0.3551983
Ni       0.0000106   -0.0000106   -0.5231792
  6
          6.478000 (fs)
C        0.0250214   -0.0250249    1.5440045
H        0.6221145    0.7339159    2.0401958
H       -0.7338971   -0.6221510    2.0401766
H        0.7973849   -0.7973810    0.5773544
H       -0.8779505    0.8780056    0.3551128
Ni       0.0000054   -0.0000054   -0.5231734
  6
          6.488000 (fs)
C        0.0250425   -0.0250460    1.5439251
H        0.6220933    0.7339019    2.0400061
H       -0.7338830   -0.6221298    2.0399869
H        0.7973548   -0.7973509    0.5779606
H       -0.8778626    0.8779177    0.3550283
Ni       0.0000002   -0.0000002   -0.5231676
  6
          6.498000 (fs)
C        0.0250637   -0.0250672    1.5438452
H        0.6220723    0.7338878    2.0398166
H       -0.7338689   -0.6221088    2.0397973
H        0.7973238   -0.7973199    0.5785689
H       -0.8777740    0.8778292    0.3549448
Ni      -0.0000050    0.0000050   -0.5231617
  6
          6.508000 (fs)
C        0.0250848   -0.0250883    1.5437650
H        0.6220516    0.7338737    2.0396272
H       -0.7338548   -0.6220881    2.0396078
H        0.7972917   -0.7972878    0.5791791
H       -0.8776848    0.8777400    0.3548623
Ni      -0.0000102    0.0000102   -0.5231558
  6
          6.518000 (fs)
C        0.0251060   -0.0251095    1.5436842
H        0.6220311    0.7338596    2.0394379
H       -0.7338406   -0.6220677    2.0394185
H        0.7972587   -0.7972548    0.5797913
H       -0.8775949    0.8776502    0.3547808
Ni      -0.0000154    0.0000154   -0.5231499
  6
          6.528000 (fs)
C        0.0251272   -0.0251307    1.5436031
H        0.6220109    0.7338455    2.0392488
H       -0.7338265   -0.6220474    2.0392293
H        0.7972247   -0.7972207    0.5804054
H       -0.8775043    0.8775597    0.3547003
Ni      -0.0000207    0.0000206   -0.5231440
  6
          6.538000 (fs)
C        0.0251484   -0.0251519    1.5435215
H        0.6219908    0.7338314    2.0390597
H       -0.7338124   -0.6220275    2.0390403
H        0.7971896   -0.7971857    0.5810216
H       -0.8774131    0.8774685    0.3546208
Ni      -0.0000259    0.0000258   -0.5231380
  6
          6.548000 (fs)
C        0.0251696   -0.0251731    1.5434395
H        0.6219711    0.7338173    2.0388709
H       -0.7337982   -0.6220077    2.0388514
H        0.7971536   -0.7971496    0.5816397
H       -0.8773212    0.8773767    0.3545424
Ni      -0.0000311    0.0000311   -0.5231320
  6
          6.558000 (fs)
C        0.0251908   -0.0251944    1.5433570
H        0.6219516    0.7338032    2.0386821
H       -0.7337841   -0.6219882    2.0386626
H        0.7971166   -0.7971126    0.5822597
H       -0.8772286    0.8772842    0.3544649
Ni      -0.0000363    0.0000363   -0.5231259
  6
          6.568000 (fs)
C        0.0252121   -0.0252156    1.5432741
H        0.6219323    0.7337891    2.0384935
H       -0.7337699   -0.6219690    2.0384739
H        0.7970785   -0.7970745    0.5828818
H       -0.8771355    0.8771911    0.3543885
Ni      -0.0000415    0.0000415   -0.5231199
  6
          6.578000 (fs)
C        0.0252334   -0.0252369    1.5431908
H        0.6219133    0.7337750    2.0383051
H       -0.7337558   -0.6219500    2.0382854
H        0.7970394   -0.7970354    0.5835058
H       -0.8770416    0.8770973    0.3543131
Ni      -0.0000467    0.0000467   -0.5231138
  6
          6.588000 (fs)
C        0.0252547   -0.0252582    1.5431071
H        0.6218946    0.7337609    2.0381167
H       -0.7337417   -0.6219313    2.0380971
H        0.7969993   -0.7969953    0.5841317
H       -0.8769471    0.8770029    0.3542386
Ni      -0.0000519    0.0000519   -0.5231077
  6
          6.598000 (fs)
C        0.0252760   -0.0252795    1.5430229
H        0.6218761    0.7337468    2.0379286
H       -0.7337276   -0.6219128    2.0379089
H        0.7969582   -0.7969542    0.5847597
H       -0.8768520    0.8769078    0.3541652
Ni      -0.0000572    0.0000571   -0.5231015
  6
          6.608000 (fs)
C        0.0252973   -0.0253009    1.5429383
H        0.6218579    0.7337327    2.0377406
H       -0.7337135   -0.6218946    2.0377208
H        0.7969161   -0.7969120    0.5853896
H       -0.8767562    0.8768120    0.3540928
Ni      -0.0000624    0.0000624   -0.5230953
  6
          6.618000 (fs)
C        0.0253187   -0.0253222    1.5428532
H        0.6218399    0.7337187    2.0375527
H       -0.7336994   -0.6218767    2.0375329
H        0.7968730   -0.7968689    0.5860214
H       -0.8766598    0.8767157    0.3540214
Ni      -0.0000676    0.0000676   -0.5230891
  6
          6.628000 (fs)
C        0.0253400   -0.0253436    1.5427677
H        0.6218222    0.7337047    2.0373650
H       -0.7336854   -0.6218590    2.0373452
H        0.7968289   -0.7968247    0.5866552
H       -0.8765627    0.8766186    0.3539510
Ni      -0.0000728    0.0000728   -0.5230829
  6
          6.638000 (fs)
C        0.0253614   -0.0253650    1.5426818
H        0.6218047    0.7336907    2.0371775
H       -0.7336714   -0.6218415    2.0371576
H        0.7967837   -0.7967796    0.5872910
H       -0.8764649    0.8765210    0.3538817
Ni      -0.0000781    0.0000781   -0.5230766
  6
          6.648000 (fs)
C        0.0253828   -0.0253864    1.5425955
H        0.6217875    0.7336767    2.0369901
H       -0.7336573   -0.6218244    2.0369702
H        0.7967375   -0.7967333    0.5879288
H       -0.8763666    0.8764226    0.3538133
Ni      -0.0000833    0.0000833   -0.5230703
  6
          6.658000 (fs)
C        0.0254043   -0.0254079    1.5425087
H        0.6217706    0.7336627    2.0368028
H       -0.7336433   -0.6218074    2.0367829
H        0.7966903   -0.7966861    0.5885685
H       -0.8762676    0.8763237    0.3537459
Ni      -0.0000885    0.0000885   -0.5230640
  6
          6.668000 (fs)
C        0.0254257   -0.0254293    1.5424215
H        0.6217539    0.7336488    2.0366157
H       -0.7336294   -0.6217908    2.0365957
H        0.7966420   -0.7966378    0.5892101
H       -0.8761679    0.8762241    0.3536796
Ni      -0.0000938    0.0000938   -0.5230577
  6
          6.678000 (fs)
C        0.0254472   -0.0254508    1.5423338
H        0.6217374    0.7336349    2.0364288
H       -0.7336154   -0.6217744    2.0364087
H        0.7965928   -0.7965885    0.5898537
H       -0.8760676    0.8761239    0.3536143
Ni      -0.0000990    0.0000990   -0.5230513
  6
          6.688000 (fs)
C        0.0254687   -0.0254723    1.5422457
H        0.6217212    0.7336209    2.0362420
H       -0.7336015   -0.6217582    2.0362219
H        0.7965424   -0.7965382    0.5904993
H       -0.8759667    0.8760230    0.3535500
Ni      -0.0001042    0.0001042   -0.5230449
  6
          6.698000 (fs)
C        0.0254902   -0.0254938    1.5421572
H        0.6217053    0.7336070    2.0360553
H       -0.7335875   -0.6217423    2.0360352
H        0.7964911   -0.7964869    0.5911468
H       -0.8758651    0.8759215    0.3534867
Ni      -0.0001095    0.0001095   -0.5230385
  6
          6.708000 (fs)
C        0.0255117   -0.0255153    1.5420682
H        0.6216896    0.7335931    2.0358689
H       -0.7335736   -0.6217266    2.0358487
H        0.7964387   -0.7964345    0.5917963
H       -0.8757629    0.8758193    0.3534244
Ni      -0.0001147    0.0001147   -0.5230320
  6
          6.718000 (fs)
C        0.0255333   -0.0255369    1.5419788
H        0.6216742    0.7335793    2.0356825
H       -0.7335597   -0.6217112    2.0356623
H        0.7963853   -0.7963810    0.5924477
H       -0.8756600    0.8757165    0.3533632
Ni      -0.0001200    0.0001200   -0.5230255
  6
          6.728000 (fs)
C        0.0255548   -0.0255585    1.5418890
H        0.6216591    0.7335655    2.0354963
H       -0.7335459   -0.6216961    2.0354761
H        0.7963309   -0.7963266    0.5931011
H       -0.8755565    0.8756131    0.3533029
Ni      -0.0001252    0.0001252   -0.5230190
  6
          6.738000 (fs)
C        0.0255764   -0.0255801    1.5417987
H        0.6216442    0.7335517    2.0353103
H       -0.7335320   -0.6216812    2.0352901
H        0.7962754   -0.7962711    0.5937564
H       -0.8754524    0.8755090    0.3532437
Ni      -0.0001305    0.0001304   -0.5230125
  6
          6.748000 (fs)
C        0.0255980   -0.0256017    1.5417080
H        0.6216295    0.7335379    2.0351245
H       -0.7335182   -0.6216666    2.0351042
H        0.7962188   -0.7962145    0.5944136
H       -0.8753476    0.8754043    0.3531855
Ni      -0.0001357    0.0001357   -0.5230059
  6
          6.758000 (fs)
C        0.0256197   -0.0256233    1.5416168
H        0.6216152    0.7335242    2.0349388
H       -0.7335045   -0.6216523    2.0349185
H        0.7961613   -0.7961569    0.5950728
H       -0.8752423    0.8752990    0.3531283
Ni      -0.0001410    0.0001409   -0.5229993
  6
          6.768000 (fs)
C        0.0256413   -0.0256450    1.5415253
H        0.6216011    0.7335105    2.0347533
H       -0.7334908   -0.6216382    2.0347329
H        0.7961027   -0.7960983    0.5957339
H       -0.8751362    0.8751930    0.3530721
Ni      -0.0001462    0.0001462   -0.5229927
  6
          6.778000 (fs)
C        0.0256630   -0.0256667    1.5414332
H        0.6215872    0.7334968    2.0345680
H       -0.7334771   -0.6216244    2.0345475
H        0.7960430   -0.7960387    0.5963970
H       -0.8750296    0.8750864    0.3530170
Ni      -0.0001515    0.0001515   -0.5229860
  6
          6.788000 (fs)
C        0.0256847   -0.0256884    1.5413408
H        0.6215737    0.7334832    2.0343828
H       -0.7334635   -0.6216109    2.0343623
H        0.7959823   -0.7959779    0.5970619
H       -0.8749223    0.8749792    0.3529629
Ni      -0.0001567    0.0001567   -0.5229793
  6
          6.798000 (fs)
C        0.0257064   -0.0257101    1.5412479
H        0.6215604    0.7334696    2.0341978
H       -0.7334499   -0.6215976    2.0341773
H        0.7959206   -0.7959162    0.5977289
H       -0.8748144    0.8748714    0.3529098
Ni      -0.0001620    0.0001620   -0.5229726
  6
          6.808000 (fs)
C        0.0257281   -0.0257318    1.5411546
H        0.6215474    0.7334561    2.0340130
H       -0.7334363   -0.6215846    2.0339925
H        0.7958578   -0.7958534    0.5983977
H       -0.8747059    0.8747629    0.3528577
Ni      -0.0001672    0.0001672   -0.5229659
  6
          6.818000 (fs)
C        0.0257499   -0.0257536    1.5410608
H        0.6215346    0.7334426    2.0338284
H       -0.7334228   -0.6215719    2.0338078
H        0.7957940   -0.7957895    0.5990685
H       -0.8745968    0.8746538    0.3528067
Ni      -0.0001725    0.0001725   -0.5229591
  6
          6.828000 (fs)
C        0.0257717   -0.0257754    1.5409666
H        0.6215221    0.7334291    2.0336439
H       -0.7334093   -0.6215594    2.0336233
H        0.7957291   -0.7957246    0.5997413
H       -0.8744870    0.8745441    0.3527567
Ni      -0.0001778    0.0001777   -0.5229523
  6
          6.838000 (fs)
C        0.0257935   -0.0257972    1.5408720
H        0.6215099    0.7334157    2.0334596
H       -0.7333958   -0.6215472    2.0334390
H        0.7956631   -0.7956586    0.6004159
H       -0.8743766    0.8744338    0.3527078
Ni      -0.0001830    0.0001830   -0.5229455
  6
          6.848000 (fs)
C        0.0258153   -0.0258190    1.5407769
H        0.6214979    0.7334023    2.0332755
H       -0.7333824   -0.6215352    2.0332548
H        0.7955961   -0.7955915    0.6010926
H       -0.8742656    0.8743228    0.3526599
Ni      -0.0001883    0.0001883   -0.5229386
  6
          6.858000 (fs)
C        0.0258372   -0.0258409    1.5406814
H        0.6214862    0.7333890    2.0330916
H       -0.7333691   -0.6215236    2.0330708
H        0.7955280   -0.7955234    0.6017711
H       -0.8741539    0.8742112    0.3526130
Ni      -0.0001935    0.0001935   -0.5229318
  6
          6.868000 (fs)
C        0.0258590   -0.0258628    1.5405855
H        0.6214747    0.7333757    2.0329078
H       -0.7333557   -0.6215122    2.0328870
H        0.7954588   -0.7954543    0.6024516
H       -0.8740417    0.8740990    0.3525671
Ni      -0.0001988    0.0001988   -0.5229248
  6
          6.878000 (fs)
C        0.0258809   -0.0258847    1.5404891
H        0.6214636    0.7333624    2.0327243
H       -0.7333425   -0.6215010    2.0327034
H        0.7953886   -0.7953840    0.6031340
H       -0.8739288    0.8739862    0.3525223
Ni      -0.0002041    0.0002041   -0.5229179
  6
          6.888000 (fs)
C        0.0259029   -0.0259066    1.5403923
H        0.6214527    0.7333493    2.0325409
H       -0.7333293   -0.6214902    2.0325200
H        0.7953173   -0.7953127    0.6038183
H       -0.8738153    0.8738727    0.3524785
Ni      -0.0002093    0.0002093   -0.5229109
  6
          6.898000 (fs)
C        0.0259248   -0.0259285    1.5402951
H        0.6214421    0.7333361    2.0323577
H       -0.7333161   -0.6214796    2.0323368
H        0.7952449   -0.7952403    0.6045046
H       -0.8737012    0.8737587    0.3524357
Ni      -0.0002146    0.0002146   -0.5229039
  6
          6.908000 (fs)
C        0.0259468   -0.0259505    1.5401974
H        0.6214317    0.7333231    2.0321747
H       -0.7333031   -0.6214693    2.0321537
H        0.7951715   -0.7951669    0.6051928
H       -0.8735864    0.8736440    0.3523940
Ni      -0.0002199    0.0002199   -0.5228969
  6
          6.918000 (fs)
C        0.0259688   -0.0259725    1.5400993
H        0.6214217    0.7333101    2.0319918
H       -0.7332900   -0.6214592    2.0319708
H        0.7950970   -0.7950924    0.6058829
H       -0.8734711    0.8735287    0.3523532
Ni      -0.0002252    0.0002251   -0.5228899
  6
          6.923000 (fs)
C        0.0259907   -0.0259945    1.5400011
H        0.6214117    0.7332971    2.0318091
H       -0.7332770   -0.6214493    2.0317880
H        0.7950223   -0.7950176    0.6065734
H       -0.8733556    0.8734133    0.3523128
Ni      -0.0002304    0.0002304   -0.5228828
  6
          6.933000 (fs)
C        0.0260128   -0.0260165    1.5399024
H        0.6214020    0.7332842    2.0316265
H       -0.7332641   -0.6214396    2.0316054
H        0.7949464   -0.7949418    0.6072659
H       -0.8732395    0.8732972    0.3522734
Ni      -0.0002357    0.0002357   -0.5228757
  6
          6.943000 (fs)
C        0.0260348   -0.0260386    1.5398033
H        0.6213925    0.7332713    2.0314441
H       -0.7332512   -0.6214302    2.0314230
H        0.7948695   -0.7948648    0.6079603
H       -0.8731228    0.8731806    0.3522350
Ni      -0.0002410    0.0002410   -0.5228686
  6
          6.953000 (fs)
C        0.0260569   -0.0260607    1.5397038
H        0.6213834    0.7332585    2.0312619
H       -0.7332384   -0.6214210    2.0312408
H        0.7947915   -0.7947868    0.6086566
H       -0.8730055    0.8730633    0.3521976
Ni      -0.0002462    0.0002462   -0.5228615
  6
          6.963000 (fs)
C        0.0260790   -0.0260828    1.5396038
H        0.6213745    0.7332458    2.0310799
H       -0.7332256   -0.6214122    2.0310587
H        0.7947125   -0.7947078    0.6093549
H       -0.8728875    0.8729454    0.3521613
Ni      -0.0002515    0.0002515   -0.5228543
  6
          6.973000 (fs)
C        0.0261011   -0.0261049    1.5395034
H        0.6213659    0.7332331    2.0308980
H       -0.7332129   -0.6214036    2.0308768
H        0.7946324   -0.7946276    0.6100551
H       -0.8727690    0.8728270    0.3521260
Ni      -0.0002568    0.0002568   -0.5228471
  6
          6.983000 (fs)
C        0.0261232   -0.0261270    1.5394025
H        0.6213575    0.7332205    2.0307164
H       -0.7332003   -0.6213952    2.0306952
H        0.7945511   -0.7945464    0.6107572
H       -0.8726499    0.8727079    0.3520918
Ni      -0.0002621    0.0002621   -0.5228399
  6
          6.993000 (fs)
C        0.0261454   -0.0261492    1.5393013
H        0.6213494    0.7332079    2.0305350
H       -0.7331877   -0.6213872    2.0305137
H        0.7944688   -0.7944640    0.6114612
H       -0.8725301    0.8725882    0.3520586
Ni      -0.0002673    0.0002673   -0.5228326
  6
          7.003000 (fs)
C        0.0261676   -0.0261714    1.5391996
H        0.6213416    0.7331954    2.0303537
H       -0.7331752   -0.6213794    2.0303324
H        0.7943854   -0.7943806    0.6121671
H       -0.8724098    0.8724679    0.3520264
Ni      -0.0002726    0.0002726   -0.5228253
  6
          7.013000 (fs)
C        0.0261898   -0.0261936    1.5390974
H        0.6213341    0.7331829    2.0301726
H       -0.7331627   -0.6213719    2.0301513
H        0.7943009   -0.7942961    0.6128750
H       -0.8722888    0.8723470    0.3519953
Ni      -0.0002779    0.0002779   -0.5228180
  6
          7.023000 (fs)
C        0.0262120   -0.0262159    1.5389948
H        0.6213268    0.7331706    2.0299918
H       -0.7331503   -0.6213646    2.0299704
H        0.7942154   -0.7942105    0.6135848
H       -0.8721673    0.8722255    0.3519652
Ni      -0.0002832    0.0002832   -0.5228107
  6
          7.033000 (fs)
C        0.0262343   -0.0262381    1.5388918
H        0.6213198    0.7331582    2.0298111
H       -0.7331380   -0.6213577    2.0297897
H        0.7941287   -0.7941238    0.6142964
H       -0.8720451    0.8721034    0.3519362
Ni      -0.0002885    0.0002884   -0.5228033
  6
          7.043000 (fs)
C        0.0262566   -0.0262604    1.5387883
H        0.6213131    0.7331460    2.0296306
H       -0.7331257   -0.6213510    2.0296092
H        0.7940409   -0.7940361    0.6150100
H       -0.8719224    0.8719807    0.3519082
Ni      -0.0002937    0.0002937   -0.5227959
  6
          7.053000 (fs)
C        0.0262789   -0.0262828    1.5386844
H        0.6213067    0.7331339    2.0294504
H       -0.7331135   -0.6213446    2.0294289
H        0.7939521   -0.7939472    0.6157255
H       -0.8717990    0.8718575    0.3518812
Ni      -0.0002990    0.0002990   -0.5227885
  6
          7.063000 (fs)
C        0.0263013   -0.0263051    1.5385801
H        0.6213006    0.7331218    2.0292703
H       -0.7331014   -0.6213385    2.0292488
H        0.7938622   -0.7938572    0.6164428
H       -0.8716751    0.8717336    0.3518553
Ni      -0.0003043    0.0003043   -0.5227810
  6
          7.073000 (fs)
C        0.0263236   -0.0263275    1.5384753
H        0.6212947    0.7331098    2.0290905
H       -0.7330894   -0.6213327    2.0290689
H        0.7937711   -0.7937662    0.6171621
H       -0.8715506    0.8716091    0.3518304
Ni      -0.0003096    0.0003096   -0.5227736
  6
          7.083000 (fs)
C        0.0263460   -0.0263499    1.5383701
H        0.6212892    0.7330979    2.0289109
H       -0.7330775   -0.6213272    2.0288893
H        0.7936790   -0.7936740    0.6178833
H       -0.8714254    0.8714840    0.3518065
Ni      -0.0003149    0.0003148   -0.5227661
  6
          7.093000 (fs)
C        0.0263685   -0.0263723    1.5382645
H        0.6212839    0.7330860    2.0287314
H       -0.7330656   -0.6213219    2.0287098
H        0.7935858   -0.7935808    0.6186064
H       -0.8712997    0.8713583    0.3517837
Ni      -0.0003201    0.0003201   -0.5227585
  6
          7.103000 (fs)
C        0.0263909   -0.0263948    1.5381584
H        0.6212788    0.7330743    2.0285522
H       -0.7330538   -0.6213169    2.0285305
H        0.7934914   -0.7934864    0.6193313
H       -0.8711734    0.8712321    0.3517619
Ni      -0.0003254    0.0003254   -0.5227510
  6
          7.113000 (fs)
C        0.0264134   -0.0264173    1.5380519
H        0.6212741    0.7330626    2.0283732
H       -0.7330421   -0.6213122    2.0283515
H        0.7933960   -0.7933910    0.6200582
H       -0.8710465    0.8711053    0.3517412
Ni      -0.0003307    0.0003307   -0.5227434
  6
          7.123000 (fs)
C        0.0264359   -0.0264398    1.5379449
H        0.6212696    0.7330509    2.0281944
H       -0.7330305   -0.6213077    2.0281727
H        0.7932995   -0.7932944    0.6207870
H       -0.8709190    0.8709778    0.3517216
Ni      -0.0003360    0.0003360   -0.5227357
  6
          7.133000 (fs)
C        0.0264584   -0.0264623    1.5378376
H        0.6212654    0.7330394    2.0280158
H       -0.7330189   -0.6213036    2.0279940
H        0.7932018   -0.7931968    0.6215176
H       -0.8707910    0.8708498    0.3517030
Ni      -0.0003413    0.0003413   -0.5227281
  6
          7.143000 (fs)
C        0.0264810   -0.0264849    1.5377297
H        0.6212615    0.7330279    2.0278374
H       -0.7330074   -0.6212997    2.0278156
H        0.7931031   -0.7930980    0.6222502
H       -0.8706623    0.8707212    0.3516854
Ni      -0.0003466    0.0003465   -0.5227204
  6
          7.153000 (fs)
C        0.0265036   -0.0265075    1.5376215
H        0.6212579    0.7330165    2.0276592
H       -0.7329960   -0.6212961    2.0276374
H        0.7930032   -0.7929981    0.6229846
H       -0.8705331    0.8705920    0.3516689
Ni      -0.0003518    0.0003518   -0.5227127
  6
          7.163000 (fs)
C        0.0265262   -0.0265301    1.5375128
H        0.6212545    0.7330052    2.0274812
H       -0.7329847   -0.6212927    2.0274593
H        0.7929023   -0.7928971    0.6237210
H       -0.8704033    0.8704623    0.3516534
Ni      -0.0003571    0.0003571   -0.5227050
  6
          7.173000 (fs)
C        0.0265488   -0.0265527    1.5374036
H        0.6212514    0.7329940    2.0273035
H       -0.7329735   -0.6212897    2.0272816
H        0.7928002   -0.7927950    0.6244592
H       -0.8702729    0.8703319    0.3516390
Ni      -0.0003624    0.0003624   -0.5226972
  6
          7.183000 (fs)
C        0.0265715   -0.0265754    1.5372941
H        0.6212487    0.7329829    2.0271259
H       -0.7329623   -0.6212869    2.0271040
H        0.7926970   -0.7926918    0.6251993
H       -0.8701419    0.8702010    0.3516257
Ni      -0.0003677    0.0003677   -0.5226894
  6
          7.193000 (fs)
C        0.0265942   -0.0265981    1.5371840
H        0.6212462    0.7329718    2.0269486
H       -0.7329513   -0.6212845    2.0269266
H        0.7925927   -0.7925875    0.6259412
H       -0.8700103    0.8700695    0.3516134
Ni      -0.0003730    0.0003730   -0.5226816
  6
          7.203000 (fs)
C        0.0266169   -0.0266209    1.5370736
H        0.6212439    0.7329609    2.0267715
H       -0.7329403   -0.6212823    2.0267495
H        0.7924873   -0.7924821    0.6266851
H       -0.8698782    0.8699374    0.3516021
Ni      -0.0003783    0.0003782   -0.5226737
  6
          7.213000 (fs)
C        0.0266397   -0.0266436    1.5369627
H        0.6212420    0.7329500    2.0265946
H       -0.7329295   -0.6212804    2.0265725
H        0.7923808   -0.7923755    0.6274308
H       -0.8697455    0.8698047    0.3515919
Ni      -0.0003835    0.0003835   -0.5226658
  6
          7.223000 (fs)
C        0.0266625   -0.0266664    1.5368514
H        0.6212403    0.7329393    2.0264179
H       -0.7329187   -0.6212787    2.0263958
H        0.7922731   -0.7922679    0.6281784
H       -0.8696122    0.8696715    0.3515827
Ni      -0.0003888    0.0003888   -0.5226579
  6
          7.233000 (fs)
C        0.0266853   -0.0266892    1.5367396
H        0.6212389    0.7329286    2.0262414
H       -0.7329080   -0.6212774    2.0262193
H        0.7921644   -0.7921591    0.6289279
H       -0.8694783    0.8695377    0.3515746
Ni      -0.0003941    0.0003941   -0.5226500
  6
          7.243000 (fs)
C        0.0267081   -0.0267121    1.5366274
H        0.6212378    0.7329180    2.0260652
H       -0.7328974   -0.6212763    2.0260431
H        0.7920545   -0.7920492    0.6296793
H       -0.8693439    0.8694033    0.3515676
Ni      -0.0003994    0.0003994   -0.5226420
  6
          7.253000 (fs)
C        0.0267310   -0.0267349    1.5365148
H        0.6212370    0.7329075    2.0258892
H       -0.7328869   -0.6212755    2.0258670
H        0.7919435   -0.7919382    0.6304325
H       -0.8692089    0.8692684    0.3515616
Ni      -0.0004047    0.0004047   -0.5226341
  6
          7.263000 (fs)
C        0.0267539   -0.0267579    1.5364017
H        0.6212364    0.7328971    2.0257134
H       -0.7328765   -0.6212749    2.0256912
H        0.7918314   -0.7918261    0.6311876
H       -0.8690733    0.8691329    0.3515567
Ni      -0.0004100    0.0004100   -0.5226260
  6
          7.273000 (fs)
C        0.0267768   -0.0267808    1.5362882
H        0.6212361    0.7328868    2.0255378
H       -0.7328662   -0.6212747    2.0255156
H        0.7917181   -0.7917128    0.6319446
H       -0.8689372    0.8689968    0.3515528
Ni      -0.0004153    0.0004152   -0.5226180
  6
          7.283000 (fs)
C        0.0267998   -0.0268038    1.5361743
H        0.6212361    0.7328766    2.0253624
H       -0.7328559   -0.6212747    2.0253402
H        0.7916038   -0.7915984    0.6327035
H       -0.8688005    0.8688601    0.3515500
Ni      -0.0004205    0.0004205   -0.5226099
  6
          7.293000 (fs)
C        0.0268228   -0.0268267    1.5360599
H        0.6212364    0.7328665    2.0251873
H       -0.7328458   -0.6212750    2.0251650
H        0.7914883   -0.7914829    0.6334642
H       -0.8686632    0.8687229    0.3515483
Ni      -0.0004258    0.0004258   -0.5226018
  6
          7.303000 (fs)
C        0.0268458   -0.0268498    1.5359451
H        0.6212369    0.7328564    2.0250124
H       -0.7328357   -0.6212756    2.0249901
H        0.7913717   -0.7913663    0.6342268
H       -0.8685254    0.8685851    0.3515477
Ni      -0.0004311    0.0004311   -0.5225937
  6
          7.313000 (fs)
C        0.0268688   -0.0268728    1.5358298
H        0.6212378    0.7328465    2.0248377
H       -0.7328258   -0.6212764    2.0248154
H        0.7912539   -0.7912485    0.6349913
H       -0.8683870    0.8684468    0.3515481
Ni      -0.0004364    0.0004364   -0.5225855
  6
          7.323000 (fs)
C        0.0268919   -0.0268959    1.5357141
H        0.6212389    0.7328366    2.0246633
H       -0.7328159   -0.6212776    2.0246409
H        0.7911350   -0.7911296    0.6357577
H       -0.8682480    0.8683078    0.3515495
Ni      -0.0004417    0.0004417   -0.5225774
  6
          7.333000 (fs)
C        0.0269150   -0.0269190    1.5355980
H        0.6212403    0.7328269    2.0244891
H       -0.7328062   -0.6212790    2.0244666
H        0.7910150   -0.7910096    0.6365259
H       -0.8681085    0.8681684    0.3515521
Ni      -0.0004470    0.0004470   -0.5225691
  6
          7.343000 (fs)
C        0.0269382   -0.0269422    1.5354814
H        0.6212419    0.7328173    2.0243151
H       -0.7327965   -0.6212807    2.0242926
H        0.7908939   -0.7908884    0.6372959
H       -0.8679684    0.8680283    0.3515557
Ni      -0.0004523    0.0004522   -0.5225609
  6
          7.353000 (fs)
C        0.0269613   -0.0269653    1.5353644
H        0.6212439    0.7328077    2.0241413
H       -0.7327870   -0.6212827    2.0241188
H        0.7907717   -0.7907662    0.6380678
H       -0.8678277    0.8678877    0.3515603
Ni      -0.0004576    0.0004575   -0.5225526
  6
          7.363000 (fs)
C        0.0269845   -0.0269885    1.5352470
H        0.6212461    0.7327983    2.0239678
H       -0.7327775   -0.6212849    2.0239453
H        0.7906483   -0.7906428    0.6388416
H       -0.8676865    0.8677465    0.3515661
Ni      -0.0004628    0.0004628   -0.5225443
  6
          7.373000 (fs)
C        0.0270078   -0.0270118    1.5351291
H        0.6212486    0.7327890    2.0237945
H       -0.7327682   -0.6212875    2.0237719
H        0.7905238   -0.7905182    0.6396172
H       -0.8675447    0.8676048    0.3515729
Ni      -0.0004681    0.0004681   -0.5225360
  6
          7.383000 (fs)
C        0.0270310   -0.0270350    1.5350108
H        0.6212514    0.7327798    2.0236214
H       -0.7327590   -0.6212903    2.0235988
H        0.7903981   -0.7903926    0.6403946
H       -0.8674024    0.8674625    0.3515808
Ni      -0.0004734    0.0004734   -0.5225277
  6
          7.393000 (fs)
C        0.0270543   -0.0270583    1.5348921
H        0.6212545    0.7327706    2.0234486
H       -0.7327499   -0.6212934    2.0234260
H        0.7902713   -0.7902657    0.6411740
H       -0.8672595    0.8673197    0.3515897
Ni      -0.0004787    0.0004787   -0.5225193
  6
          7.403000 (fs)
C        0.0270777   -0.0270817    1.5347729
H        0.6212578    0.7327616    2.0232760
H       -0.7327408   -0.6212968    2.0232533
H        0.7901434   -0.7901378    0.6419551
H       -0.8671160    0.8671763    0.3515997
Ni      -0.0004840    0.0004840   -0.5225109
  6
          7.413000 (fs)
C        0.0271010   -0.0271050    1.5346533
H        0.6212614    0.7327527    2.0231036
H       -0.7327319   -0.6213004    2.0230810
H        0.7900143   -0.7900087    0.6427382
H       -0.8669720    0.8670323    0.3516108
Ni      -0.0004893    0.0004892   -0.5225025
  6
          7.423000 (fs)
C        0.0271244   -0.0271284    1.5345332
H        0.6212653    0.7327439    2.0229315
H       -0.7327231   -0.6213043    2.0229088
H        0.7898841   -0.7898785    0.6435230
H       -0.8668274    0.8668878    0.3516230
Ni      -0.0004945    0.0004945   -0.5224940
  6
          7.433000 (fs)
C        0.0271478   -0.0271518    1.5344128
H        0.6212695    0.7327352    2.0227596
H       -0.7327144   -0.6213085    2.0227369
H        0.7897528   -0.7897471    0.6443098
H       -0.8666823    0.8667428    0.3516363
Ni      -0.0004998    0.0004998   -0.5224855
  6
          7.443000 (fs)
C        0.0271713   -0.0271753    1.5342918
H        0.6212739    0.7327266    2.0225880
H       -0.7327058   -0.6213130    2.0225652
H        0.7896203   -0.7896146    0.6450984
H       -0.8665367    0.8665972    0.3516506
Ni      -0.0005051    0.0005051   -0.5224770
  6
          7.453000 (fs)
C        0.0271947   -0.0271988    1.5341705
H        0.6212787    0.7327182    2.0224165
H       -0.7326973   -0.6213178    2.0223937
H        0.7894866   -0.7894809    0.6458888
H       -0.8663905    0.8664510    0.3516660
Ni      -0.0005104    0.0005104   -0.5224685
  6
          7.463000 (fs)
C        0.0272183   -0.0272223    1.5340487
H        0.6212837    0.7327098    2.0222454
H       -0.7326890   -0.6213228    2.0222225
H        0.7893518   -0.7893461    0.6466810
H       -0.8662437    0.8663043    0.3516825
Ni      -0.0005157    0.0005157   -0.5224599
  6
          7.473000 (fs)
C        0.0272418   -0.0272458    1.5339265
H        0.6212890    0.7327016    2.0220744
H       -0.7326807   -0.6213281    2.0220516
H        0.7892159   -0.7892102    0.6474751
H       -0.8660964    0.8661570    0.3517001
Ni      -0.0005210    0.0005210   -0.5224513
  6
          7.483000 (fs)
C        0.0272654   -0.0272694    1.5338038
H        0.6212945    0.7326935    2.0219038
H       -0.7326726   -0.6213337    2.0218809
H        0.7890788   -0.7890731    0.6482711
H       -0.8659486    0.8660092    0.3517188
Ni      -0.0005263    0.0005262   -0.5224427
  6
          7.493000 (fs)
C        0.0272890   -0.0272930    1.5336807
H        0.6213004    0.7326855    2.0217333
H       -0.7326646   -0.6213396    2.0217104
H        0.7889406   -0.7889348    0.6490688
H       -0.8658002    0.8658609    0.3517385
Ni      -0.0005315    0.0005315   -0.5224341
  6
          7.503000 (fs)
C        0.0273126   -0.0273167    1.5335572
H        0.6213065    0.7326776    2.0215631
H       -0.7326567   -0.6213457    2.0215402
H        0.7888013   -0.7887955    0.6498684
H       -0.8656512    0.8657120    0.3517594
Ni      -0.0005368    0.0005368   -0.5224254
  6
          7.513000 (fs)
C        0.0273363   -0.0273403    1.5334332
H        0.6213129    0.7326698    2.0213932
H       -0.7326489   -0.6213522    2.0213702
H        0.7886608   -0.7886549    0.6506699
H       -0.8655017    0.8655626    0.3517813
Ni      -0.0005421    0.0005421   -0.5224167
  6
          7.523000 (fs)
C        0.0273600   -0.0273640    1.5333088
H        0.6213196    0.7326621    2.0212235
H       -0.7326412   -0.6213589    2.0212005
H        0.7885191   -0.7885132    0.6514731
H       -0.8653517    0.8654126    0.3518043
Ni      -0.0005474    0.0005474   -0.5224080
  6
          7.533000 (fs)
C        0.0273837   -0.0273878    1.5331840
H        0.6213265    0.7326546    2.0210540
H       -0.7326337   -0.6213659    2.0210310
H        0.7883763   -0.7883704    0.6522782
H       -0.8652011    0.8652621    0.3518284
Ni      -0.0005527    0.0005526   -0.5223993
  6
          7.543000 (fs)
C        0.0274075   -0.0274115    1.5330587
H        0.6213337    0.7326471    2.0208848
H       -0.7326262   -0.6213731    2.0208617
H        0.7882323   -0.7882264    0.6530851
H       -0.8650500    0.8651110    0.3518536
Ni      -0.0005579    0.0005579   -0.5223905
  6
          7.553000 (fs)
C        0.0274313   -0.0274354    1.5329330
H        0.6213412    0.7326398    2.0207158
H       -0.7326189   -0.6213807    2.0206927
H        0.7880872   -0.7880813    0.6538938
H       -0.8648984    0.8649594    0.3518799
Ni      -0.0005632    0.0005632   -0.5223817
  6
          7.563000 (fs)
C        0.0274551   -0.0274592    1.5328069
H        0.6213490    0.7326326    2.0205471
H       -0.7326117   -0.6213885    2.0205239
H        0.7879409   -0.7879350    0.6547043
H       -0.8647462    0.8648073    0.3519073
Ni      -0.0005685    0.0005685   -0.5223729
  6
          7.573000 (fs)
C        0.0274790   -0.0274830    1.5326803
H        0.6213570    0.7326255    2.0203786
H       -0.7326046   -0.6213965    2.0203554
H        0.7877935   -0.7877876    0.6555167
H       -0.8645935    0.8646546    0.3519358
Ni      -0.0005738    0.0005738   -0.5223640
  6
          7.583000 (fs)
C        0.0275029   -0.0275069    1.5325533
H        0.6213653    0.7326185    2.0202103
H       -0.7325976   -0.6214048    2.0201871
H        0.7876450   -0.7876390    0.6563309
H       -0.8644402    0.8645014    0.3519653
Ni      -0.0005791    0.0005790   -0.5223552
  6
          7.593000 (fs)
C        0.0275268   -0.0275309    1.5324259
H        0.6213739    0.7326116    2.0200423
H       -0.7325907   -0.6214135    2.0200191
H        0.7874952   -0.7874892    0.6571469
H       -0.8642864    0.8643476    0.3519960
Ni      -0.0005843    0.0005843   -0.5223462
  6
          7.603000 (fs)
C        0.0275508   -0.0275548    1.5322980
H        0.6213827    0.7326049    2.0198745
H       -0.7325840   -0.6214223    2.0198513
H        0.7873444   -0.7873383    0.6579647
H       -0.8641321    0.8641934    0.3520278
Ni      -0.0005896    0.0005896   -0.5223373
  6
          7.613000 (fs)
C        0.0275747   -0.0275788    1.5321697
H        0.6213918    0.7325982    2.0197070
H       -0.7325773   -0.6214315    2.0196838
H        0.7871923   -0.7871863    0.6587843
H       -0.8639772    0.8640386    0.3520607
Ni      -0.0005949    0.0005949   -0.5223284
  6
          7.623000 (fs)
C        0.0275988   -0.0276029    1.5320410
H        0.6214012    0.7325917    2.0195398
H       -0.7325708   -0.6214409    2.0195165
H        0.7870391   -0.7870331    0.6596057
H       -0.8638219    0.8638832    0.3520946
Ni      -0.0006002    0.0006001   -0.5223194
  6
          7.633000 (fs)
C        0.0276228   -0.0276269    1.5319119
H        0.6214109    0.7325853    2.0193728
H       -0.7325644   -0.6214506    2.0193495
H        0.7868848   -0.7868787    0.6604289
H       -0.8636659    0.8637274    0.3521297
Ni      -0.0006054    0.0006054   -0.5223104
  6
          7.643000 (fs)
C        0.0276469   -0.0276510    1.5317823
H        0.6214208    0.7325791    2.0192061
H       -0.7325582   -0.6214605    2.0191827
H        0.7867293   -0.7867232    0.6612539
H       -0.8635095    0.8635710    0.3521659
Ni      -0.0006107    0.0006107   -0.5223014
  6
          7.653000 (fs)
C        0.0276711   -0.0276752    1.5316522
H        0.6214310    0.7325730    2.0190396
H       -0.7325520   -0.6214708    2.0190162
H        0.7865727   -0.7865665    0.6620808
H       -0.8633525    0.8634141    0.3522032
Ni      -0.0006160    0.0006160   -0.5222923
  6
          7.663000 (fs)
C        0.0276952   -0.0276993    1.5315218
H        0.6214415    0.7325669    2.0188733
H       -0.7325460   -0.6214813    2.0188499
H        0.7864149   -0.7864087    0.6629094
H       -0.8631951    0.8632566    0.3522415
Ni      -0.0006212    0.0006212   -0.5222832
  6
          7.673000 (fs)
C        0.0277194   -0.0277235    1.5313909
H        0.6214522    0.7325611    2.0187074
H       -0.7325401   -0.6214920    2.0186839
H        0.7862559   -0.7862497    0.6637398
H       -0.8630370    0.8630987    0.3522810
Ni      -0.0006265    0.0006265   -0.5222741
  6
          7.683000 (fs)
C        0.0277436   -0.0277478    1.5312596
H        0.6214632    0.7325553    2.0185416
H       -0.7325344   -0.6215031    2.0185182
H        0.7860958   -0.7860896    0.6645720
H       -0.8628785    0.8629402    0.3523216
Ni      -0.0006318    0.0006318   -0.5222650
  6
          7.693000 (fs)
C        0.0277679   -0.0277720    1.5311278
H        0.6214745    0.7325496    2.0183762
H       -0.7325287   -0.6215144    2.0183527
H        0.7859345   -0.7859283    0.6654060
H       -0.8627195    0.8627812    0.3523633
Ni      -0.0006370    0.0006370   -0.5222558
  6
          7.703000 (fs)
C        0.0277922   -0.0277963    1.5309956
H        0.6214860    0.7325441    2.0182109
H       -0.7325232   -0.6215260    2.0181874
H        0.7857720   -0.7857658    0.6662418
H       -0.8625599    0.8626216    0.3524061
Ni      -0.0006423    0.0006423   -0.5222466
  6
          7.713000 (fs)
C        0.0278165   -0.0278207    1.5308630
H        0.6214978    0.7325387    2.0180460
H       -0.7325178   -0.6215378    2.0180224
H        0.7856084   -0.7856022    0.6670793
H       -0.8623998    0.8624616    0.3524499
Ni      -0.0006476    0.0006476   -0.5222374
  6
          7.723000 (fs)
C        0.0278409   -0.0278450    1.5307299
H        0.6215099    0.7325334    2.0178812
H       -0.7325125   -0.6215499    2.0178577
H        0.7854437   -0.7854374    0.6679187
H       -0.8622392    0.8623010    0.3524949
Ni      -0.0006528    0.0006528   -0.5222282
  6
          7.733000 (fs)
C        0.0278653   -0.0278694    1.5305964
H        0.6215222    0.7325282    2.0177168
H       -0.7325073   -0.6215623    2.0176932
H        0.7852777   -0.7852714    0.6687599
H       -0.8620780    0.8621400    0.3525410
Ni      -0.0006581    0.0006581   -0.5222189
  6
          7.743000 (fs)
C        0.0278898   -0.0278939    1.5304625
H        0.6215348    0.7325232    2.0175525
H       -0.7325022   -0.6215749    2.0175289
H        0.7851106   -0.7851043    0.6696028
H       -0.8619164    0.8619784    0.3525883
Ni      -0.0006634    0.0006633   -0.5222097
  6
          7.753000 (fs)
C        0.0279142   -0.0279184    1.5303282
H        0.6215477    0.7325182    2.0173886
H       -0.7324973   -0.6215878    2.0173649
H        0.7849423   -0.7849360    0.6704475
H       -0.8617542    0.8618163    0.3526366
Ni      -0.0006686    0.0006686   -0.5222003
  6
          7.763000 (fs)
C        0.0279387   -0.0279429    1.5301934
H        0.6215608    0.7325135    2.0172249
H       -0.7324925   -0.6216009    2.0172012
H        0.7847729   -0.7847665    0.6712940
H       -0.8615916    0.8616536    0.3526860
Ni      -0.0006739    0.0006739   -0.5221910
  6
          7.773000 (fs)
C        0.0279633   -0.0279674    1.5300582
H        0.6215741    0.7325088    2.0170614
H       -0.7324879   -0.6216143    2.0170378
H        0.7846023   -0.7845959    0.6721422
H       -0.8614284    0.8614905    0.3527366
Ni      -0.0006791    0.0006791   -0.5221816
  6
          7.783000 (fs)
C        0.0279879   -0.0279920    1.5299225
H        0.6215878    0.7325043    2.0168983
H       -0.7324833   -0.6216280    2.0168746
H        0.7844306   -0.7844241    0.6729922
H       -0.8612647    0.8613269    0.3527883
Ni      -0.0006844    0.0006844   -0.5221723
  6
          7.793000 (fs)
C        0.0280125   -0.0280166    1.5297865
H        0.6216017    0.7324999    2.0167353
H       -0.7324789   -0.6216419    2.0167116
H        0.7842577   -0.7842512    0.6738440
H       -0.8611005    0.8611627    0.3528410
Ni      -0.0006896    0.0006896   -0.5221628
  6
          7.803000 (fs)
C        0.0280371   -0.0280413    1.5296500
H        0.6216159    0.7324956    2.0165727
H       -0.7324747   -0.6216561    2.0165489
H        0.7840836   -0.7840771    0.6746976
H       -0.8609358    0.8609981    0.3528949
Ni      -0.0006949    0.0006949   -0.5221534
  6
          7.813000 (fs)
C        0.0280618   -0.0280660    1.5295130
H        0.6216303    0.7324914    2.0164103
H       -0.7324705   -0.6216706    2.0163865
H        0.7839084   -0.7839019    0.6755529
H       -0.8607707    0.8608330    0.3529500
Ni      -0.0007001    0.0007001   -0.5221439
  6
          7.823000 (fs)
C        0.0280865   -0.0280907    1.5293757
H        0.6216450    0.7324874    2.0162482
H       -0.7324665   -0.6216853    2.0162244
H        0.7837320   -0.7837254    0.6764100
H       -0.8606049    0.8606673    0.3530061
Ni      -0.0007054    0.0007054   -0.5221345
  6
          7.833000 (fs)
C        0.0281113   -0.0281154    1.5292379
H        0.6216599    0.7324835    2.0160863
H       -0.7324626   -0.6217003    2.0160625
H        0.7835544   -0.7835479    0.6772688
H       -0.8604387    0.8605011    0.3530634
Ni      -0.0007106    0.0007106   -0.5221249
  6
          7.843000 (fs)
C        0.0281361   -0.0281402    1.5290996
H        0.6216751    0.7324797    2.0159247
H       -0.7324588   -0.6217155    2.0159008
H        0.7833757   -0.7833691    0.6781294
H       -0.8602720    0.8603345    0.3531218
Ni      -0.0007159    0.0007159   -0.5221154
  6
          7.853000 (fs)
C        0.0281609   -0.0281651    1.5289610
H        0.6216905    0.7324761    2.0157633
H       -0.7324552   -0.6217310    2.0157394
H        0.7831958   -0.7831892    0.6789918
H       -0.8601048    0.8601673    0.3531813
Ni      -0.0007211    0.0007211   -0.5221058
  6
          7.863000 (fs)
C        0.0281858   -0.0281899    1.5288219
H        0.6217062    0.7324725    2.0156022
H       -0.7324516   -0.6217467    2.0155783
H        0.7830147   -0.7830081    0.6798559
H       -0.8599371    0.8599996    0.3532420
Ni      -0.0007264    0.0007263   -0.5220963
  6
          7.873000 (fs)
C        0.0282107   -0.0282148    1.5286824
H        0.6217222    0.7324691    2.0154414
H       -0.7324482   -0.6217627    2.0154175
H        0.7828325   -0.7828258    0.6807218
H       -0.8597688    0.8598314    0.3533037
Ni      -0.0007316    0.0007316   -0.5220866
  6
          7.883000 (fs)
C        0.0282356   -0.0282398    1.5285425
H        0.6217383    0.7324658    2.0152808
H       -0.7324449   -0.6217789    2.0152569
H        0.7826491   -0.7826424    0.6815894
H       -0.8596001    0.8596627    0.3533667
Ni      -0.0007368    0.0007368   -0.5220770
  6
          7.893000 (fs)
C        0.0282606   -0.0282647    1.5284021
H        0.6217548    0.7324626    2.0151205
H       -0.7324417   -0.6217954    2.0150965
H        0.7824645   -0.7824578    0.6824587
H       -0.8594309    0.8594935    0.3534307
Ni      -0.0007421    0.0007421   -0.5220673
  6
          7.903000 (fs)
C        0.0282856   -0.0282897    1.5282613
H        0.6217715    0.7324596    2.0149604
H       -0.7324387   -0.6218121    2.0149364
H        0.7822788   -0.7822721    0.6833298
H       -0.8592611    0.8593238    0.3534959
Ni      -0.0007473    0.0007473   -0.5220577
  6
          7.913000 (fs)
C        0.0283106   -0.0283148    1.5281201
H        0.6217884    0.7324566    2.0148006
H       -0.7324358   -0.6218291    2.0147766
H        0.7820919   -0.7820851    0.6842027
H       -0.8590909    0.8591537    0.3535622
Ni      -0.0007525    0.0007525   -0.5220479
  6
          7.923000 (fs)
C        0.0283357   -0.0283399    1.5279785
H        0.6218056    0.7324539    2.0146411
H       -0.7324330   -0.6218463    2.0146171
H        0.7819038   -0.7818971    0.6850772
H       -0.8589201    0.8589830    0.3536297
Ni      -0.0007578    0.0007578   -0.5220382
  6
          7.933000 (fs)
C        0.0283608   -0.0283650    1.5278364
H        0.6218230    0.7324512    2.0144819
H       -0.7324304   -0.6218638    2.0144578
H        0.7817146   -0.7817078    0.6859535
H       -0.8587489    0.8588118    0.3536983
Ni      -0.0007630    0.0007630   -0.5220284
  6
          7.943000 (fs)
C        0.0283859   -0.0283901    1.5276939
H        0.6218407    0.7324487    2.0143229
H       -0.7324279   -0.6218815    2.0142988
H        0.7815242   -0.7815174    0.6868316
H       -0.8585772    0.8586401    0.3537680
Ni      -0.0007682    0.0007682   -0.5220187
  6
          7.946000 (fs)
C        0.0284111   -0.0284153    1.5275513
H        0.6218584    0.7324463    2.0141639
H       -0.7324254   -0.6218993    2.0141398
H        0.7813337   -0.7813269    0.6877098
H       -0.8584054    0.8584684    0.3538379
Ni      -0.0007735    0.0007734   -0.5220089
  6
          7.956000 (fs)
C        0.0284363   -0.0284405    1.5274084
H        0.6218764    0.7324439    2.0140052
H       -0.7324231   -0.6219173    2.0139811
H        0.7811421   -0.7811352    0.6885896
H       -0.8582332    0.8582962    0.3539089
Ni      -0.0007787    0.0007787   -0.5219991
  6
          7.966000 (fs)
C        0.0284615   -0.0284657    1.5272650
H        0.6218946    0.7324417    2.0138468
H       -0.7324209   -0.6219355    2.0138227
H        0.7809493   -0.7809424    0.6894713
H       -0.8580604    0.8581235    0.3539810
Ni      -0.0007839    0.0007839   -0.5219892
  6
          7.976000 (fs)
C        0.0284867   -0.0284909    1.5271212
H        0.6219130    0.7324396    2.0136887
H       -0.7324188   -0.6219540    2.0136645
H        0.7807553   -0.7807484    0.6903546
H       -0.8578872    0.8579503    0.3540543
Ni      -0.0007891    0.0007891   -0.5219794
  6
          7.986000 (fs)
C        0.0285120   -0.0285162    1.5269769
H        0.6219317    0.7324376    2.0135308
H       -0.7324168   -0.6219727    2.0135066
H        0.7805601   -0.7805532    0.6912396
H       -0.8577135    0.8577766    0.3541288
Ni      -0.0007943    0.0007943   -0.5219695
  6
          7.996000 (fs)
C        0.0285374   -0.0285416    1.5268323
H        0.6219507    0.7324358    2.0133732
H       -0.7324150   -0.6219917    2.0133489
H        0.7803638   -0.7803568    0.6921264
H       -0.8575392    0.8576024    0.3542044
Ni      -0.0007995    0.0007995   -0.5219596
  6
          8.006000 (fs)
C        0.0285627   -0.0285669    1.5266872
H        0.6219698    0.7324340    2.0132158
H       -0.7324133   -0.6220109    2.0131916
H        0.7801663   -0.7801593    0.6930149
H       -0.8573645    0.8574278    0.3542812
Ni      -0.0008048    0.0008047   -0.5219496
  6
          8.016000 (fs)
C        0.0285881   -0.0285923    1.5265417
H        0.6219892    0.7324324    2.0130587
H       -0.7324117   -0.6220303    2.0130344
H        0.7799676   -0.7799606    0.6939051
H       -0.8571893    0.8572526    0.3543591
Ni      -0.0008100    0.0008099   -0.5219397
  6
          8.026000 (fs)
C        0.0286136   -0.0286178    1.5263957
H        0.6220088    0.7324310    2.0129018
H       -0.7324102   -0.6220500    2.0128776
H        0.7797678   -0.7797607    0.6947970
H       -0.8570136    0.8570770    0.3544382
Ni      -0.0008152    0.0008151   -0.5219297
  6
          8.036000 (fs)
C        0.0286390   -0.0286432    1.5262493
H        0.6220287    0.7324296    2.0127453
H       -0.7324089   -0.6220699    2.0127210
H        0.7795667   -0.7795597    0.6956906
H       -0.8568375    0.8569008    0.3545184
Ni      -0.0008204    0.0008203   -0.5219197
  6
          8.046000 (fs)
C        0.0286645   -0.0286687    1.5261026
H        0.6220488    0.7324284    2.0125890
H       -0.7324076   -0.6220900    2.0125646
H        0.7793646   -0.7793575    0.6965859
H       -0.8566608    0.8567242    0.3545998
Ni      -0.0008256    0.0008255   -0.5219097
  6
          8.056000 (fs)
C        0.0286901   -0.0286943    1.5259553
H        0.6220692    0.7324273    2.0124329
H       -0.7324066   -0.6221104    2.0124086
H        0.7791612   -0.7791541    0.6974830
H       -0.8564836    0.8565471    0.3546824
Ni      -0.0008308    0.0008307   -0.5218996
  6
          8.066000 (fs)
C        0.0287157   -0.0287199    1.5258077
H        0.6220897    0.7324264    2.0122772
H       -0.7324056   -0.6221310    2.0122528
H        0.7789567   -0.7789496    0.6983817
H       -0.8563060    0.8563695    0.3547661
Ni      -0.0008360    0.0008359   -0.5218895
  6
          8.076000 (fs)
C        0.0287413   -0.0287455    1.5256597
H        0.6221106    0.7324256    2.0121217
H       -0.7324049   -0.6221519    2.0120973
H        0.7787510   -0.7787439    0.6992821
H       -0.8561279    0.8561914    0.3548509
Ni      -0.0008411    0.0008411   -0.5218794
  6
          8.086000 (fs)
C        0.0287669   -0.0287711    1.5255112
H        0.6221316    0.7324249    2.0119665
H       -0.7324042   -0.6221730    2.0119421
H        0.7785442   -0.7785370    0.7001843
H       -0.8559493    0.8560129    0.3549370
Ni      -0.0008463    0.0008463   -0.5218693
  6
          8.096000 (fs)
C        0.0287926   -0.0287968    1.5253623
H        0.6221529    0.7324244    2.0118115
H       -0.7324037   -0.6221943    2.0117871
H        0.7783362   -0.7783290    0.7010881
H       -0.8557702    0.8558338    0.3550242
Ni      -0.0008515    0.0008515   -0.5218592
  6
          8.106000 (fs)
C        0.0288183   -0.0288225    1.5252130
H        0.6221744    0.7324240    2.0116569
H       -0.7324033   -0.6222159    2.0116324
H        0.7781271   -0.7781198    0.7019935
H       -0.8555906    0.8556543    0.3551125
Ni      -0.0008567    0.0008567   -0.5218490
  6
          8.116000 (fs)
C        0.0288441   -0.0288483    1.5250632
H        0.6221962    0.7324237    2.0115025
H       -0.7324030   -0.6222376    2.0114780
H        0.7779167   -0.7779095    0.7029007
H       -0.8554106    0.8554743    0.3552020
Ni      -0.0008618    0.0008618   -0.5218388
  6
          8.126000 (fs)
C        0.0288699   -0.0288741    1.5249131
H        0.6222181    0.7324235    2.0113483
H       -0.7324029   -0.6222596    2.0113239
H        0.7777053   -0.7776980    0.7038096
H       -0.8552301    0.8552939    0.3552927
Ni      -0.0008670    0.0008670   -0.5218286
  6
          8.136000 (fs)
C        0.0288957   -0.0288999    1.5247625
H        0.6222403    0.7324235    2.0111945
H       -0.7324029   -0.6222819    2.0111700
H        0.7774926   -0.7774853    0.7047201
H       -0.8550491    0.8551129    0.3553845
Ni      -0.0008722    0.0008722   -0.5218184
  6
          8.146000 (fs)
C        0.0289216   -0.0289258    1.5246115
H        0.6222627    0.7324236    2.0110409
H       -0.7324030   -0.6223043    2.0110164
H        0.7772788   -0.7772715    0.7056322
H       -0.8548677    0.8549315    0.3554775
Ni      -0.0008773    0.0008773   -0.5218081
  6
          8.156000 (fs)
C        0.0289475   -0.0289517    1.5244600
H        0.6222853    0.7324238    2.0108875
H       -0.7324032   -0.6223269    2.0108630
H        0.7770638   -0.7770565    0.7065461
H       -0.8546857    0.8547497    0.3555717
Ni      -0.0008825    0.0008825   -0.5217979
  6
          8.166000 (fs)
C        0.0289734   -0.0289777    1.5243082
H        0.6223081    0.7324241    2.0107345
H       -0.7324035   -0.6223498    2.0107099
H        0.7768477   -0.7768403    0.7074616
H       -0.8545033    0.8545673    0.3556671
Ni      -0.0008877    0.0008876   -0.5217876
  6
          8.176000 (fs)
C        0.0289994   -0.0290036    1.5241559
H        0.6223312    0.7324246    2.0105817
H       -0.7324040   -0.6223729    2.0105571
H        0.7766304   -0.7766230    0.7083788
H       -0.8543205    0.8543845    0.3557636
Ni      -0.0008928    0.0008928   -0.5217772
  6
          8.186000 (fs)
C        0.0290254   -0.0290296    1.5240033
H        0.6223545    0.7324252    2.0104292
H       -0.7324046   -0.6223962    2.0104046
H        0.7764119   -0.7764045    0.7092976
H       -0.8541372    0.8542012    0.3558613
Ni      -0.0008979    0.0008979   -0.5217669
  6
          8.196000 (fs)
C        0.0290515   -0.0290557    1.5238502
H        0.6223780    0.7324259    2.0102769
H       -0.7324053   -0.6224198    2.0102523
H        0.7761924   -0.7761849    0.7102180
H       -0.8539534    0.8540175    0.3559602
Ni      -0.0009031    0.0009031   -0.5217565
  6
          8.206000 (fs)
C        0.0290776   -0.0290818    1.5236966
H        0.6224017    0.7324268    2.0101250
H       -0.7324062   -0.6224435    2.0101003
H        0.7759716   -0.7759641    0.7111401
H       -0.8537691    0.8538333    0.3560602
Ni      -0.0009082    0.0009082   -0.5217461
  6
          8.216000 (fs)
C        0.0291037   -0.0291079    1.5235427
H        0.6224256    0.7324277    2.0099733
H       -0.7324072   -0.6224675    2.0099486
H        0.7757497   -0.7757422    0.7120638
H       -0.8535844    0.8536486    0.3561614
Ni      -0.0009134    0.0009133   -0.5217357
  6
          8.226000 (fs)
C        0.0291298   -0.0291341    1.5233884
H        0.6224498    0.7324289    2.0098219
H       -0.7324084   -0.6224917    2.0097972
H        0.7755267   -0.7755191    0.7129891
H       -0.8533992    0.8534635    0.3562639
Ni      -0.0009185    0.0009185   -0.5217253
  6
          8.236000 (fs)
C        0.0291560   -0.0291603    1.5232336
H        0.6224742    0.7324301    2.0096707
H       -0.7324096   -0.6225161    2.0096460
H        0.7753025   -0.7752949    0.7139161
H       -0.8532136    0.8532779    0.3563674
Ni      -0.0009236    0.0009236   -0.5217148
  6
          8.246000 (fs)
C        0.0291823   -0.0291865    1.5230784
H        0.6224988    0.7324315    2.0095199
H       -0.7324110   -0.6225408    2.0094952
H        0.7750771   -0.7750696    0.7148447
H       -0.8530275    0.8530918    0.3564722
Ni      -0.0009287    0.0009287   -0.5217043
  6
          8.256000 (fs)
C        0.0292085   -0.0292128    1.5229228
H        0.6225236    0.7324330    2.0093693
H       -0.7324126   -0.6225656    2.0093446
H        0.7748507   -0.7748431    0.7157749
H       -0.8528409    0.8529053    0.3565782
Ni      -0.0009338    0.0009338   -0.5216938
  6
          8.266000 (fs)
C        0.0292348   -0.0292391    1.5227668
H        0.6225486    0.7324347    2.0092190
H       -0.7324142   -0.6225907    2.0091942
H        0.7746230   -0.7746154    0.7167067
H       -0.8526539    0.8527183    0.3566854
Ni      -0.0009390    0.0009389   -0.5216833
  6
          8.276000 (fs)
C        0.0292612   -0.0292654    1.5226104
H        0.6225738    0.7324365    2.0090689
H       -0.7324160   -0.6226159    2.0090442
H        0.7743943   -0.7743866    0.7176402
H       -0.8524665    0.8525309    0.3567937
Ni      -0.0009441    0.0009440   -0.5216728
  6
          8.286000 (fs)
C        0.0292876   -0.0292918    1.5224535
H        0.6225992    0.7324383    2.0089192
H       -0.7324179   -0.6226414    2.0088944
H        0.7741643   -0.7741567    0.7185753
H       -0.8522785    0.8523430    0.3569033
Ni      -0.0009492    0.0009491   -0.5216622
  6
          8.296000 (fs)
C        0.0293140   -0.0293182    1.5222963
H        0.6226248    0.7324403    2.0087697
H       -0.7324199   -0.6226670    2.0087449
H        0.7739333   -0.7739256    0.7195120
H       -0.8520902    0.8521547    0.3570140
Ni      -0.0009543    0.0009542   -0.5216516
  6
          8.306000 (fs)
C        0.0293404   -0.0293446    1.5221386
H        0.6226506    0.7324425    2.0086205
H       -0.7324221   -0.6226929    2.0085956
H        0.7737010   -0.7736933    0.7204503
H       -0.8519013    0.8519659    0.3571260
Ni      -0.0009594    0.0009593   -0.5216410
  6
          8.316000 (fs)
C        0.0293669   -0.0293711    1.5219805
H        0.6226766    0.7324447    2.0084715
H       -0.7324244   -0.6227189    2.0084467
H        0.7734677   -0.7734599    0.7213903
H       -0.8517120    0.8517767    0.3572391
Ni      -0.0009644    0.0009644   -0.5216304
  6
          8.326000 (fs)
C        0.0293934   -0.0293977    1.5218220
H        0.6227028    0.7324471    2.0083228
H       -0.7324267   -0.6227452    2.0082980
H        0.7732331   -0.7732254    0.7223318
H       -0.8515223    0.8515870    0.3573535
Ni      -0.0009695    0.0009695   -0.5216197
  6
          8.336000 (fs)
C        0.0294200   -0.0294242    1.5216631
H        0.6227292    0.7324496    2.0081744
H       -0.7324293   -0.6227716    2.0081495
H        0.7729975   -0.7729897    0.7232749
H       -0.8513321    0.8513968    0.3574691
Ni      -0.0009746    0.0009746   -0.5216090
  6
          8.346000 (fs)
C        0.0294466   -0.0294508    1.5215037
H        0.6227558    0.7324522    2.0080263
H       -0.7324319   -0.6227982    2.0080014
H        0.7727607   -0.7727529    0.7242197
H       -0.8511414    0.8512062    0.3575858
Ni      -0.0009797    0.0009796   -0.5215983
  6
          8.356000 (fs)
C        0.0294732   -0.0294774    1.5213440
H        0.6227826    0.7324550    2.0078784
H       -0.7324347   -0.6228251    2.0078535
H        0.7725227   -0.7725149    0.7251660
H       -0.8509503    0.8510151    0.3577038
Ni      -0.0009847    0.0009847   -0.5215876
  6
          8.366000 (fs)
C        0.0294999   -0.0295041    1.5211839
H        0.6228096    0.7324579    2.0077308
H       -0.7324376   -0.6228521    2.0077059
H        0.7722837   -0.7722758    0.7261139
H       -0.8507588    0.8508236    0.3578229
Ni      -0.0009898    0.0009898   -0.5215768
  6
          8.376000 (fs)
C        0.0295266   -0.0295308    1.5210233
H        0.6228368    0.7324609    2.0075835
H       -0.7324406   -0.6228793    2.0075586
H        0.7720435   -0.7720355    0.7270633
H       -0.8505668    0.8506316    0.3579433
Ni      -0.0009949    0.0009948   -0.5215661
  6
          8.386000 (fs)
C        0.0295533   -0.0295575    1.5208623
H        0.6228642    0.7324640    2.0074365
H       -0.7324438   -0.6229068    2.0074116
H        0.7718021   -0.7717942    0.7280143
H       -0.8503743    0.8504392    0.3580648
Ni      -0.0009999    0.0009999   -0.5215553
  6
          8.396000 (fs)
C        0.0295801   -0.0295843    1.5207009
H        0.6228917    0.7324673    2.0072897
H       -0.7324471   -0.6229344    2.0072648
H        0.7715596   -0.7715517    0.7289670
H       -0.8501814    0.8502463    0.3581876
Ni      -0.0010050    0.0010049   -0.5215445
  6
          8.406000 (fs)
C        0.0296069   -0.0296111    1.5205391
H        0.6229195    0.7324706    2.0071433
H       -0.7324504   -0.6229621    2.0071183
H        0.7713160   -0.7713080    0.7299211
H       -0.8499880    0.8500530    0.3583116
Ni      -0.0010100    0.0010100   -0.5215336
  6
          8.416000 (fs)
C        0.0296337   -0.0296380    1.5203769
H        0.6229474    0.7324741    2.0069970
H       -0.7324540   -0.6229901    2.0069720
H        0.7710712   -0.7710632    0.7308769
H       -0.8497942    0.8498592    0.3584368
Ni      -0.0010151    0.0010150   -0.5215228
  6
          8.426000 (fs)
C        0.0296606   -0.0296648    1.5202143
H        0.6229755    0.7324777    2.0068511
H       -0.7324576   -0.6230183    2.0068261
H        0.7708254   -0.7708173    0.7318342
H       -0.8495999    0.8496650    0.3585632
Ni      -0.0010201    0.0010201   -0.5215119
  6
          8.436000 (fs)
C        0.0296875   -0.0296918    1.5200513
H        0.6230038    0.7324814    2.0067054
H       -0.7324613   -0.6230466    2.0066804
H        0.7705783   -0.7705703    0.7327930
H       -0.8494052    0.8494703    0.3586909
Ni      -0.0010251    0.0010251   -0.5215010
  6
          8.446000 (fs)
C        0.0297145   -0.0297187    1.5198879
H        0.6230323    0.7324853    2.0065600
H       -0.7324652   -0.6230751    2.0065349
H        0.7703302   -0.7703221    0.7337534
H       -0.8492100    0.8492752    0.3588197
Ni      -0.0010301    0.0010301   -0.5214901
  6
          8.456000 (fs)
C        0.0297414   -0.0297457    1.5197240
H        0.6230609    0.7324892    2.0064148
H       -0.7324691   -0.6231038    2.0063898
H        0.7700809   -0.7700728    0.7347154
H       -0.8490144    0.8490797    0.3589498
Ni      -0.0010352    0.0010351   -0.5214791
  6
          8.466000 (fs)
C        0.0297685   -0.0297727    1.5195598
H        0.6230897    0.7324933    2.0062699
H       -0.7324732   -0.6231326    2.0062449
H        0.7698306   -0.7698224    0.7356789
H       -0.8488184    0.8488837    0.3590811
Ni      -0.0010402    0.0010402   -0.5214681
  6
          8.476000 (fs)
C        0.0297955   -0.0297998    1.5193952
H        0.6231187    0.7324975    2.0061253
H       -0.7324774   -0.6231617    2.0061002
H        0.7695791   -0.7695709    0.7366440
H       -0.8486219    0.8486872    0.3592137
Ni      -0.0010452    0.0010452   -0.5214571
  6
          8.486000 (fs)
C        0.0298226   -0.0298268    1.5192301
H        0.6231479    0.7325018    2.0059810
H       -0.7324818   -0.6231909    2.0059559
H        0.7693264   -0.7693182    0.7376105
H       -0.8484250    0.8484903    0.3593474
Ni      -0.0010502    0.0010502   -0.5214461
  6
          8.496000 (fs)
C        0.0298497   -0.0298540    1.5190646
H        0.6231772    0.7325062    2.0058370
H       -0.7324862   -0.6232203    2.0058119
H        0.7690727   -0.7690645    0.7385787
H       -0.8482276    0.8482930    0.3594824
Ni      -0.0010552    0.0010552   -0.5214351
  6
          8.506000 (fs)
C        0.0298769   -0.0298811    1.5188988
H        0.6232067    0.7325108    2.0056932
H       -0.7324908   -0.6232498    2.0056681
H        0.7688179   -0.7688096    0.7395483
H       -0.8480298    0.8480953    0.3596187
Ni      -0.0010602    0.0010602   -0.5214240
  6
          8.516000 (fs)
C        0.0299041   -0.0299083    1.5187325
H        0.6232364    0.7325155    2.0055497
H       -0.7324955   -0.6232796    2.0055246
H        0.7685619   -0.7685536    0.7405194
H       -0.8478316    0.8478971    0.3597561
Ni      -0.0010652    0.0010652   -0.5214129
  6
          8.526000 (fs)
C        0.0299313   -0.0299355    1.5185658
H        0.6232663    0.7325202    2.0054065
H       -0.7325003   -0.6233095    2.0053813
H        0.7683048   -0.7682965    0.7414921
H       -0.8476329    0.8476984    0.3598948
Ni      -0.0010702    0.0010701   -0.5214018
  6
          8.536000 (fs)
C        0.0299585   -0.0299628    1.5183988
H        0.6232963    0.7325252    2.0052635
H       -0.7325053   -0.6233395    2.0052384
H        0.7680466   -0.7680383    0.7424663
H       -0.8474338    0.8474994    0.3600347
Ni      -0.0010752    0.0010751   -0.5213907
  6
          8.546000 (fs)
C        0.0299858   -0.0299901    1.5182313
H        0.6233265    0.7325302    2.0051209
H       -0.7325103   -0.6233698    2.0050957
H        0.7677873   -0.7677790    0.7434420
H       -0.8472342    0.8472998    0.3601759
Ni      -0.0010801    0.0010801   -0.5213796
  6
          8.556000 (fs)
C        0.0300132   -0.0300174    1.5180634
H        0.6233569    0.7325353    2.0049785
H       -0.7325155   -0.6234002    2.0049533
H        0.7675269   -0.7675185    0.7444192
H       -0.8470342    0.8470999    0.3603183
Ni      -0.0010851    0.0010851   -0.5213684
  6
          8.566000 (fs)
C        0.0300405   -0.0300448    1.5178951
H        0.6233874    0.7325405    2.0048363
H       -0.7325207   -0.6234307    2.0048111
H        0.7672654   -0.7672570    0.7453979
H       -0.8468338    0.8468995    0.3604620
Ni      -0.0010901    0.0010900   -0.5213572
  6
          8.576000 (fs)
C        0.0300679   -0.0300722    1.5177264
H        0.6234180    0.7325459    2.0046944
H       -0.7325261   -0.6234614    2.0046692
H        0.7670028   -0.7669943    0.7463781
H       -0.8466330    0.8466987    0.3606069
Ni      -0.0010950    0.0010950   -0.5213460
  6
          8.586000 (fs)
C        0.0300953   -0.0300996    1.5175573
H        0.6234489    0.7325514    2.0045528
H       -0.7325316   -0.6234923    2.0045276
H        0.7667390   -0.7667306    0.7473598
H       -0.8464317    0.8464974    0.3607530
Ni      -0.0011000    0.0011000   -0.5213348
  6
          8.596000 (fs)
C        0.0301228   -0.0301270    1.5173878
H        0.6234798    0.7325569    2.0044115
H       -0.7325372   -0.6235233    2.0043862
H        0.7664742   -0.7664657    0.7483430
H       -0.8462299    0.8462957    0.3609004
Ni      -0.0011050    0.0011049   -0.5213235
  6
          8.606000 (fs)
C        0.0301503   -0.0301545    1.5172179
H        0.6235109    0.7325626    2.0042704
H       -0.7325429   -0.6235545    2.0042452
H        0.7662083   -0.7661998    0.7493276
H       -0.8460278    0.8460936    0.3610491
Ni      -0.0011099    0.0011099   -0.5213122
  6
          8.616000 (fs)
C        0.0301778   -0.0301820    1.5170477
H        0.6235422    0.7325684    2.0041296
H       -0.7325487   -0.6235858    2.0041044
H        0.7659413   -0.7659328    0.7503138
H       -0.8458252    0.8458910    0.3611990
Ni      -0.0011148    0.0011148   -0.5213009
  6
          8.626000 (fs)
C        0.0302053   -0.0302096    1.5168770
H        0.6235736    0.7325743    2.0039891
H       -0.7325547   -0.6236172    2.0039638
H        0.7656732   -0.7656646    0.7513014
H       -0.8456221    0.8456881    0.3613502
Ni      -0.0011198    0.0011198   -0.5212896
  6
          8.636000 (fs)
C        0.0302329   -0.0302372    1.5167059
H        0.6236052    0.7325804    2.0038489
H       -0.7325607   -0.6236489    2.0038236
H        0.7654041   -0.7653955    0.7522905
H       -0.8454187    0.8454847    0.3615026
Ni      -0.0011247    0.0011247   -0.5212783
  6
          8.646000 (fs)
C        0.0302606   -0.0302648    1.5165344
H        0.6236369    0.7325865    2.0037089
H       -0.7325669   -0.6236806    2.0036836
H        0.7651338   -0.7651252    0.7532810
H       -0.8452148    0.8452808    0.3616563
Ni      -0.0011297    0.0011296   -0.5212669
  6
          8.656000 (fs)
C        0.0302882   -0.0302924    1.5163625
H        0.6236688    0.7325928    2.0035692
H       -0.7325732   -0.6237125    2.0035439
H        0.7648625   -0.7648538    0.7542729
H       -0.8450105    0.8450766    0.3618113
Ni      -0.0011346    0.0011346   -0.5212555
  6
          8.666000 (fs)
C        0.0303159   -0.0303201    1.5161903
H        0.6237008    0.7325991    2.0034298
H       -0.7325795   -0.6237446    2.0034045
H        0.7645901   -0.7645814    0.7552664
H       -0.8448058    0.8448719    0.3619675
Ni      -0.0011395    0.0011395   -0.5212441
  6
          8.676000 (fs)
C        0.0303436   -0.0303478    1.5160176
H        0.6237329    0.7326056    2.0032907
H       -0.7325860   -0.6237768    2.0032653
H        0.7643166   -0.7643079    0.7562612
H       -0.8446006    0.8446667    0.3621250
Ni      -0.0011444    0.0011444   -0.5212327
  6
          8.686000 (fs)
C        0.0303713   -0.0303756    1.5158446
H        0.6237652    0.7326122    2.0031518
H       -0.7325926   -0.6238091    2.0031264
H        0.7640421   -0.7640333    0.7572575
H       -0.8443950    0.8444612    0.3622837
Ni      -0.0011493    0.0011493   -0.5212212
  6
          8.696000 (fs)
C        0.0303991   -0.0304034    1.5156711
H        0.6237976    0.7326188    2.0030132
H       -0.7325993   -0.6238415    2.0029878
H        0.7637665   -0.7637577    0.7582552
H       -0.8441890    0.8442552    0.3624437
Ni      -0.0011542    0.0011542   -0.5212098
  6
          8.706000 (fs)
C        0.0304269   -0.0304312    1.5154973
H        0.6238302    0.7326256    2.0028749
H       -0.7326061   -0.6238741    2.0028495
H        0.7634898   -0.7634810    0.7592543
H       -0.8439826    0.8440488    0.3626050
Ni      -0.0011591    0.0011591   -0.5211983
  6
          8.716000 (fs)
C        0.0304548   -0.0304590    1.5153230
H        0.6238628    0.7326324    2.0027368
H       -0.7326130   -0.6239068    2.0027114
H        0.7632120   -0.7632032    0.7602549
H       -0.8437757    0.8438420    0.3627676
Ni      -0.0011640    0.0011640   -0.5211868
  6
          8.726000 (fs)
C        0.0304826   -0.0304869    1.5151484
H        0.6238956    0.7326394    2.0025990
H       -0.7326200   -0.6239397    2.0025736
H        0.7629332   -0.7629243    0.7612568
H       -0.8435685    0.8436348    0.3629314
Ni      -0.0011689    0.0011689   -0.5211752
  6
          8.736000 (fs)
C        0.0305105   -0.0305148    1.5149734
H        0.6239286    0.7326465    2.0024614
H       -0.7326271   -0.6239727    2.0024360
H        0.7626533   -0.7626444    0.7622602
H       -0.8433608    0.8434271    0.3630965
Ni      -0.0011738    0.0011738   -0.5211637
  6
          8.746000 (fs)
C        0.0305385   -0.0305427    1.5147980
H        0.6239616    0.7326536    2.0023242
H       -0.7326343   -0.6240058    2.0022987
H        0.7623724   -0.7623635    0.7632650
H       -0.8431527    0.8432191    0.3632628
Ni      -0.0011787    0.0011787   -0.5211521
  6
          8.756000 (fs)
C        0.0305664   -0.0305707    1.5146222
H        0.6239948    0.7326609    2.0021872
H       -0.7326416   -0.6240390    2.0021617
H        0.7620904   -0.7620815    0.7642711
H       -0.8429441    0.8430106    0.3634304
Ni      -0.0011836    0.0011836   -0.5211405
  6
          8.766000 (fs)
C        0.0305944   -0.0305987    1.5144460
H        0.6240281    0.7326683    2.0020505
H       -0.7326490   -0.6240724    2.0020250
H        0.7618074   -0.7617984    0.7652787
H       -0.8427352    0.8428017    0.3635993
Ni      -0.0011885    0.0011884   -0.5211289
  6
          8.776000 (fs)
C        0.0306225   -0.0306267    1.5142694
H        0.6240616    0.7326758    2.0019140
H       -0.7326565   -0.6241058    2.0018885
H        0.7615233   -0.7615143    0.7662876
H       -0.8425258    0.8425923    0.3637695
Ni      -0.0011933    0.0011933   -0.5211173
  6
          8.786000 (fs)
C        0.0306505   -0.0306547    1.5140924
H        0.6240951    0.7326834    2.0017778
H       -0.7326641   -0.6241395    2.0017523
H        0.7612382   -0.7612292    0.7672979
H       -0.8423161    0.8423826    0.3639410
Ni      -0.0011982    0.0011982   -0.5211056
  6
          8.796000 (fs)
C        0.0306786   -0.0306828    1.5139151
H        0.6241288    0.7326911    2.0016419
H       -0.7326719   -0.6241732    2.0016164
H        0.7609521   -0.7609430    0.7683095
H       -0.8421059    0.8421725    0.3641137
Ni      -0.0012031    0.0012030   -0.5210939
  6
          8.806000 (fs)
C        0.0307067   -0.0307109    1.5137374
H        0.6241626    0.7326988    2.0015063
H       -0.7326797   -0.6242070    2.0014808
H        0.7606650   -0.7606559    0.7693225
H       -0.8418953    0.8419619    0.3642877
Ni      -0.0012079    0.0012079   -0.5210822
  6
          8.816000 (fs)
C        0.0307348   -0.0307391    1.5135592
H        0.6241965    0.7327067    2.0013709
H       -0.7326876   -0.6242410    2.0013454
H        0.7603768   -0.7603676    0.7703368
H       -0.8416843    0.8417510    0.3644630
Ni      -0.0012128    0.0012127   -0.5210705
  6
          8.826000 (fs)
C        0.0307630   -0.0307672    1.5133807
H        0.6242305    0.7327147    2.0012358
H       -0.7326956   -0.6242750    2.0012103
H        0.7600875   -0.7600784    0.7713525
H       -0.8414729    0.8415396    0.3646396
Ni      -0.0012176    0.0012176   -0.5210588
  6
          8.836000 (fs)
C        0.0307912   -0.0307954    1.5132018
H        0.6242647    0.7327228    2.0011010
H       -0.7327037   -0.6243092    2.0010754
H        0.7597973   -0.7597881    0.7723696
H       -0.8412610    0.8413278    0.3648175
Ni      -0.0012225    0.0012224   -0.5210470
  6
          8.846000 (fs)
C        0.0308194   -0.0308237    1.5130225
H        0.6242989    0.7327309    2.0009664
H       -0.7327119   -0.6243434    2.0009408
H        0.7595060   -0.7594968    0.7733880
H       -0.8410488    0.8411156    0.3649966
Ni      -0.0012273    0.0012273   -0.5210352
  6
          8.856000 (fs)
C        0.0308477   -0.0308519    1.5128429
H        0.6243332    0.7327392    2.0008321
H       -0.7327201   -0.6243778    2.0008065
H        0.7592137   -0.7592045    0.7744077
H       -0.8408361    0.8409030    0.3651771
Ni      -0.0012321    0.0012321   -0.5210235
  6
          8.866000 (fs)
C        0.0308760   -0.0308802    1.5126628
H        0.6243676    0.7327475    2.0006980
H       -0.7327285   -0.6244122    2.0006724
H        0.7589204   -0.7589111    0.7754287
H       -0.8406231    0.8406899    0.3653589
Ni      -0.0012370    0.0012369   -0.5210116
  6
          8.876000 (fs)
C        0.0309043   -0.0309085    1.5124824
H        0.6244021    0.7327559    2.0005642
H       -0.7327369   -0.6244468    2.0005386
H        0.7586261   -0.7586168    0.7764511
H       -0.8404096    0.8404765    0.3655419
Ni      -0.0012418    0.0012418   -0.5209998
  6
          8.886000 (fs)
C        0.0309326   -0.0309369    1.5123016
H        0.6244367    0.7327644    2.0004307
H       -0.7327455   -0.6244814    2.0004051
H        0.7583308   -0.7583214    0.7774748
H       -0.8401957    0.8402626    0.3657263
Ni      -0.0012466    0.0012466   -0.5209880
  6
          8.896000 (fs)
C        0.0309610   -0.0309652    1.5121204
H        0.6244713    0.7327730    2.0002974
H       -0.7327541   -0.6245161    2.0002718
H        0.7580344   -0.7580251    0.7784998
H       -0.8399814    0.8400484    0.3659120
Ni      -0.0012514    0.0012514   -0.5209761
  6
          8.906000 (fs)
C        0.0309894   -0.0309936    1.5119388
H        0.6245061    0.7327817    2.0001644
H       -0.7327628   -0.6245510    2.0001388
H        0.7577371   -0.7577277    0.7795262
H       -0.8397667    0.8398337    0.3660989
Ni      -0.0012562    0.0012562   -0.5209642
  6
          8.916000 (fs)
C        0.0310178   -0.0310221    1.5117569
H        0.6245410    0.7327905    2.0000317
H       -0.7327716   -0.6245859    2.0000060
H        0.7574388   -0.7574294    0.7805538
H       -0.8395516    0.8396186    0.3662872
Ni      -0.0012611    0.0012610   -0.5209523
  6
          8.926000 (fs)
C        0.0310463   -0.0310505    1.5115746
H        0.6245760    0.7327993    1.9998992
H       -0.7327806   -0.6246209    1.9998736
H        0.7571395   -0.7571301    0.7815826
H       -0.8393361    0.8394031    0.3664768
Ni      -0.0012659    0.0012658   -0.5209403
  6
          8.936000 (fs)
C        0.0310747   -0.0310790    1.5113919
H        0.6246110    0.7328083    1.9997670
H       -0.7327896   -0.6246560    1.9997414
H        0.7568393   -0.7568298    0.7826128
H       -0.8391201    0.8391872    0.3666677
Ni      -0.0012707    0.0012706   -0.5209284
  6
          8.946000 (fs)
C        0.0311032   -0.0311075    1.5112088
H        0.6246461    0.7328174    1.9996351
H       -0.7327987   -0.6246912    1.9996094
H        0.7565380   -0.7565285    0.7836442
H       -0.8389038    0.8389709    0.3668599
Ni      -0.0012754    0.0012754   -0.5209164
  6
          8.956000 (fs)
C        0.0311318   -0.0311360    1.5110253
H        0.6246814    0.7328265    1.9995034
H       -0.7328078   -0.6247264    1.9994777
H        0.7562358   -0.7562263    0.7846770
H       -0.8386870    0.8387542    0.3670535
Ni      -0.0012802    0.0012802   -0.5209044
  6
          8.966000 (fs)
C        0.0311603   -0.0311645    1.5108415
H        0.6247167    0.7328357    1.9993720
H       -0.7328171   -0.6247618    1.9993463
H        0.7559326   -0.7559230    0.7857109
H       -0.8384699    0.8385371    0.3672483
Ni      -0.0012850    0.0012850   -0.5208924
  6
          8.976000 (fs)
C        0.0311889   -0.0311931    1.5106573
H        0.6247520    0.7328450    1.9992409
H       -0.7328264   -0.6247972    1.9992152
H        0.7556285   -0.7556189    0.7867461
H       -0.8382523    0.8383196    0.3674445
Ni      -0.0012898    0.0012898   -0.5208804
  6
          8.986000 (fs)
C        0.0312175   -0.0312217    1.5104727
H        0.6247875    0.7328544    1.9991100
H       -0.7328358   -0.6248327    1.9990843
H        0.7553234   -0.7553137    0.7877826
H       -0.8380343    0.8381017    0.3676420
Ni      -0.0012946    0.0012945   -0.5208684
  6
          8.996000 (fs)
C        0.0312461   -0.0312503    1.5102878
H        0.6248230    0.7328639    1.9989793
H       -0.7328453   -0.6248682    1.9989536
H        0.7550173   -0.7550076    0.7888203
H       -0.8378160    0.8378833    0.3678408
Ni      -0.0012993    0.0012993   -0.5208563
  6
          9.006000 (fs)
C        0.0312748   -0.0312790    1.5101024
H        0.6248585    0.7328734    1.9988490
H       -0.7328549   -0.6249038    1.9988233
H        0.7547103   -0.7547006    0.7898592
H       -0.8375972    0.8376646    0.3680409
Ni      -0.0013041    0.0013041   -0.5208442
  6
          9.016000 (fs)
C        0.0313034   -0.0313076    1.5099167
H        0.6248942    0.7328830    1.9987188
H       -0.7328645   -0.6249395    1.9986931
H        0.7544023   -0.7543926    0.7908993
H       -0.8373781    0.8374455    0.3682424
Ni      -0.0013088    0.0013088   -0.5208321
  6
          9.026000 (fs)
C        0.0313321   -0.0313363    1.5097307
H        0.6249299    0.7328926    1.9985890
H       -0.7328742   -0.6249752    1.9985633
H        0.7540934   -0.7540836    0.7919407
H       -0.8371585    0.8372259    0.3684451
Ni      -0.0013136    0.0013136   -0.5208200
  6
          9.036000 (fs)
C        0.0313608   -0.0313650    1.5095443
H        0.6249656    0.7329024    1.9984594
H       -0.7328840   -0.6250111    1.9984336
H        0.7537835   -0.7537737    0.7929833
H       -0.8369385    0.8370060    0.3686493
Ni      -0.0013183    0.0013183   -0.5208078
  6
          9.046000 (fs)
C        0.0313895   -0.0313938    1.5093575
H        0.6250015    0.7329122    1.9983300
H       -0.7328939   -0.6250469    1.9983043
H        0.7534727   -0.7534629    0.7940270
H       -0.8367182    0.8367857    0.3688547
Ni      -0.0013231    0.0013230   -0.5207957
  6
          9.056000 (fs)
C        0.0314183   -0.0314225    1.5091703
H        0.6250374    0.7329222    1.9982010
H       -0.7329038   -0.6250829    1.9981752
H        0.7531610   -0.7531512    0.7950720
H       -0.8364974    0.8365650    0.3690615
Ni      -0.0013278    0.0013278   -0.5207835
  6
          9.066000 (fs)
C        0.0314471   -0.0314513    1.5089828
H        0.6250733    0.7329322    1.9980722
H       -0.7329139   -0.6251189    1.9980464
H        0.7528484   -0.7528385    0.7961181
H       -0.8362763    0.8363439    0.3692696
Ni      -0.0013325    0.0013325   -0.5207713
  6
          9.076000 (fs)
C        0.0314759   -0.0314801    1.5087949
H        0.6251094    0.7329422    1.9979436
H       -0.7329240   -0.6251550    1.9979178
H        0.7525349   -0.7525250    0.7971654
H       -0.8360547    0.8361224    0.3694791
Ni      -0.0013373    0.0013372   -0.5207591
  6
          9.086000 (fs)
C        0.0315047   -0.0315089    1.5086066
H        0.6251454    0.7329524    1.9978153
H       -0.7329342   -0.6251911    1.9977895
H        0.7522204   -0.7522105    0.7982139
H       -0.8358328    0.8359004    0.3696899
Ni      -0.0013420    0.0013420   -0.5207469
  6
          9.096000 (fs)
C        0.0315335   -0.0315377    1.5084180
H        0.6251816    0.7329626    1.9976873
H       -0.7329444   -0.6252273    1.9976615
H        0.7519051   -0.7518951    0.7992635
H       -0.8356104    0.8356781    0.3699021
Ni      -0.0013467    0.0013467   -0.5207346
  6
          9.106000 (fs)
C        0.0315623   -0.0315665    1.5082290
H        0.6252177    0.7329729    1.9975595
H       -0.7329548   -0.6252635    1.9975337
H        0.7515888   -0.7515788    0.8003143
H       -0.8353877    0.8354554    0.3701156
Ni      -0.0013514    0.0013514   -0.5207223
  6
          9.116000 (fs)
C        0.0315912   -0.0315954    1.5080396
H        0.6252540    0.7329833    1.9974320
H       -0.7329652   -0.6252998    1.9974062
H        0.7512716   -0.7512616    0.8013663
H       -0.8351645    0.8352323    0.3703305
Ni      -0.0013561    0.0013561   -0.5207100
  6
          9.126000 (fs)
C        0.0316201   -0.0316243    1.5078499
H        0.6252902    0.7329937    1.9973048
H       -0.7329756   -0.6253361    1.9972789
H        0.7509536   -0.7509435    0.8024194
H       -0.8349410    0.8350088    0.3705468
Ni      -0.0013608    0.0013608   -0.5206977
  6
          9.136000 (fs)
C        0.0316490   -0.0316532    1.5076599
H        0.6253265    0.7330042    1.9971778
H       -0.7329861   -0.6253724    1.9971519
H        0.7506346   -0.7506245    0.8034737
H       -0.8347171    0.8347849    0.3707644
Ni      -0.0013655    0.0013655   -0.5206854
  6
          9.146000 (fs)
C        0.0316779   -0.0316821    1.5074694
H        0.6253628    0.7330147    1.9970510
H       -0.7329967   -0.6254087    1.9970252
H        0.7503148   -0.7503047    0.8045291
H       -0.8344927    0.8345606    0.3709833
Ni      -0.0013702    0.0013702   -0.5206731
  6
          9.156000 (fs)
C        0.0317069   -0.0317111    1.5072786
H        0.6253992    0.7330253    1.9969245
H       -0.7330073   -0.6254451    1.9968987
H        0.7499941   -0.7499839    0.8055856
H       -0.8342680    0.8343359    0.3712037
Ni      -0.0013749    0.0013748   -0.5206607
  6
          9.166000 (fs)
C        0.0317358   -0.0317400    1.5070875
H        0.6254355    0.7330360    1.9967983
H       -0.7330180   -0.6254816    1.9967724
H        0.7496725   -0.7496623    0.8066432
H       -0.8340429    0.8341108    0.3714254
Ni      -0.0013795    0.0013795   -0.5206483
  6
          9.176000 (fs)
C        0.0317648   -0.0317690    1.5068960
H        0.6254720    0.7330467    1.9966723
H       -0.7330288   -0.6255180    1.9966464
H        0.7493501   -0.7493399    0.8077019
H       -0.8338174    0.8338854    0.3716484
Ni      -0.0013842    0.0013842   -0.5206359
  6
          9.186000 (fs)
C        0.0317938   -0.0317980    1.5067041
H        0.6255084    0.7330575    1.9965465
H       -0.7330396   -0.6255545    1.9965207
H        0.7490268   -0.7490166    0.8087618
H       -0.8335914    0.8336595    0.3718728
Ni      -0.0013889    0.0013888   -0.5206235
  6
          9.196000 (fs)
C        0.0318228   -0.0318270    1.5065119
H        0.6255449    0.7330683    1.9964210
H       -0.7330505   -0.6255910    1.9963952
H        0.7487027   -0.7486924    0.8098226
H       -0.8333651    0.8334332    0.3720986
Ni      -0.0013935    0.0013935   -0.5206110
  6
          9.206000 (fs)
C        0.0318518   -0.0318560    1.5063193
H        0.6255814    0.7330793    1.9962958
H       -0.7330615   -0.6256276    1.9962699
H        0.7483778   -0.7483675    0.8108846
H       -0.8331384    0.8332065    0.3723258
Ni      -0.0013982    0.0013982   -0.5205986
  6
          9.216000 (fs)
C        0.0318808   -0.0318850    1.5061264
H        0.6256179    0.7330902    1.9961708
H       -0.7330725   -0.6256641    1.9961449
H        0.7480520   -0.7480417    0.8119476
H       -0.8329113    0.8329794    0.3725543
Ni      -0.0014028    0.0014028   -0.5205861
  6
          9.226000 (fs)
C        0.0319099   -0.0319141    1.5059331
H        0.6256544    0.7331013    1.9960461
H       -0.7330836   -0.6257007    1.9960202
H        0.7477254   -0.7477150    0.8130116
H       -0.8326838    0.8327520    0.3727841
Ni      -0.0014075    0.0014074   -0.5205736
  6
          9.236000 (fs)
C        0.0319390   -0.0319431    1.5057395
H        0.6256910    0.7331124    1.9959216
H       -0.7330948   -0.6257374    1.9958957
H        0.7473980   -0.7473876    0.8140767
H       -0.8324559    0.8325241    0.3730154
Ni      -0.0014121    0.0014121   -0.5205611
  6
          9.246000 (fs)
C        0.0319680   -0.0319722    1.5055455
H        0.6257276    0.7331236    1.9957974
H       -0.7331060   -0.6257740    1.9957715
H        0.7470698   -0.7470594    0.8151428
H       -0.8322277    0.8322959    0.3732480
Ni      -0.0014167    0.0014167   -0.5205486
  6
          9.256000 (fs)
C        0.0319971   -0.0320013    1.5053512
H        0.6257642    0.7331348    1.9956734
H       -0.7331172   -0.6258106    1.9956475
H        0.7467408   -0.7467303    0.8162100
H       -0.8319990    0.8320673    0.3734819
Ni      -0.0014214    0.0014213   -0.5205360
  6
          9.266000 (fs)
C        0.0320262   -0.0320304    1.5051565
H        0.6258008    0.7331460    1.9955496
H       -0.7331285   -0.6258473    1.9955237
H        0.7464109   -0.7464004    0.8172781
H       -0.8317700    0.8318383    0.3737173
Ni      -0.0014260    0.0014259   -0.5205235
  6
          9.276000 (fs)
C        0.0320553   -0.0320595    1.5049615
H        0.6258374    0.7331573    1.9954261
H       -0.7331399   -0.6258839    1.9954002
H        0.7460803   -0.7460698    0.8183473
H       -0.8315405    0.8316089    0.3739541
Ni      -0.0014306    0.0014306   -0.5205109
  6
          9.286000 (fs)
C        0.0320844   -0.0320886    1.5047662
H        0.6258740    0.7331687    1.9953029
H       -0.7331513   -0.6259205    1.9952770
H        0.7457489   -0.7457383    0.8194175
H       -0.8313107    0.8313791    0.3741922
Ni      -0.0014352    0.0014352   -0.5204983
  6
          9.296000 (fs)
C        0.0321136   -0.0321177    1.5045704
H        0.6259106    0.7331801    1.9951799
H       -0.7331627   -0.6259572    1.9951539
H        0.7454167   -0.7454061    0.8204886
H       -0.8310805    0.8311489    0.3744317
Ni      -0.0014398    0.0014398   -0.5204857
  6
          9.306000 (fs)
C        0.0321427   -0.0321469    1.5043744
H        0.6259471    0.7331915    1.9950571
H       -0.7331742   -0.6259938    1.9950312
H        0.7450837   -0.7450731    0.8215608
H       -0.8308499    0.8309183    0.3746726
Ni      -0.0014444    0.0014444   -0.5204730
  6
          9.316000 (fs)
C        0.0321719   -0.0321760    1.5041780
H        0.6259837    0.7332030    1.9949346
H       -0.7331857   -0.6260304    1.9949086
H        0.7447500   -0.7447393    0.8226339
H       -0.8306189    0.8306874    0.3749150
Ni      -0.0014490    0.0014489   -0.5204604
  6
          9.326000 (fs)
C        0.0322010   -0.0322052    1.5039813
H        0.6260203    0.7332145    1.9948123
H       -0.7331973   -0.6260670    1.9947864
H        0.7444155   -0.7444048    0.8237080
H       -0.8303875    0.8304560    0.3751587
Ni      -0.0014536    0.0014535   -0.5204477
  6
          9.336000 (fs)
C        0.0322302   -0.0322343    1.5037842
H        0.6260568    0.7332261    1.9946903
H       -0.7332089   -0.6261036    1.9946644
H        0.7440803   -0.7440695    0.8247830
H       -0.8301558    0.8302243    0.3754038
Ni      -0.0014581    0.0014581   -0.5204350
  6
          9.346000 (fs)
C        0.0322594   -0.0322635    1.5035868
H        0.6260934    0.7332377    1.9945686
H       -0.7332206   -0.6261402    1.9945426
H        0.7437443   -0.7437335    0.8258589
H       -0.8299237    0.8299922    0.3756502
Ni      -0.0014627    0.0014627   -0.5204223
  6
          9.356000 (fs)
C        0.0322885   -0.0322927    1.5033890
H        0.6261299    0.7332494    1.9944470
H       -0.7332323   -0.6261768    1.9944211
H        0.7434076   -0.7433968    0.8269358
H       -0.8296911    0.8297597    0.3758981
Ni      -0.0014673    0.0014672   -0.5204096
  6
          9.366000 (fs)
C        0.0323177   -0.0323219    1.5031909
H        0.6261665    0.7332612    1.9943258
H       -0.7332441   -0.6262134    1.9942998
H        0.7430702   -0.7430593    0.8280136
H       -0.8294582    0.8295269    0.3761474
Ni      -0.0014718    0.0014718   -0.5203969
  6
          9.376000 (fs)
C        0.0323469   -0.0323511    1.5029925
H        0.6262030    0.7332729    1.9942047
H       -0.7332559   -0.6262500    1.9941788
H        0.7427320   -0.7427212    0.8290923
H       -0.8292249    0.8292936    0.3763981
Ni      -0.0014764    0.0014763   -0.5203841
  6
          9.386000 (fs)
C        0.0323761   -0.0323803    1.5027937
[truncated: 1,857,660 more chars]
